# Supplementary material for: 5-Amino-1-(2′,3′-O-iso­propyl­idene-d-ribit­yl)-1H-imidazole-4-carboxamide: a crystal structure with Z′ = 4
Source: Acta Crystallogr E Crystallogr Commun. 2017 Jan 13;73(Pt 2):183–7. doi: 10.1107/S2056989017000500 (PMC5290561; doi:10.1107/S2056989017000500)
Supplement: Supplementary file 1 [file e-73-00183-sup1.cif]

##############################################################################
#                                                                            #
# This CIF contains the data in a paper accepted for publication in          #
# Acta Crystallographica Section E. It conforms to the requirements of       #
# Notes for Authors for Acta Crystallographica Section E, and has been       #
# peer reviewed under the auspices of the IUCr Commission on Journals.       #
#                                                                            #
# Full details of the Crystallographic Information File format               #
# are given in the paper "The Crystallographic Information File (CIF):       #
# a New Standard Archive File for Crystallography" by S. R. Hall, F. H.      #
# Allen and I. D. Brown [Acta Cryst. (1991), A47, 655-685].                  #
#                                                                            #
# The current version of the core CIF dictionary is obtainable from          #
# ftp://ftp.iucr.org/pub/cif_core.dic.                                       #
#                                                                            #
# Software is freely available for graphical display of the structure(s)     #
# in this CIF. For information consult the CIF software page                 #
# http://www.iucr.org/resources/cif/software.                                #
#                                                                            #
# This file may be used for bona fide research purposes within the           #
# scientific community so long as proper attribution is given to the journal # 
# article from which it was obtained.                                        #
#                                                                            #
##############################################################################
data_global
_audit_creation_method     'SHELXL-2016/6'
_journal_date_recd_electronic     2017-01-04
_journal_date_accepted     2017-01-10
_journal_name_full     'Acta Crystallographica, Section E'
_journal_year     2017
_journal_volume     73
_journal_issue      2
_journal_page_first     183
_journal_page_last     187
_journal_paper_category     GO
_journal_paper_doi     10.1107/S2056989017000500
_journal_coeditor_code     SU5343
loop_
    _publ_contact_author_name
    _publ_contact_author_address
    _publ_contact_author_email
    'Professor Roberto Centore'
;
Dipartimento di Scienze Chimiche
Universit\`a di Napoli `Federico II'
Complesso di Monte S. Angelo
Via Cinthia
80126 Napoli
Italy
;
 'roberto.centore@unina.it'
    'Professor Vincenzo Piccialli'
;
Dipartimento di Scienze Chimiche
Universit\`a di Napoli `Federico II'
Complesso di Monte S. Angelo
Via Cinthia
80126 Napoli
Italy
;
 'vinpicci@unina.it'
_publ_section_title
;\
5-Amino-1-(2',3'-<i>O</i>-isopropylidene-<i>D</i>-ribityl)-1<i>H</i>-\
imidazole-4-carboxamide: a crystal structure with <i>Z'</i> = 4
;
loop_
    _publ_author_name
    _publ_author_address
    'Vincenzo Piccialli'
;
Dipartimento di Scienze Chimiche,
Universit\`a degli Studi di Napoli `Federico II',
Complesso di Monte S. Angelo,
Via Cinthia, 80126 Napoli, Italy
;
    'Nicola Borbone'
;
Dipartimento di Farmacia,
Universit\`a degli Studi di Napoli `Federico II',
Via D. Montesano 49, 80131 Napoli, Italy
;
    'Giorgia Oliviero'
;
Dipartimento di Farmacia,
Universit\`a degli Studi di Napoli `Federico II',
Via D. Montesano 49, 80131 Napoli, Italy
;
    'Gennaro Piccialli'
;
Dipartimento di Farmacia,
Universit\`a degli Studi di Napoli `Federico II',
Via D. Montesano 49, 80131 Napoli, Italy
;
    'Stefano D'Errico'
;
Dipartimento di Farmacia,
Universit\`a degli Studi di Napoli `Federico II',
Via D. Montesano 49, 80131 Napoli, Italy
;
    'Roberto Centore'
;
Dipartimento di Scienze Chimiche,
Universit\`a degli Studi di Napoli `Federico II',
Complesso di Monte S. Angelo,
Via Cinthia, 80126 Napoli, Italy
;
_publ_section_synopsis
;
The title compound crystallizes in the monoclinic space group <i>P</i>2~1~, with
four crystallographically independent molecules, having a very similar
conformation, in the asymmetric unit. The cluster of independent molecules has
approximate non-crystallographic <i>C</i>~2~ point symmetry.
;
data_I
_chemical_name_systematic
;\
5-Amino-1-(2',3'-<i>O</i>-isopropylidene-<i>D</i>-ribityl)-1<i>H</i>-\
imidazole-4-carboxamide
;
_chemical_formula_moiety     'C12 H20 N4 O5'
_chemical_formula_sum     'C12 H20 N4 O5'
_chemical_formula_iupac     'C12 H20 N4 O5'
_chemical_formula_weight     300.32
_shelx_space_group_comment
;
The symmetry employed for this shelxl refinement is uniquely defined
by the following loop, which should always be used as a source of
symmetry information in preference to the above space-group names.
They are only intended as comments.
;
_space_group_crystal_system     monoclinic
_space_group_name_H-M_alt     'P 21'
_space_group_name_Hall     'P 2yb'
loop_
    _space_group_symop_operation_xyz
    'x, y, z'
    '-x, y+1/2, -z'
_cell_length_a     11.627(4)
_cell_length_b     18.929(4)
_cell_length_c     13.085(3)
_cell_angle_alpha     90
_cell_angle_beta     93.67(2)
_cell_angle_gamma     90
_cell_volume     2873.9(13)
_cell_formula_units_Z     8
_cell_measurement_reflns_used     93
_cell_measurement_theta_min     2.732
_cell_measurement_theta_max     23.427
_cell_measurement_temperature     293(2)
_exptl_crystal_description     prism
_exptl_crystal_colour     'pale yellow'
_exptl_crystal_size_max     0.400
_exptl_crystal_size_mid     0.250
_exptl_crystal_size_min     0.250
_exptl_crystal_density_diffrn     1.388
_exptl_crystal_F_000     1280
_exptl_absorpt_coefficient_mu     0.109
_exptl_absorpt_correction_type     multi-scan
_exptl_absorpt_process_details
;
(<i>SADABS</i>; Bruker, 2001)
;
_shelx_estimated_absorpt_T_min     0.958
_shelx_estimated_absorpt_T_max     0.973
_exptl_absorpt_correction_T_min     0.945
_exptl_absorpt_correction_T_max     0.961
_diffrn_ambient_temperature     293(2)
_diffrn_radiation_type     MoK\a
_diffrn_radiation_wavelength     0.71073
_diffrn_radiation_source     'normal-focus sealed tube'
_diffrn_radiation_monochromator     'graphite'
_diffrn_measurement_device_type     'Bruker--Nonius KappaCCD'
_diffrn_measurement_device     'four-circle diffractometer'
_diffrn_measurement_method
;
CCD rotation images, thick slices
;
_diffrn_detector_area_resol_mean     9
_diffrn_reflns_number     21683
_diffrn_reflns_av_R_equivalents     0.0299
_diffrn_reflns_theta_min     3.120
_diffrn_reflns_theta_max     27.504
_diffrn_reflns_theta_full     25.242
_diffrn_measured_fraction_theta_max     0.972
_diffrn_measured_fraction_theta_full     0.992
_diffrn_reflns_limit_h_min     -14
_diffrn_reflns_limit_h_max     15
_diffrn_reflns_limit_k_min     -24
_diffrn_reflns_limit_k_max     22
_diffrn_reflns_limit_l_min     -15
_diffrn_reflns_limit_l_max     16
_reflns_number_total     11330
_reflns_number_gt     9391
_reflns_threshold_expression     'I > 2\s(I)'
_refine_ls_structure_factor_coef     Fsqd
_refine_ls_matrix_type     full
_refine_ls_R_factor_all     0.0550
_refine_ls_R_factor_gt     0.0389
_refine_ls_wR_factor_gt     0.0800
_refine_ls_wR_factor_ref     0.0873
_refine_ls_goodness_of_fit_ref     1.063
_refine_ls_restrained_S_all     1.063
_refine_ls_number_reflns     11330
_refine_ls_number_parameters     838
_refine_ls_number_restraints     1
_refine_ls_hydrogen_treatment     mixed
_refine_ls_weighting_scheme     calc
_refine_ls_weighting_details
              'w=1/[\s^2^(Fo^2^)+(0.0372P)^2^+0.3518P] where P=(Fo^2^+2Fc^2^)/3'
_atom_sites_solution_hydrogens     mixed
_atom_sites_solution_primary     direct
_atom_sites_solution_secondary     difmap
_refine_ls_shift/su_max     0.000
_refine_ls_shift/su_mean     0.000
_refine_diff_density_max     0.207
_refine_diff_density_min     -0.236
_refine_ls_extinction_method     none
_refine_ls_abs_structure_details
;
Flack <i>x</i> determined using 3518 quotients
[(<i>I</i>^+^)-(<i>I</i>^-^)]/[(<i>I</i>^+^)+(<i>I</i>^-^)]
(Parsons <i>et al.</i>, 2013)
;
_refine_ls_abs_structure_Flack     0.1(3)
loop_
    _atom_type_symbol
    _atom_type_description
    _atom_type_scat_dispersion_real
    _atom_type_scat_dispersion_imag
    _atom_type_scat_source
    'C' 'C' 0.0033 0.0016
                         'International Tables Vol C Tables 4.2.6.8 and 6.1.1.4'
    'H' 'H' 0.0000 0.0000
                         'International Tables Vol C Tables 4.2.6.8 and 6.1.1.4'
    'N' 'N' 0.0061 0.0033
                         'International Tables Vol C Tables 4.2.6.8 and 6.1.1.4'
    'O' 'O' 0.0106 0.0060
                         'International Tables Vol C Tables 4.2.6.8 and 6.1.1.4'
_computing_data_collection
;
<i>COLLECT</i> (Nonius, 1999)
;
_computing_cell_refinement
;
DIRAX/LSQ (Duisenberg <i>et al.</i>, 2000)
;
_computing_data_reduction
;
EvalCCD (Duisenberg <i>et al.</i>, 2003)
;
_computing_structure_solution
;
SIR97 (Altomare <i>et al.</i>, 1999)
;
_computing_structure_refinement
;
SHELXL2016 (Sheldrick, 2015)
;
_computing_molecular_graphics
;
ORTEP-3 for Windows (Farrugia, 2012) and
Mercury (Macrae <i>et al.</i>, 2008)
;
_computing_publication_material
;
WinGX (Farrugia, 2012)
;
loop_
    _atom_site_type_symbol
    _atom_site_label
    _atom_site_fract_x
    _atom_site_fract_y
    _atom_site_fract_z
    _atom_site_U_iso_or_equiv
    _atom_site_adp_type
    _atom_site_calc_flag
    _atom_site_occupancy
    _atom_site_disorder_assembly
    _atom_site_disorder_group
    C C1A 0.4499(2) 0.10494(19) 0.8668(2) 0.0385(7) Uani d 1 . .
    C C2A 0.4978(3) 0.1789(2) 0.8642(3) 0.0571(10) Uani d 1 . .
    H H2A1 0.575335 0.179182 0.894136 0.086 Uiso calc 1 . .
    H H2A2 0.451041 0.209892 0.902301 0.086 Uiso calc 1 . .
    H H2A3 0.497375 0.194853 0.794516 0.086 Uiso calc 1 . .
    C C3A 0.4644(4) 0.0711(3) 0.9697(3) 0.0666(12) Uani d 1 . .
    H H3A1 0.432081 0.024388 0.966423 0.100 Uiso calc 1 . .
    H H3A2 0.425627 0.098770 1.018427 0.100 Uiso calc 1 . .
    H H3A3 0.544978 0.068187 0.990639 0.100 Uiso calc 1 . .
    C C4A 0.4311(2) 0.06262(17) 0.7036(2) 0.0293(6) Uani d 1 . .
    H H4A 0.445038 0.106956 0.667761 0.035 Uiso calc 1 . .
    C C5A 0.3109(2) 0.06458(16) 0.7440(2) 0.0298(6) Uani d 1 . .
    H H5A 0.258848 0.089654 0.694582 0.036 Uiso calc 1 . .
    C C6A 0.2590(2) -0.00699(17) 0.7667(2) 0.0302(6) Uani d 1 . .
    H H6A 0.319112 -0.038252 0.797012 0.036 Uiso calc 1 . .
    C C7A 0.1629(2) 0.00012(18) 0.8393(2) 0.0387(7) Uani d 1 . .
    H H7A1 0.194368 0.019380 0.903860 0.046 Uiso calc 1 . .
    H H7A2 0.105899 0.033201 0.810526 0.046 Uiso calc 1 . .
    C C8A 0.4623(2) 0.00136(18) 0.6370(2) 0.0331(7) Uani d 1 . .
    H H8A1 0.445951 -0.042790 0.670792 0.040 Uiso calc 1 . .
    H H8A2 0.416391 0.003080 0.572510 0.040 Uiso calc 1 . .
    C C9A 0.6330(2) 0.04647(18) 0.5475(2) 0.0346(7) Uani d 1 . .
    H H9A 0.590944 0.075309 0.501233 0.042 Uiso calc 1 . .
    C C10A 0.6729(2) -0.02857(17) 0.6727(2) 0.0304(6) Uani d 1 . .
    C C11A 0.7716(2) -0.00571(16) 0.6308(2) 0.0296(6) Uani d 1 . .
    C C12A 0.8881(2) -0.02684(17) 0.6631(2) 0.0311(7) Uani d 1 . .
    N N1A 0.58465(18) 0.00469(14) 0.61784(18) 0.0316(6) Uani d 1 . .
    N N2A 0.74518(18) 0.04130(14) 0.55249(19) 0.0338(6) Uani d 1 . .
    N N3A 0.6553(3) -0.07792(17) 0.7459(2) 0.0467(7) Uani d 1 . .
    H H3NA 0.721(3) -0.091(2) 0.780(3) 0.056 Uiso d 1 . .
    H H6NA 0.603(3) -0.066(2) 0.790(3) 0.056 Uiso d 1 . .
    N N4A 0.9726(2) 0.00707(17) 0.6193(2) 0.0397(7) Uani d 1 . .
    H H4NA 1.047(3) -0.0066(19) 0.636(3) 0.048 Uiso d 1 . .
    H H5NA 0.958(3) 0.038(2) 0.567(3) 0.048 Uiso d 1 . .
    O O1A 0.50240(15) 0.06020(12) 0.79547(15) 0.0346(5) Uani d 1 . .
    O O2A 0.32999(16) 0.10699(12) 0.83281(16) 0.0398(5) Uani d 1 . .
    O O3A 0.21584(17) -0.03486(13) 0.67078(17) 0.0368(5) Uani d 1 . .
    H H3AO 0.241(3) -0.073(2) 0.663(3) 0.044 Uiso d 1 . .
    O O4A 0.10827(18) -0.06497(14) 0.8579(2) 0.0475(6) Uani d 1 . .
    H H4AO 0.058(3) -0.069(2) 0.813(3) 0.057 Uiso d 1 . .
    O O5A 0.90664(16) -0.07293(12) 0.72975(18) 0.0415(5) Uani d 1 . .
    C C1B 0.8545(2) 0.12784(18) 0.8964(2) 0.0347(7) Uani d 1 . .
    C C2B 0.8112(3) 0.1470(2) 0.7896(3) 0.0528(9) Uani d 1 . .
    H H2B1 0.732425 0.132345 0.778265 0.079 Uiso calc 1 . .
    H H2B2 0.857329 0.123823 0.741388 0.079 Uiso calc 1 . .
    H H2B3 0.816254 0.197275 0.780724 0.079 Uiso calc 1 . .
    C C3B 0.8344(4) 0.0528(2) 0.9203(3) 0.0719(13) Uani d 1 . .
    H H3B1 0.863932 0.042953 0.989045 0.108 Uiso calc 1 . .
    H H3B2 0.873014 0.023520 0.873378 0.108 Uiso calc 1 . .
    H H3B3 0.753202 0.043148 0.914104 0.108 Uiso calc 1 . .
    C C4B 0.9924(2) 0.20415(18) 0.9727(2) 0.0321(7) Uani d 1 . .
    H H4B 1.036373 0.238884 0.935659 0.039 Uiso calc 1 . .
    C C5B 0.8700(2) 0.23281(16) 0.9824(2) 0.0289(6) Uani d 1 . .
    H H5B 0.850109 0.264722 0.924945 0.035 Uiso calc 1 . .
    C C6B 1.0590(2) 0.18687(16) 1.0732(2) 0.0295(6) Uani d 1 . .
    H H6B 1.006888 0.165343 1.120276 0.035 Uiso calc 1 . .
    C C7B 1.1590(2) 0.13783(18) 1.0591(2) 0.0368(7) Uani d 1 . .
    H H7B1 1.130751 0.094330 1.027369 0.044 Uiso calc 1 . .
    H H7B2 1.211537 0.159674 1.013941 0.044 Uiso calc 1 . .
    C C8B 0.8436(2) 0.26854(17) 1.0808(2) 0.0307(6) Uani d 1 . .
    H H8B1 0.866228 0.237940 1.138031 0.037 Uiso calc 1 . .
    H H8B2 0.887856 0.311879 1.088399 0.037 Uiso calc 1 . .
    C C9B 0.6687(2) 0.34498(17) 1.0474(2) 0.0362(7) Uani d 1 . .
    H H9B 0.707578 0.382321 1.018851 0.043 Uiso calc 1 . .
    C C10B 0.6377(2) 0.24188(16) 1.1177(2) 0.0267(6) Uani d 1 . .
    C C11B 0.5373(2) 0.28025(16) 1.1038(2) 0.0282(6) Uani d 1 . .
    C C12B 0.4237(2) 0.25680(17) 1.1263(2) 0.0287(6) Uani d 1 . .
    N N1B 0.72083(17) 0.28476(13) 1.08206(18) 0.0292(5) Uani d 1 . .
    N N2B 0.55807(19) 0.34474(14) 1.0585(2) 0.0363(6) Uani d 1 . .
    N N3B 0.6610(2) 0.17694(15) 1.1577(2) 0.0364(6) Uani d 1 . .
    H H3NB 0.713(3) 0.152(2) 1.125(3) 0.044 Uiso d 1 . .
    H H6NB 0.596(3) 0.148(2) 1.168(2) 0.044 Uiso d 1 . .
    N N4B 0.3352(2) 0.29355(16) 1.0870(2) 0.0374(7) Uani d 1 . .
    H H4NB 0.266(3) 0.2772(19) 1.100(2) 0.045 Uiso d 1 . .
    H H5NB 0.343(3) 0.331(2) 1.052(3) 0.045 Uiso d 1 . .
    O O1B 0.80252(15) 0.17051(11) 0.97070(15) 0.0335(5) Uani d 1 . .
    O O2B 0.97407(18) 0.14387(15) 0.9101(2) 0.0589(8) Uani d 1 . .
    O O3B 1.09799(15) 0.25348(11) 1.11297(17) 0.0314(5) Uani d 1 . .
    H H3BO 1.105(3) 0.2541(19) 1.180(3) 0.038 Uiso d 1 . .
    O O4B 1.21881(17) 0.12216(12) 1.15462(17) 0.0399(5) Uani d 1 . .
    H H4BO 1.279(3) 0.153(2) 1.160(3) 0.048 Uiso d 1 . .
    O O5B 0.41145(15) 0.20287(12) 1.18070(16) 0.0358(5) Uani d 1 . .
    C C1C 1.3293(2) 0.31702(17) 0.6014(2) 0.0326(7) Uani d 1 . .
    C C2C 1.2971(3) 0.2956(2) 0.7064(3) 0.0478(9) Uani d 1 . .
    H H2C1 1.220794 0.312200 0.717152 0.072 Uiso calc 1 . .
    H H2C2 1.350733 0.315989 0.756897 0.072 Uiso calc 1 . .
    H H2C3 1.299256 0.245100 0.712097 0.072 Uiso calc 1 . .
    C C3C 1.3097(4) 0.3939(2) 0.5819(3) 0.0616(10) Uani d 1 . .
    H H3C1 1.330361 0.405345 0.513994 0.092 Uiso calc 1 . .
    H H3C2 1.356290 0.420972 0.630854 0.092 Uiso calc 1 . .
    H H3C3 1.229884 0.404856 0.588373 0.092 Uiso calc 1 . .
    C C4C 1.4572(2) 0.24411(17) 0.5198(2) 0.0306(6) Uani d 1 . .
    H H4C 1.507203 0.207539 0.551738 0.037 Uiso calc 1 . .
    C C5C 1.3333(2) 0.21551(16) 0.5076(2) 0.0274(6) Uani d 1 . .
    H H5C 1.321698 0.182162 0.563334 0.033 Uiso calc 1 . .
    C C6C 1.5083(2) 0.26831(16) 0.4210(2) 0.0281(6) Uani d 1 . .
    H H6C 1.450099 0.293888 0.378066 0.034 Uiso calc 1 . .
    C C7C 1.6126(2) 0.31482(18) 0.4441(2) 0.0363(7) Uani d 1 . .
    H H7C1 1.589874 0.356104 0.481789 0.044 Uiso calc 1 . .
    H H7C2 1.669328 0.289062 0.486974 0.044 Uiso calc 1 . .
    C C8C 1.2928(2) 0.18192(17) 0.4079(2) 0.0312(7) Uani d 1 . .
    H H8C1 1.304723 0.214266 0.352052 0.037 Uiso calc 1 . .
    H H8C2 1.337192 0.139478 0.397219 0.037 Uiso calc 1 . .
    C C9C 1.1244(2) 0.10359(17) 0.4449(2) 0.0341(7) Uani d 1 . .
    H H9C 1.168211 0.066232 0.472304 0.041 Uiso calc 1 . .
    C C10C 1.0799(2) 0.20609(16) 0.3757(2) 0.0265(6) Uani d 1 . .
    C C11C 0.9828(2) 0.16832(16) 0.3938(2) 0.0275(6) Uani d 1 . .
    C C12C 0.8653(2) 0.19404(17) 0.3728(2) 0.0284(6) Uani d 1 . .
    N N1C 1.17044(17) 0.16400(13) 0.40830(18) 0.0287(5) Uani d 1 . .
    N N2C 1.01193(18) 0.10398(14) 0.4372(2) 0.0349(6) Uani d 1 . .
    N N3C 1.0940(2) 0.27011(15) 0.3283(2) 0.0343(6) Uani d 1 . .
    H H3NC 1.147(3) 0.295(2) 0.361(3) 0.041 Uiso d 1 . .
    H H6NC 1.026(3) 0.2926(19) 0.320(3) 0.041 Uiso d 1 . .
    N N4C 0.7807(2) 0.15465(17) 0.4048(2) 0.0371(6) Uani d 1 . .
    H H4NC 0.794(3) 0.119(2) 0.445(3) 0.044 Uiso d 1 . .
    H H5NC 0.712(3) 0.1667(19) 0.394(3) 0.044 Uiso d 1 . .
    O O1C 1.26738(15) 0.27748(11) 0.52323(14) 0.0321(5) Uani d 1 . .
    O O2C 1.44747(17) 0.30005(15) 0.59017(18) 0.0517(7) Uani d 1 . .
    O O3C 1.54041(15) 0.20510(12) 0.37092(16) 0.0314(5) Uani d 1 . .
    H H3CO 1.508(3) 0.202(2) 0.315(3) 0.038 Uiso d 1 . .
    O O4C 1.66330(18) 0.33696(13) 0.35309(18) 0.0408(6) Uani d 1 . .
    H H4CO 1.706(3) 0.305(2) 0.343(3) 0.049 Uiso d 1 . .
    O O5C 0.84870(16) 0.25104(12) 0.32754(16) 0.0370(5) Uani d 1 . .
    C C1D 0.9304(2) 0.34582(18) 0.6288(2) 0.0365(7) Uani d 1 . .
    C C2D 0.9758(3) 0.2712(2) 0.6311(3) 0.0514(9) Uani d 1 . .
    H H2D1 1.049044 0.269986 0.601224 0.077 Uiso calc 1 . .
    H H2D2 0.922455 0.241058 0.592750 0.077 Uiso calc 1 . .
    H H2D3 0.984696 0.255065 0.700677 0.077 Uiso calc 1 . .
    C C3D 0.9309(3) 0.3795(3) 0.5249(3) 0.0594(10) Uani d 1 . .
    H H3D1 0.903472 0.427154 0.528558 0.089 Uiso calc 1 . .
    H H3D2 0.881677 0.353155 0.477111 0.089 Uiso calc 1 . .
    H H3D3 1.008047 0.379545 0.502704 0.089 Uiso calc 1 . .
    C C4D 0.8097(2) 0.38604(16) 0.7520(2) 0.0298(6) Uani d 1 . .
    H H4D 0.764469 0.360525 0.800842 0.036 Uiso calc 1 . .
    C C5D 0.9361(2) 0.38703(17) 0.7923(2) 0.0285(6) Uani d 1 . .
    H H5D 0.954839 0.342267 0.827122 0.034 Uiso calc 1 . .
    C C6D 0.7563(2) 0.45837(16) 0.7322(2) 0.0285(6) Uani d 1 . .
    H H6D 0.813951 0.490026 0.705506 0.034 Uiso calc 1 . .
    C C7D 0.6519(2) 0.45495(18) 0.6564(2) 0.0358(7) Uani d 1 . .
    H H7D1 0.675380 0.437577 0.591227 0.043 Uiso calc 1 . .
    H H7D2 0.596325 0.421923 0.681327 0.043 Uiso calc 1 . .
    C C8D 0.9789(2) 0.44773(17) 0.8599(2) 0.0319(7) Uani d 1 . .
    H H8D1 0.957747 0.492273 0.827178 0.038 Uiso calc 1 . .
    H H8D2 0.943146 0.445603 0.924822 0.038 Uiso calc 1 . .
    C C9D 1.1624(2) 0.40135(18) 0.9468(2) 0.0345(7) Uani d 1 . .
    H H9D 1.127080 0.371585 0.991886 0.041 Uiso calc 1 . .
    C C10D 1.1837(2) 0.47887(16) 0.8249(2) 0.0287(6) Uani d 1 . .
    C C11D 1.2887(2) 0.45647(16) 0.8665(2) 0.0292(6) Uani d 1 . .
    C C12D 1.4012(2) 0.47614(16) 0.8326(2) 0.0300(6) Uani d 1 . .
    N N1D 1.10368(18) 0.44364(14) 0.87749(18) 0.0296(5) Uani d 1 . .
    N N2D 1.27366(18) 0.40725(14) 0.94288(19) 0.0337(6) Uani d 1 . .
    N N3D 1.1549(2) 0.52948(17) 0.7538(2) 0.0434(7) Uani d 1 . .
    H H3ND 1.101(3) 0.517(2) 0.710(3) 0.052 Uiso d 1 . .
    H H6ND 1.215(3) 0.546(2) 0.719(3) 0.052 Uiso d 1 . .
    N N4D 1.4901(2) 0.43900(16) 0.8729(2) 0.0383(7) Uani d 1 . .
    H H4ND 1.484(3) 0.410(2) 0.925(3) 0.046 Uiso d 1 . .
    H H5ND 1.559(3) 0.454(2) 0.862(3) 0.046 Uiso d 1 . .
    O O1D 0.99370(15) 0.39015(12) 0.69983(15) 0.0341(5) Uani d 1 . .
    O O2D 0.81508(16) 0.34503(12) 0.66228(17) 0.0407(5) Uani d 1 . .
    O O3D 0.72582(16) 0.48331(12) 0.82927(15) 0.0323(5) Uani d 1 . .
    H H3DO 0.739(3) 0.530(2) 0.829(3) 0.039 Uiso d 1 . .
    O O4D 0.59912(19) 0.52187(13) 0.64195(19) 0.0426(6) Uani d 1 . .
    H H4DO 0.554(3) 0.528(2) 0.684(3) 0.040(10) Uiso d 1 . .
    O O5D 1.41082(16) 0.52327(12) 0.76776(16) 0.0398(5) Uani d 1 . .
loop_
    _atom_site_aniso_label
    _atom_site_aniso_U_11
    _atom_site_aniso_U_22
    _atom_site_aniso_U_33
    _atom_site_aniso_U_12
    _atom_site_aniso_U_13
    _atom_site_aniso_U_23
    C1A 0.0323(15) 0.047(2) 0.0357(18) 0.0033(14) -0.0020(12) -0.0069(15)
    C2A 0.0444(19) 0.052(3) 0.074(3) -0.0073(17) -0.0035(17) -0.023(2)
    C3A 0.069(3) 0.093(4) 0.037(2) 0.013(2) -0.0004(16) 0.002(2)
    C4A 0.0218(12) 0.0339(18) 0.0321(16) 0.0003(11) 0.0008(10) 0.0044(13)
    C5A 0.0239(13) 0.0330(18) 0.0323(16) 0.0037(12) 0.0004(10) 0.0002(13)
    C6A 0.0229(12) 0.0310(18) 0.0365(16) 0.0040(11) 0.0005(10) -0.0031(13)
    C7A 0.0320(15) 0.042(2) 0.0428(18) -0.0028(14) 0.0083(12) -0.0010(15)
    C8A 0.0208(12) 0.043(2) 0.0364(16) -0.0021(12) 0.0051(11) -0.0032(14)
    C9A 0.0265(14) 0.039(2) 0.0384(17) 0.0016(12) 0.0024(11) 0.0047(14)
    C10A 0.0262(13) 0.0339(18) 0.0310(16) 0.0006(12) 0.0017(11) -0.0015(13)
    C11A 0.0263(13) 0.0273(17) 0.0352(16) -0.0017(11) 0.0028(11) -0.0005(13)
    C12A 0.0284(14) 0.0283(18) 0.0363(17) 0.0019(12) 0.0006(11) -0.0046(14)
    N1A 0.0228(11) 0.0378(16) 0.0346(13) -0.0016(10) 0.0039(9) 0.0014(11)
    N2A 0.0257(11) 0.0371(16) 0.0388(14) -0.0014(10) 0.0029(9) 0.0035(12)
    N3A 0.0396(15) 0.052(2) 0.0491(18) -0.0022(13) 0.0041(13) 0.0154(15)
    N4A 0.0233(12) 0.0489(19) 0.0470(17) 0.0030(12) 0.0038(11) 0.0074(14)
    O1A 0.0268(10) 0.0421(14) 0.0340(11) 0.0047(8) -0.0053(8) -0.0050(10)
    O2A 0.0305(10) 0.0437(15) 0.0454(13) 0.0002(9) 0.0034(8) -0.0168(11)
    O3A 0.0259(10) 0.0373(14) 0.0467(13) 0.0042(9) -0.0013(8) -0.0116(11)
    O4A 0.0326(11) 0.0525(17) 0.0572(16) -0.0042(11) 0.0017(10) 0.0204(13)
    O5A 0.0321(11) 0.0388(14) 0.0532(14) 0.0023(9) -0.0007(9) 0.0085(11)
    C1B 0.0330(15) 0.040(2) 0.0317(17) -0.0031(13) 0.0040(11) -0.0041(14)
    C2B 0.061(2) 0.060(3) 0.036(2) -0.0034(19) -0.0016(15) -0.0063(18)
    C3B 0.119(4) 0.042(3) 0.058(3) -0.005(2) 0.030(2) -0.006(2)
    C4B 0.0233(12) 0.0389(19) 0.0345(17) 0.0001(12) 0.0050(11) -0.0013(14)
    C5B 0.0222(13) 0.0328(18) 0.0314(16) -0.0008(11) 0.0002(10) 0.0016(12)
    C6B 0.0225(12) 0.0285(17) 0.0377(16) -0.0012(11) 0.0040(11) -0.0006(13)
    C7B 0.0277(14) 0.0365(19) 0.0460(19) 0.0046(12) 0.0012(12) -0.0029(15)
    C8B 0.0179(12) 0.0331(18) 0.0407(16) 0.0017(11) -0.0008(10) -0.0063(14)
    C9B 0.0256(14) 0.0318(18) 0.0510(19) -0.0031(12) 0.0020(12) 0.0024(15)
    C10B 0.0238(12) 0.0279(17) 0.0281(15) -0.0013(11) 0.0003(10) -0.0038(12)
    C11B 0.0235(13) 0.0297(17) 0.0315(15) -0.0017(11) 0.0011(10) -0.0003(13)
    C12B 0.0238(12) 0.0340(18) 0.0281(15) -0.0022(12) -0.0002(10) -0.0043(13)
    N1B 0.0207(10) 0.0285(15) 0.0384(14) 0.0009(9) 0.0009(9) -0.0037(11)
    N2B 0.0234(11) 0.0359(16) 0.0496(16) 0.0017(10) 0.0006(10) 0.0057(13)
    N3B 0.0307(13) 0.0323(17) 0.0463(16) 0.0027(11) 0.0038(11) 0.0019(13)
    N4B 0.0212(12) 0.0409(18) 0.0499(17) -0.0006(11) 0.0020(10) 0.0123(13)
    O1B 0.0311(10) 0.0354(13) 0.0348(11) -0.0087(9) 0.0073(8) -0.0068(9)
    O2B 0.0325(12) 0.0735(19) 0.0694(17) 0.0105(11) -0.0068(10) -0.0422(15)
    O3B 0.0263(9) 0.0347(13) 0.0331(11) -0.0006(8) 0.0018(8) -0.0042(10)
    O4B 0.0298(10) 0.0345(14) 0.0546(14) 0.0009(9) -0.0040(9) 0.0089(11)
    O5B 0.0276(9) 0.0398(14) 0.0397(12) -0.0025(9) 0.0001(8) 0.0077(10)
    C1C 0.0314(14) 0.0380(19) 0.0286(16) 0.0002(13) 0.0033(11) -0.0046(14)
    C2C 0.0516(19) 0.054(2) 0.0383(19) -0.0004(16) 0.0070(14) -0.0019(17)
    C3C 0.098(3) 0.040(2) 0.046(2) -0.004(2) -0.0083(19) -0.0042(19)
    C4C 0.0227(12) 0.0349(18) 0.0340(16) 0.0005(12) -0.0004(10) -0.0057(13)
    C5C 0.0214(12) 0.0280(16) 0.0332(16) 0.0007(11) 0.0045(10) 0.0027(12)
    C6C 0.0218(12) 0.0279(16) 0.0346(15) 0.0022(11) 0.0010(10) -0.0027(13)
    C7C 0.0323(15) 0.0350(19) 0.0416(18) -0.0077(13) 0.0036(12) -0.0020(15)
    C8C 0.0195(12) 0.0332(18) 0.0417(17) -0.0034(11) 0.0077(11) -0.0074(14)
    C9C 0.0264(13) 0.0317(18) 0.0441(18) -0.0010(12) 0.0020(11) 0.0023(14)
    C10C 0.0264(12) 0.0259(16) 0.0275(15) -0.0012(11) 0.0035(10) -0.0019(12)
    C11C 0.0227(12) 0.0297(17) 0.0300(15) -0.0008(11) 0.0012(10) -0.0018(12)
    C12C 0.0252(13) 0.0317(18) 0.0285(15) 0.0003(11) 0.0024(10) -0.0026(13)
    N1C 0.0206(10) 0.0290(15) 0.0369(14) -0.0025(9) 0.0041(9) -0.0045(11)
    N2C 0.0247(11) 0.0326(16) 0.0476(16) -0.0020(10) 0.0025(10) 0.0033(12)
    N3C 0.0318(12) 0.0293(15) 0.0422(15) -0.0037(11) 0.0068(10) 0.0006(12)
    N4C 0.0220(11) 0.0400(18) 0.0494(17) 0.0021(11) 0.0030(11) 0.0129(13)
    O1C 0.0252(9) 0.0371(13) 0.0338(11) 0.0045(8) 0.0002(7) -0.0097(10)
    O2C 0.0311(11) 0.0708(19) 0.0538(15) -0.0093(11) 0.0077(9) -0.0328(13)
    O3C 0.0235(9) 0.0374(13) 0.0330(11) 0.0025(8) -0.0010(8) -0.0078(10)
    O4C 0.0316(11) 0.0348(14) 0.0571(14) -0.0018(9) 0.0117(9) 0.0072(11)
    O5C 0.0297(10) 0.0379(14) 0.0435(12) 0.0012(9) 0.0038(8) 0.0063(11)
    C1D 0.0310(15) 0.042(2) 0.0371(17) -0.0042(13) 0.0047(12) -0.0068(15)
    C2D 0.0472(19) 0.045(2) 0.062(2) 0.0059(16) 0.0096(16) -0.0112(19)
    C3D 0.070(2) 0.067(3) 0.041(2) -0.008(2) 0.0042(16) 0.003(2)
    C4D 0.0234(12) 0.0316(18) 0.0345(16) -0.0045(12) 0.0038(10) -0.0010(13)
    C5D 0.0237(12) 0.0291(17) 0.0328(16) 0.0016(11) 0.0037(10) 0.0037(13)
    C6D 0.0208(12) 0.0315(17) 0.0331(15) -0.0013(11) 0.0016(10) 0.0018(13)
    C7D 0.0294(14) 0.041(2) 0.0365(17) 0.0016(13) -0.0039(11) 0.0001(14)
    C8D 0.0204(12) 0.0398(19) 0.0351(16) 0.0019(12) -0.0002(10) -0.0013(14)
    C9D 0.0272(14) 0.040(2) 0.0359(17) -0.0022(12) -0.0004(11) 0.0079(14)
    C10D 0.0271(13) 0.0289(17) 0.0296(15) 0.0001(11) -0.0011(10) -0.0008(13)
    C11D 0.0253(13) 0.0289(18) 0.0329(16) 0.0000(11) -0.0004(11) -0.0010(13)
    C12D 0.0254(13) 0.0298(18) 0.0347(17) -0.0018(11) 0.0008(11) -0.0068(14)
    N1D 0.0230(11) 0.0350(15) 0.0303(13) -0.0014(10) -0.0017(9) 0.0013(11)
    N2D 0.0250(11) 0.0363(16) 0.0393(15) 0.0002(10) -0.0009(9) 0.0036(12)
    N3D 0.0352(14) 0.050(2) 0.0444(17) 0.0022(13) -0.0009(11) 0.0160(15)
    N4D 0.0226(12) 0.0458(19) 0.0462(17) -0.0010(12) 0.0007(11) 0.0083(14)
    O1D 0.0270(9) 0.0415(14) 0.0342(11) -0.0057(9) 0.0061(8) -0.0043(10)
    O2D 0.0257(10) 0.0454(15) 0.0508(14) -0.0007(9) 0.0009(8) -0.0194(11)
    O3D 0.0284(10) 0.0327(13) 0.0359(12) -0.0017(9) 0.0023(8) -0.0048(10)
    O4D 0.0323(11) 0.0474(16) 0.0482(14) 0.0074(10) 0.0033(10) 0.0143(12)
    O5D 0.0310(10) 0.0410(15) 0.0477(13) -0.0018(9) 0.0056(9) 0.0085(11)
_geom_special_details
;
 All esds (except the esd in the dihedral angle between two l.s. planes)
 are estimated using the full covariance matrix.  The cell esds are taken
 into account individually in the estimation of esds in distances, angles
 and torsion angles; correlations between esds in cell parameters are only
 used when they are defined by crystal symmetry.  An approximate (isotropic)
 treatment of cell esds is used for estimating esds involving l.s. planes.
;
loop_
    _geom_bond_atom_site_label_1
    _geom_bond_atom_site_label_2
    _geom_bond_site_symmetry_2
    _geom_bond_distance
    _geom_bond_publ_flag
    C1A O1A . 1.426(4) no
    C1A O2A . 1.437(3) no
    C1A C3A . 1.492(5) no
    C1A C2A . 1.508(5) no
    C2A H2A1 . 0.9600 no
    C2A H2A2 . 0.9600 no
    C2A H2A3 . 0.9600 no
    C3A H3A1 . 0.9600 no
    C3A H3A2 . 0.9600 no
    C3A H3A3 . 0.9600 no
    C4A O1A . 1.417(3) no
    C4A C8A . 1.509(4) no
    C4A C5A . 1.525(4) no
    C4A H4A . 0.9800 no
    C5A O2A . 1.418(4) no
    C5A C6A . 1.520(4) no
    C5A H5A . 0.9800 no
    C6A O3A . 1.423(4) no
    C6A C7A . 1.518(4) no
    C6A H6A . 0.9800 no
    C7A O4A . 1.414(4) no
    C7A H7A1 . 0.9700 no
    C7A H7A2 . 0.9700 no
    C8A N1A . 1.461(3) no
    C8A H8A1 . 0.9700 no
    C8A H8A2 . 0.9700 no
    C9A N2A . 1.306(3) no
    C9A N1A . 1.362(4) no
    C9A H9A . 0.9300 no
    C10A N3A . 1.363(4) no
    C10A N1A . 1.367(4) no
    C10A C11A . 1.373(4) no
    C11A N2A . 1.377(4) no
    C11A C12A . 1.449(4) no
    C12A O5A . 1.243(4) no
    C12A N4A . 1.334(4) no
    N3A H3NA . 0.89(4) no
    N3A H6NA . 0.89(4) no
    N4A H4NA . 0.92(4) no
    N4A H5NA . 0.91(4) no
    O3A H3AO . 0.79(4) no
    O4A H4AO . 0.80(4) no
    C1B O2B . 1.423(4) no
    C1B O1B . 1.427(3) no
    C1B C3B . 1.476(5) no
    C1B C2B . 1.500(5) no
    C2B H2B1 . 0.9600 no
    C2B H2B2 . 0.9600 no
    C2B H2B3 . 0.9600 no
    C3B H3B1 . 0.9600 no
    C3B H3B2 . 0.9600 no
    C3B H3B3 . 0.9600 no
    C4B O2B . 1.413(4) no
    C4B C6B . 1.518(4) no
    C4B C5B . 1.536(4) no
    C4B H4B . 0.9800 no
    C5B O1B . 1.419(3) no
    C5B C8B . 1.503(4) no
    C5B H5B . 0.9800 no
    C6B O3B . 1.427(4) no
    C6B C7B . 1.508(4) no
    C6B H6B . 0.9800 no
    C7B O4B . 1.422(4) no
    C7B H7B1 . 0.9700 no
    C7B H7B2 . 0.9700 no
    C8B N1B . 1.462(3) no
    C8B H8B1 . 0.9700 no
    C8B H8B2 . 0.9700 no
    C9B N2B . 1.304(4) no
    C9B N1B . 1.355(4) no
    C9B H9B . 0.9300 no
    C10B N3B . 1.357(4) no
    C10B N1B . 1.367(4) no
    C10B C11B . 1.377(4) no
    C11B N2B . 1.385(4) no
    C11B C12B . 1.441(4) no
    C12B O5B . 1.258(3) no
    C12B N4B . 1.319(4) no
    N3B H3NB . 0.89(3) no
    N3B H6NB . 0.95(4) no
    N4B H4NB . 0.89(4) no
    N4B H5NB . 0.85(4) no
    O3B H3BO . 0.87(3) no
    O4B H4BO . 0.91(4) no
    C1C O1C . 1.425(4) no
    C1C O2C . 1.428(3) no
    C1C C3C . 1.492(5) no
    C1C C2C . 1.502(4) no
    C2C H2C1 . 0.9600 no
    C2C H2C2 . 0.9600 no
    C2C H2C3 . 0.9600 no
    C3C H3C1 . 0.9600 no
    C3C H3C2 . 0.9600 no
    C3C H3C3 . 0.9600 no
    C4C O2C . 1.413(4) no
    C4C C6C . 1.526(4) no
    C4C C5C . 1.538(4) no
    C4C H4C . 0.9800 no
    C5C O1C . 1.423(3) no
    C5C C8C . 1.501(4) no
    C5C H5C . 0.9800 no
    C6C O3C . 1.426(3) no
    C6C C7C . 1.513(4) no
    C6C H6C . 0.9800 no
    C7C O4C . 1.425(4) no
    C7C H7C1 . 0.9700 no
    C7C H7C2 . 0.9700 no
    C8C N1C . 1.463(3) no
    C8C H8C1 . 0.9700 no
    C8C H8C2 . 0.9700 no
    C9C N2C . 1.305(3) no
    C9C N1C . 1.363(4) no
    C9C H9C . 0.9300 no
    C10C N1C . 1.366(4) no
    C10C C11C . 1.370(4) no
    C10C N3C . 1.376(4) no
    C11C N2C . 1.377(4) no
    C11C C12C . 1.460(4) no
    C12C O5C . 1.240(4) no
    C12C N4C . 1.323(4) no
    N3C H3NC . 0.87(4) no
    N3C H6NC . 0.90(4) no
    N4C H4NC . 0.86(4) no
    N4C H5NC . 0.84(4) no
    O3C H3CO . 0.80(4) no
    O4C H4CO . 0.80(4) no
    C1D O1D . 1.422(4) no
    C1D O2D . 1.437(3) no
    C1D C3D . 1.501(5) no
    C1D C2D . 1.507(5) no
    C2D H2D1 . 0.9600 no
    C2D H2D2 . 0.9600 no
    C2D H2D3 . 0.9600 no
    C3D H3D1 . 0.9600 no
    C3D H3D2 . 0.9600 no
    C3D H3D3 . 0.9600 no
    C4D O2D . 1.412(3) no
    C4D C6D . 1.519(4) no
    C4D C5D . 1.530(4) no
    C4D H4D . 0.9800 no
    C5D O1D . 1.421(3) no
    C5D C8D . 1.515(4) no
    C5D H5D . 0.9800 no
    C6D O3D . 1.421(3) no
    C6D C7D . 1.519(4) no
    C6D H6D . 0.9800 no
    C7D O4D . 1.415(4) no
    C7D H7D1 . 0.9700 no
    C7D H7D2 . 0.9700 no
    C8D N1D . 1.457(3) no
    C8D H8D1 . 0.9700 no
    C8D H8D2 . 0.9700 no
    C9D N2D . 1.303(3) no
    C9D N1D . 1.360(4) no
    C9D H9D . 0.9300 no
    C10D N3D . 1.362(4) no
    C10D N1D . 1.366(4) no
    C10D C11D . 1.372(4) no
    C11D N2D . 1.385(4) no
    C11D C12D . 1.456(4) no
    C12D O5D . 1.241(4) no
    C12D N4D . 1.332(4) no
    N3D H3ND . 0.86(4) no
    N3D H6ND . 0.92(4) no
    N4D H4ND . 0.89(4) no
    N4D H5ND . 0.87(4) no
    O3D H3DO . 0.90(4) no
    O4D H4DO . 0.79(3) no
loop_
    _geom_angle_atom_site_label_1
    _geom_angle_atom_site_label_2
    _geom_angle_atom_site_label_3
    _geom_angle_site_symmetry_1
    _geom_angle_site_symmetry_3
    _geom_angle
    _geom_angle_publ_flag
    O1A C1A O2A . . 105.1(2) no
    O1A C1A C3A . . 107.9(3) no
    O2A C1A C3A . . 110.0(3) no
    O1A C1A C2A . . 111.3(3) no
    O2A C1A C2A . . 108.7(3) no
    C3A C1A C2A . . 113.5(3) no
    C1A C2A H2A1 . . 109.5 no
    C1A C2A H2A2 . . 109.5 no
    H2A1 C2A H2A2 . . 109.5 no
    C1A C2A H2A3 . . 109.5 no
    H2A1 C2A H2A3 . . 109.5 no
    H2A2 C2A H2A3 . . 109.5 no
    C1A C3A H3A1 . . 109.5 no
    C1A C3A H3A2 . . 109.5 no
    H3A1 C3A H3A2 . . 109.5 no
    C1A C3A H3A3 . . 109.5 no
    H3A1 C3A H3A3 . . 109.5 no
    H3A2 C3A H3A3 . . 109.5 no
    O1A C4A C8A . . 108.4(2) no
    O1A C4A C5A . . 101.9(2) no
    C8A C4A C5A . . 118.6(2) no
    O1A C4A H4A . . 109.2 no
    C8A C4A H4A . . 109.2 no
    C5A C4A H4A . . 109.2 no
    O2A C5A C6A . . 112.8(2) no
    O2A C5A C4A . . 101.5(2) no
    C6A C5A C4A . . 115.5(2) no
    O2A C5A H5A . . 108.9 no
    C6A C5A H5A . . 108.9 no
    C4A C5A H5A . . 108.9 no
    O3A C6A C7A . . 110.7(2) no
    O3A C6A C5A . . 106.3(2) no
    C7A C6A C5A . . 111.1(2) no
    O3A C6A H6A . . 109.6 no
    C7A C6A H6A . . 109.6 no
    C5A C6A H6A . . 109.6 no
    O4A C7A C6A . . 112.8(3) no
    O4A C7A H7A1 . . 109.0 no
    C6A C7A H7A1 . . 109.0 no
    O4A C7A H7A2 . . 109.0 no
    C6A C7A H7A2 . . 109.0 no
    H7A1 C7A H7A2 . . 107.8 no
    N1A C8A C4A . . 109.8(2) no
    N1A C8A H8A1 . . 109.7 no
    C4A C8A H8A1 . . 109.7 no
    N1A C8A H8A2 . . 109.7 no
    C4A C8A H8A2 . . 109.7 no
    H8A1 C8A H8A2 . . 108.2 no
    N2A C9A N1A . . 112.1(3) no
    N2A C9A H9A . . 123.9 no
    N1A C9A H9A . . 123.9 no
    N3A C10A N1A . . 122.9(3) no
    N3A C10A C11A . . 131.5(3) no
    N1A C10A C11A . . 105.3(3) no
    C10A C11A N2A . . 110.4(2) no
    C10A C11A C12A . . 125.9(3) no
    N2A C11A C12A . . 123.7(2) no
    O5A C12A N4A . . 122.7(3) no
    O5A C12A C11A . . 121.1(3) no
    N4A C12A C11A . . 116.3(3) no
    C9A N1A C10A . . 107.1(2) no
    C9A N1A C8A . . 126.1(2) no
    C10A N1A C8A . . 126.6(2) no
    C9A N2A C11A . . 105.1(2) no
    C10A N3A H3NA . . 112(3) no
    C10A N3A H6NA . . 114(3) no
    H3NA N3A H6NA . . 110(4) no
    C12A N4A H4NA . . 118(2) no
    C12A N4A H5NA . . 122(2) no
    H4NA N4A H5NA . . 119(3) no
    C4A O1A C1A . . 106.5(2) no
    C5A O2A C1A . . 109.6(2) no
    C6A O3A H3AO . . 109(3) no
    C7A O4A H4AO . . 106(3) no
    O2B C1B O1B . . 104.3(2) no
    O2B C1B C3B . . 110.2(3) no
    O1B C1B C3B . . 108.7(3) no
    O2B C1B C2B . . 109.4(3) no
    O1B C1B C2B . . 111.5(3) no
    C3B C1B C2B . . 112.5(3) no
    C1B C2B H2B1 . . 109.5 no
    C1B C2B H2B2 . . 109.5 no
    H2B1 C2B H2B2 . . 109.5 no
    C1B C2B H2B3 . . 109.5 no
    H2B1 C2B H2B3 . . 109.5 no
    H2B2 C2B H2B3 . . 109.5 no
    C1B C3B H3B1 . . 109.5 no
    C1B C3B H3B2 . . 109.5 no
    H3B1 C3B H3B2 . . 109.5 no
    C1B C3B H3B3 . . 109.5 no
    H3B1 C3B H3B3 . . 109.5 no
    H3B2 C3B H3B3 . . 109.5 no
    O2B C4B C6B . . 112.2(3) no
    O2B C4B C5B . . 103.1(2) no
    C6B C4B C5B . . 115.4(2) no
    O2B C4B H4B . . 108.6 no
    C6B C4B H4B . . 108.6 no
    C5B C4B H4B . . 108.6 no
    O1B C5B C8B . . 108.9(2) no
    O1B C5B C4B . . 101.9(2) no
    C8B C5B C4B . . 118.0(2) no
    O1B C5B H5B . . 109.2 no
    C8B C5B H5B . . 109.2 no
    C4B C5B H5B . . 109.2 no
    O3B C6B C7B . . 111.0(2) no
    O3B C6B C4B . . 105.0(2) no
    C7B C6B C4B . . 112.4(2) no
    O3B C6B H6B . . 109.4 no
    C7B C6B H6B . . 109.4 no
    C4B C6B H6B . . 109.4 no
    O4B C7B C6B . . 111.1(2) no
    O4B C7B H7B1 . . 109.4 no
    C6B C7B H7B1 . . 109.4 no
    O4B C7B H7B2 . . 109.4 no
    C6B C7B H7B2 . . 109.4 no
    H7B1 C7B H7B2 . . 108.0 no
    N1B C8B C5B . . 110.9(2) no
    N1B C8B H8B1 . . 109.5 no
    C5B C8B H8B1 . . 109.5 no
    N1B C8B H8B2 . . 109.5 no
    C5B C8B H8B2 . . 109.5 no
    H8B1 C8B H8B2 . . 108.0 no
    N2B C9B N1B . . 112.5(3) no
    N2B C9B H9B . . 123.7 no
    N1B C9B H9B . . 123.7 no
    N3B C10B N1B . . 122.8(2) no
    N3B C10B C11B . . 132.5(3) no
    N1B C10B C11B . . 104.7(3) no
    C10B C11B N2B . . 110.6(2) no
    C10B C11B C12B . . 126.2(3) no
    N2B C11B C12B . . 123.1(2) no
    O5B C12B N4B . . 122.3(2) no
    O5B C12B C11B . . 120.3(2) no
    N4B C12B C11B . . 117.4(3) no
    C9B N1B C10B . . 107.6(2) no
    C9B N1B C8B . . 126.1(2) no
    C10B N1B C8B . . 126.3(3) no
    C9B N2B C11B . . 104.5(2) no
    C10B N3B H3NB . . 114(2) no
    C10B N3B H6NB . . 115(2) no
    H3NB N3B H6NB . . 110(3) no
    C12B N4B H4NB . . 116(2) no
    C12B N4B H5NB . . 122(2) no
    H4NB N4B H5NB . . 122(3) no
    C5B O1B C1B . . 106.8(2) no
    C4B O2B C1B . . 110.8(2) no
    C6B O3B H3BO . . 113(2) no
    C7B O4B H4BO . . 105(2) no
    O1C C1C O2C . . 104.7(2) no
    O1C C1C C3C . . 109.0(3) no
    O2C C1C C3C . . 109.8(3) no
    O1C C1C C2C . . 111.8(3) no
    O2C C1C C2C . . 109.3(3) no
    C3C C1C C2C . . 112.0(3) no
    C1C C2C H2C1 . . 109.5 no
    C1C C2C H2C2 . . 109.5 no
    H2C1 C2C H2C2 . . 109.5 no
    C1C C2C H2C3 . . 109.5 no
    H2C1 C2C H2C3 . . 109.5 no
    H2C2 C2C H2C3 . . 109.5 no
    C1C C3C H3C1 . . 109.5 no
    C1C C3C H3C2 . . 109.5 no
    H3C1 C3C H3C2 . . 109.5 no
    C1C C3C H3C3 . . 109.5 no
    H3C1 C3C H3C3 . . 109.5 no
    H3C2 C3C H3C3 . . 109.5 no
    O2C C4C C6C . . 112.3(3) no
    O2C C4C C5C . . 102.5(2) no
    C6C C4C C5C . . 115.5(2) no
    O2C C4C H4C . . 108.7 no
    C6C C4C H4C . . 108.7 no
    C5C C4C H4C . . 108.7 no
    O1C C5C C8C . . 109.4(2) no
    O1C C5C C4C . . 101.8(2) no
    C8C C5C C4C . . 118.6(2) no
    O1C C5C H5C . . 108.9 no
    C8C C5C H5C . . 108.9 no
    C4C C5C H5C . . 108.9 no
    O3C C6C C7C . . 110.5(2) no
    O3C C6C C4C . . 105.4(2) no
    C7C C6C C4C . . 110.9(2) no
    O3C C6C H6C . . 110.0 no
    C7C C6C H6C . . 110.0 no
    C4C C6C H6C . . 110.0 no
    O4C C7C C6C . . 112.0(2) no
    O4C C7C H7C1 . . 109.2 no
    C6C C7C H7C1 . . 109.2 no
    O4C C7C H7C2 . . 109.2 no
    C6C C7C H7C2 . . 109.2 no
    H7C1 C7C H7C2 . . 107.9 no
    N1C C8C C5C . . 110.3(2) no
    N1C C8C H8C1 . . 109.6 no
    C5C C8C H8C1 . . 109.6 no
    N1C C8C H8C2 . . 109.6 no
    C5C C8C H8C2 . . 109.6 no
    H8C1 C8C H8C2 . . 108.1 no
    N2C C9C N1C . . 112.5(3) no
    N2C C9C H9C . . 123.8 no
    N1C C9C H9C . . 123.8 no
    N1C C10C C11C . . 105.6(3) no
    N1C C10C N3C . . 122.9(2) no
    C11C C10C N3C . . 131.4(3) no
    C10C C11C N2C . . 110.4(2) no
    C10C C11C C12C . . 124.4(3) no
    N2C C11C C12C . . 125.1(2) no
    O5C C12C N4C . . 123.1(3) no
    O5C C12C C11C . . 119.7(2) no
    N4C C12C C11C . . 117.3(3) no
    C9C N1C C10C . . 106.7(2) no
    C9C N1C C8C . . 126.9(2) no
    C10C N1C C8C . . 126.4(3) no
    C9C N2C C11C . . 104.8(2) no
    C10C N3C H3NC . . 111(2) no
    C10C N3C H6NC . . 110(2) no
    H3NC N3C H6NC . . 113(3) no
    C12C N4C H4NC . . 122(2) no
    C12C N4C H5NC . . 121(2) no
    H4NC N4C H5NC . . 116(3) no
    C5C O1C C1C . . 106.5(2) no
    C4C O2C C1C . . 110.7(2) no
    C6C O3C H3CO . . 111(3) no
    C7C O4C H4CO . . 103(3) no
    O1D C1D O2D . . 105.1(2) no
    O1D C1D C3D . . 108.0(3) no
    O2D C1D C3D . . 109.8(3) no
    O1D C1D C2D . . 112.0(3) no
    O2D C1D C2D . . 108.5(3) no
    C3D C1D C2D . . 113.2(3) no
    C1D C2D H2D1 . . 109.5 no
    C1D C2D H2D2 . . 109.5 no
    H2D1 C2D H2D2 . . 109.5 no
    C1D C2D H2D3 . . 109.5 no
    H2D1 C2D H2D3 . . 109.5 no
    H2D2 C2D H2D3 . . 109.5 no
    C1D C3D H3D1 . . 109.5 no
    C1D C3D H3D2 . . 109.5 no
    H3D1 C3D H3D2 . . 109.5 no
    C1D C3D H3D3 . . 109.5 no
    H3D1 C3D H3D3 . . 109.5 no
    H3D2 C3D H3D3 . . 109.5 no
    O2D C4D C6D . . 113.1(2) no
    O2D C4D C5D . . 101.5(2) no
    C6D C4D C5D . . 114.9(2) no
    O2D C4D H4D . . 109.0 no
    C6D C4D H4D . . 109.0 no
    C5D C4D H4D . . 109.0 no
    O1D C5D C8D . . 108.1(2) no
    O1D C5D C4D . . 101.7(2) no
    C8D C5D C4D . . 118.9(2) no
    O1D C5D H5D . . 109.2 no
    C8D C5D H5D . . 109.2 no
    C4D C5D H5D . . 109.2 no
    O3D C6D C7D . . 111.3(2) no
    O3D C6D C4D . . 105.6(2) no
    C7D C6D C4D . . 112.0(2) no
    O3D C6D H6D . . 109.3 no
    C7D C6D H6D . . 109.3 no
    C4D C6D H6D . . 109.3 no
    O4D C7D C6D . . 111.8(3) no
    O4D C7D H7D1 . . 109.3 no
    C6D C7D H7D1 . . 109.3 no
    O4D C7D H7D2 . . 109.3 no
    C6D C7D H7D2 . . 109.3 no
    H7D1 C7D H7D2 . . 107.9 no
    N1D C8D C5D . . 109.8(2) no
    N1D C8D H8D1 . . 109.7 no
    C5D C8D H8D1 . . 109.7 no
    N1D C8D H8D2 . . 109.7 no
    C5D C8D H8D2 . . 109.7 no
    H8D1 C8D H8D2 . . 108.2 no
    N2D C9D N1D . . 112.4(3) no
    N2D C9D H9D . . 123.8 no
    N1D C9D H9D . . 123.8 no
    N3D C10D N1D . . 122.8(3) no
    N3D C10D C11D . . 131.5(3) no
    N1D C10D C11D . . 105.4(3) no
    C10D C11D N2D . . 110.1(2) no
    C10D C11D C12D . . 126.4(3) no
    N2D C11D C12D . . 123.3(2) no
    O5D C12D N4D . . 123.3(3) no
    O5D C12D C11D . . 121.0(2) no
    N4D C12D C11D . . 115.7(3) no
    C9D N1D C10D . . 107.1(2) no
    C9D N1D C8D . . 126.1(2) no
    C10D N1D C8D . . 126.7(2) no
    C9D N2D C11D . . 104.9(2) no
    C10D N3D H3ND . . 114(3) no
    C10D N3D H6ND . . 115(2) no
    H3ND N3D H6ND . . 108(3) no
    C12D N4D H4ND . . 122(2) no
    C12D N4D H5ND . . 118(2) no
    H4ND N4D H5ND . . 117(3) no
    C5D O1D C1D . . 106.2(2) no
    C4D O2D C1D . . 109.9(2) no
    C6D O3D H3DO . . 106(2) no
    C7D O4D H4DO . . 109(3) no
loop_
    _geom_torsion_atom_site_label_1
    _geom_torsion_atom_site_label_2
    _geom_torsion_atom_site_label_3
    _geom_torsion_atom_site_label_4
    _geom_torsion_site_symmetry_1
    _geom_torsion_site_symmetry_2
    _geom_torsion_site_symmetry_3
    _geom_torsion_site_symmetry_4
    _geom_torsion
    _geom_torsion_publ_flag
    O1A C4A C5A O2A . . . . 36.6(3) no
    C8A C4A C5A O2A . . . . 155.4(3) no
    O1A C4A C5A C6A . . . . -85.8(3) no
    C8A C4A C5A C6A . . . . 33.1(4) no
    O2A C5A C6A O3A . . . . 164.3(2) no
    C4A C5A C6A O3A . . . . -79.6(3) no
    O2A C5A C6A C7A . . . . 43.9(3) no
    C4A C5A C6A C7A . . . . 159.9(2) no
    O3A C6A C7A O4A . . . . 59.0(3) no
    C5A C6A C7A O4A . . . . 176.8(2) no
    O1A C4A C8A N1A . . . . -57.2(3) no
    C5A C4A C8A N1A . . . . -172.6(2) no
    N3A C10A C11A N2A . . . . 174.9(3) no
    N1A C10A C11A N2A . . . . 0.7(3) no
    N3A C10A C11A C12A . . . . -5.3(5) no
    N1A C10A C11A C12A . . . . -179.6(3) no
    C10A C11A C12A O5A . . . . 5.1(5) no
    N2A C11A C12A O5A . . . . -175.2(3) no
    C10A C11A C12A N4A . . . . -173.3(3) no
    N2A C11A C12A N4A . . . . 6.3(4) no
    N2A C9A N1A C10A . . . . 1.1(4) no
    N2A C9A N1A C8A . . . . 175.9(3) no
    N3A C10A N1A C9A . . . . -175.9(3) no
    C11A C10A N1A C9A . . . . -1.0(3) no
    N3A C10A N1A C8A . . . . 9.3(5) no
    C11A C10A N1A C8A . . . . -175.8(3) no
    C4A C8A N1A C9A . . . . -80.1(3) no
    C4A C8A N1A C10A . . . . 93.7(4) no
    N1A C9A N2A C11A . . . . -0.6(3) no
    C10A C11A N2A C9A . . . . -0.1(3) no
    C12A C11A N2A C9A . . . . -179.8(3) no
    C8A C4A O1A C1A . . . . -163.8(2) no
    C5A C4A O1A C1A . . . . -38.0(3) no
    O2A C1A O1A C4A . . . . 24.6(3) no
    C3A C1A O1A C4A . . . . 142.0(3) no
    C2A C1A O1A C4A . . . . -92.8(3) no
    C6A C5A O2A C1A . . . . 101.6(3) no
    C4A C5A O2A C1A . . . . -22.5(3) no
    O1A C1A O2A C5A . . . . 0.2(3) no
    C3A C1A O2A C5A . . . . -115.7(3) no
    C2A C1A O2A C5A . . . . 119.4(3) no
    O2B C4B C5B O1B . . . . 27.9(3) no
    C6B C4B C5B O1B . . . . -94.8(3) no
    O2B C4B C5B C8B . . . . 147.1(3) no
    C6B C4B C5B C8B . . . . 24.5(4) no
    O2B C4B C6B O3B . . . . 164.1(2) no
    C5B C4B C6B O3B . . . . -78.2(3) no
    O2B C4B C6B C7B . . . . 43.3(3) no
    C5B C4B C6B C7B . . . . 161.0(3) no
    O3B C6B C7B O4B . . . . 63.3(3) no
    C4B C6B C7B O4B . . . . -179.4(2) no
    O1B C5B C8B N1B . . . . -57.6(3) no
    C4B C5B C8B N1B . . . . -173.0(3) no
    N3B C10B C11B N2B . . . . -179.7(3) no
    N1B C10B C11B N2B . . . . 1.3(3) no
    N3B C10B C11B C12B . . . . -3.3(5) no
    N1B C10B C11B C12B . . . . 177.6(3) no
    C10B C11B C12B O5B . . . . 14.5(4) no
    N2B C11B C12B O5B . . . . -169.5(3) no
    C10B C11B C12B N4B . . . . -164.9(3) no
    N2B C11B C12B N4B . . . . 11.1(4) no
    N2B C9B N1B C10B . . . . 0.5(4) no
    N2B C9B N1B C8B . . . . -179.9(3) no
    N3B C10B N1B C9B . . . . 179.8(3) no
    C11B C10B N1B C9B . . . . -1.1(3) no
    N3B C10B N1B C8B . . . . 0.2(4) no
    C11B C10B N1B C8B . . . . 179.4(3) no
    C5B C8B N1B C9B . . . . -89.4(3) no
    C5B C8B N1B C10B . . . . 90.1(3) no
    N1B C9B N2B C11B . . . . 0.3(3) no
    C10B C11B N2B C9B . . . . -1.0(3) no
    C12B C11B N2B C9B . . . . -177.5(3) no
    C8B C5B O1B C1B . . . . -162.2(2) no
    C4B C5B O1B C1B . . . . -36.8(3) no
    O2B C1B O1B C5B . . . . 31.6(3) no
    C3B C1B O1B C5B . . . . 149.1(3) no
    C2B C1B O1B C5B . . . . -86.3(3) no
    C6B C4B O2B C1B . . . . 115.2(3) no
    C5B C4B O2B C1B . . . . -9.6(3) no
    O1B C1B O2B C4B . . . . -12.5(3) no
    C3B C1B O2B C4B . . . . -129.0(3) no
    C2B C1B O2B C4B . . . . 106.9(3) no
    O2C C4C C5C O1C . . . . 30.6(3) no
    C6C C4C C5C O1C . . . . -91.8(3) no
    O2C C4C C5C C8C . . . . 150.6(3) no
    C6C C4C C5C C8C . . . . 28.2(4) no
    O2C C4C C6C O3C . . . . 165.3(2) no
    C5C C4C C6C O3C . . . . -77.6(3) no
    O2C C4C C6C C7C . . . . 45.7(3) no
    C5C C4C C6C C7C . . . . 162.8(3) no
    O3C C6C C7C O4C . . . . 62.4(3) no
    C4C C6C C7C O4C . . . . 178.8(2) no
    O1C C5C C8C N1C . . . . -58.9(3) no
    C4C C5C C8C N1C . . . . -174.9(3) no
    N1C C10C C11C N2C . . . . 0.2(3) no
    N3C C10C C11C N2C . . . . 175.3(3) no
    N1C C10C C11C C12C . . . . 178.4(3) no
    N3C C10C C11C C12C . . . . -6.5(5) no
    C10C C11C C12C O5C . . . . 6.6(4) no
    N2C C11C C12C O5C . . . . -175.5(3) no
    C10C C11C C12C N4C . . . . -172.7(3) no
    N2C C11C C12C N4C . . . . 5.2(4) no
    N2C C9C N1C C10C . . . . 0.5(3) no
    N2C C9C N1C C8C . . . . 178.1(3) no
    C11C C10C N1C C9C . . . . -0.4(3) no
    N3C C10C N1C C9C . . . . -176.1(3) no
    C11C C10C N1C C8C . . . . -178.0(3) no
    N3C C10C N1C C8C . . . . 6.3(4) no
    C5C C8C N1C C9C . . . . -86.2(3) no
    C5C C8C N1C C10C . . . . 90.9(3) no
    N1C C9C N2C C11C . . . . -0.4(3) no
    C10C C11C N2C C9C . . . . 0.1(3) no
    C12C C11C N2C C9C . . . . -178.1(3) no
    C8C C5C O1C C1C . . . . -163.9(2) no
    C4C C5C O1C C1C . . . . -37.5(3) no
    O2C C1C O1C C5C . . . . 30.0(3) no
    C3C C1C O1C C5C . . . . 147.5(3) no
    C2C C1C O1C C5C . . . . -88.2(3) no
    C6C C4C O2C C1C . . . . 111.3(3) no
    C5C C4C O2C C1C . . . . -13.3(3) no
    O1C C1C O2C C4C . . . . -9.1(3) no
    C3C C1C O2C C4C . . . . -126.0(3) no
    C2C C1C O2C C4C . . . . 110.7(3) no
    O2D C4D C5D O1D . . . . 36.2(3) no
    C6D C4D C5D O1D . . . . -86.2(3) no
    O2D C4D C5D C8D . . . . 154.7(3) no
    C6D C4D C5D C8D . . . . 32.2(3) no
    O2D C4D C6D O3D . . . . 163.0(2) no
    C5D C4D C6D O3D . . . . -81.0(3) no
    O2D C4D C6D C7D . . . . 41.7(3) no
    C5D C4D C6D C7D . . . . 157.7(2) no
    O3D C6D C7D O4D . . . . 59.2(3) no
    C4D C6D C7D O4D . . . . 177.2(2) no
    O1D C5D C8D N1D . . . . -57.0(3) no
    C4D C5D C8D N1D . . . . -172.0(2) no
    N3D C10D C11D N2D . . . . 174.9(3) no
    N1D C10D C11D N2D . . . . 0.9(3) no
    N3D C10D C11D C12D . . . . -9.4(5) no
    N1D C10D C11D C12D . . . . 176.6(3) no
    C10D C11D C12D O5D . . . . 8.8(5) no
    N2D C11D C12D O5D . . . . -176.1(3) no
    C10D C11D C12D N4D . . . . -169.1(3) no
    N2D C11D C12D N4D . . . . 6.0(4) no
    N2D C9D N1D C10D . . . . 0.4(4) no
    N2D C9D N1D C8D . . . . 177.8(3) no
    N3D C10D N1D C9D . . . . -175.5(3) no
    C11D C10D N1D C9D . . . . -0.8(3) no
    N3D C10D N1D C8D . . . . 7.2(5) no
    C11D C10D N1D C8D . . . . -178.1(3) no
    C5D C8D N1D C9D . . . . -80.6(3) no
    C5D C8D N1D C10D . . . . 96.2(3) no
    N1D C9D N2D C11D . . . . 0.1(3) no
    C10D C11D N2D C9D . . . . -0.6(3) no
    C12D C11D N2D C9D . . . . -176.5(3) no
    C8D C5D O1D C1D . . . . -164.5(2) no
    C4D C5D O1D C1D . . . . -38.6(3) no
    O2D C1D O1D C5D . . . . 26.1(3) no
    C3D C1D O1D C5D . . . . 143.3(3) no
    C2D C1D O1D C5D . . . . -91.5(3) no
    C6D C4D O2D C1D . . . . 102.3(3) no
    C5D C4D O2D C1D . . . . -21.4(3) no
    O1D C1D O2D C4D . . . . -1.5(3) no
    C3D C1D O2D C4D . . . . -117.4(3) no
    C2D C1D O2D C4D . . . . 118.5(3) no
loop_
    _geom_hbond_atom_site_label_D
    _geom_hbond_atom_site_label_H
    _geom_hbond_atom_site_label_A
    _geom_hbond_site_symmetry_A
    _geom_hbond_distance_DH
    _geom_hbond_distance_HA
    _geom_hbond_distance_DA
    _geom_hbond_angle_DHA
    _geom_hbond_publ_flag
    C8A H8A1 O4C 2_746 0.97 2.62 3.444(4) 143 no
    N3A H3NA O5A . 0.89(4) 2.32(4) 2.945(4) 127(3) yes
    N3A H6NA O1A . 0.89(4) 2.66(4) 3.250(4) 125(3) yes
    N4A H4NA O3A 1_655 0.92(4) 2.05(4) 2.973(3) 178(3) yes
    N4A H5NA N2C . 0.91(4) 2.23(4) 3.064(4) 153(3) yes
    O3A H3AO O4C 2_746 0.79(4) 2.05(4) 2.831(3) 170(4) yes
    O4A H4AO O5A 1_455 0.80(4) 2.01(4) 2.798(3) 166(4) yes
    C3B H3B1 N1D 2_747 0.96 2.58 3.398(5) 144 no
    C8B H8B1 O5C 1_556 0.97 2.51 3.243(4) 132 no
    C8B H8B2 O4A 2_657 0.97 2.43 3.291(4) 147 no
    N3B H3NB O1B . 0.89(3) 2.35(3) 3.037(3) 133(3) yes
    N3B H6NB O5B . 0.95(4) 2.39(3) 2.977(3) 120(3) yes
    N3B H6NB O5D 2_747 0.95(4) 2.52(4) 3.196(4) 129(3) yes
    N4B H4NB O3B 1_455 0.89(4) 2.03(4) 2.901(3) 170(3) yes
    N4B H5NB N2D 1_455 0.85(4) 2.16(4) 2.920(4) 150(3) yes
    O3B H3BO N3C 1_556 0.87(3) 1.98(4) 2.838(4) 168(3) yes
    O4B H4BO O5B 1_655 0.91(4) 1.81(4) 2.715(3) 170(3) yes
    C8C H8C1 O5B 1_654 0.97 2.64 3.380(3) 133 no
    C8C H8C2 O4D 2_746 0.97 2.41 3.360(4) 166 no
    N3C H3NC O1C . 0.87(4) 2.48(4) 3.152(4) 134(3) yes
    N3C H6NC O5C . 0.90(4) 2.21(3) 2.874(3) 130(3) yes
    N4C H4NC N2A . 0.86(4) 2.14(4) 2.934(4) 154(3) yes
    N4C H5NC O3C 1_455 0.84(4) 2.12(4) 2.959(3) 176(4) yes
    O3C H3CO O5B 1_654 0.80(4) 2.03(4) 2.823(3) 173(3) yes
    O4C H4CO O5C 1_655 0.80(4) 1.97(4) 2.738(3) 162(4) yes
    N3D H6ND N4C 2_756 0.92(4) 2.62(4) 3.268(4) 128(3) yes
    N3D H6ND O5D . 0.92(4) 2.36(4) 2.972(4) 124(3) yes
    N4D H4ND N2B 1_655 0.89(4) 2.26(4) 3.075(4) 153(3) yes
    N4D H5ND O3D 1_655 0.87(4) 2.09(4) 2.957(3) 176(3) yes
    O3D H3DO O4B 2_757 0.90(4) 1.82(4) 2.711(3) 171(3) yes
    O4D H4DO O5D 1_455 0.79(3) 2.06(3) 2.822(3) 164(4) yes
_shelx_hkl_file
;
 -14   2  -1    6.40    3.74   1
 -14   3  -3   13.91    4.40   1
 -14   4  -2   16.56    4.64   1
 -14   4   0   16.48    4.47   1
 -14   5  -2    6.60    4.21   1
 -14   5   3    8.12    4.10   1
 -14   5   4    5.81    4.00   1
 -14   6  -2    4.62    5.25   1
 -14   6   4    1.14    3.79   1
 -14   7  -3    0.56    5.61   1
 -14   7   2   14.82    4.77   1
 -14   7   3   17.06    4.54   1
 -14   7   4    9.18    4.06   1
 -14   7   5   10.43    4.13   1
 -14   8  -1   -0.26    5.55   1
 -14   8   1  -14.52    6.02   1
 -14   8   2    4.45    4.90   1
 -14   8   4   12.32    4.28   1
 -13   1  -1   29.59    4.57   1
 -13   2  -7    3.50    3.67   1
 -13   2  -3    0.76    4.32   1
 -13   4  -6   -0.92    4.82   1
 -13   4  -5   29.70    4.80   1
 -13   4  -4    3.31    4.08   1
 -13   4  -1   87.24    6.35   1
 -13   4   2   16.16    4.02   1
 -13   4   3   97.22    6.51   1
 -13   4   4   24.80    4.28   1
 -13   5  -3    5.11    3.98   1
 -13   5   1    2.86    3.79   1
 -13   5   5    8.24    3.50   1
 -13   7  -5   -0.83    5.70   1
 -13   7  -2    6.50    4.23   1
 -13   7   0   10.37    4.25   1
 -13   7   6   55.06    5.34   1
 -13   8  -2    6.35    4.18   1
 -13   8   0   19.18    4.47   1
 -13   8   6   41.60    4.90   1
 -13   9  -3   -7.08    5.75   1
 -13   9   0    4.84    4.18   1
 -13   9   1    8.01    5.72   1
 -13   9   2    5.11    5.42   1
 -13   9   5    7.56    5.22   1
 -13   9   6    3.20    3.79   1
 -13  10  -4   63.04    7.30   1
 -13  10  -2   33.52    6.25   1
 -13  10  -1   18.84    5.99   1
 -13  10   0   26.32    5.75   1
 -13  10   1    6.30    5.72   1
 -13  10   6   79.74    6.61   1
 -13  11  -3   -0.94    4.19   1
 -13  11  -1    2.89    5.41   1
 -13  11   0    9.55    5.93   1
 -13  11   2    6.20    5.78   1
 -13  11   3    6.30    5.82   1
 -13  11   4    0.46    5.56   1
 -13  11   5   28.41    5.65   1
 -13  12  -1    6.30    4.22   1
 -13  12   0   26.01    6.32   1
 -13  12   1   54.17    6.77   1
 -13  12   2   14.21    4.67   1
 -13  12   3    5.48    5.15   1
 -12   0  -7   -0.21    4.85   1
 -12   0  -6    6.05    4.58   1
 -12   0  -5    6.97    4.80   1
 -12   0  -4    4.58    4.84   1
 -12   0  -3    0.50    4.87   1
 -12   0  -2    3.42    4.55   1
 -12   1  -9   16.32    4.12   1
 -12   1  -8    1.85    4.71   1
 -12   1  -7   19.71    4.71   1
 -12   1  -6    6.60    4.42   1
 -12   1  -5    4.80    4.69   1
 -12   1  -4   25.10    5.21   1
 -12   1  -3    6.40    3.64   1
 -12   1  -2   44.62    5.88   1
 -12   1   1  106.50    6.60   1
 -12   2  -9    4.28    5.01   1
 -12   2  -8    6.66    4.44   1
 -12   3  -7   57.46    5.31   1
 -12   3  -3   46.65    5.19   1
 -12   3   2   38.56    4.47   1
 -12   3   3   67.90    5.44   1
 -12   4  -8   -3.03    3.58   1
 -12   4  -6    5.38    4.83   1
 -12   4  -2   55.20    5.20   1
 -12   4   0    1.39    3.49   1
 -12   5  -8    3.20    5.08   1
 -12   5  -5   20.79    4.29   1
 -12   5  -4    0.94    4.29   1
 -12   5  -1   38.07    5.06   1
 -12   6  -7   38.44    4.84   1
 -12   6  -3   12.04    4.03   1
 -12   6  -2    4.80    5.17   1
 -12   6  -1   21.72    4.75   1
 -12   6   1    1.46    4.89   1
 -12   6   2   25.50    4.24   1
 -12   6   3   39.56    5.03   1
 -12   6   6    5.62    3.46   1
 -12   7  -7   28.73    5.68   1
 -12   7  -3   11.49    4.54   1
 -12   7   1   30.58    4.42   1
 -12   7   2  110.88    6.95   1
 -12   7   4   25.50    4.24   1
 -12   8  -7   73.62    7.04   1
 -12   8  -6    0.86    5.38   1
 -12   8  -2    8.24    4.99   1
 -12   8   1    8.35    3.87   1
 -12   8   2    1.23    4.80   1
 -12   8   4   -0.29    3.29   1
 -12   8   8   10.37    3.54   1
 -12   9  -7   14.06    5.77   1
 -12   9  -6   24.21    6.10   1
 -12   9  -5   -2.46    5.81   1
 -12   9  -3   21.25    5.99   1
 -12   9  -2   -2.07    4.75   1
 -12   9   0    5.71    5.07   1
 -12   9   1   15.76    4.68   1
 -12   9   2   -2.86    4.93   1
 -12   9   4    0.21    4.36   1
 -12   9   5   30.91    5.23   1
 -12   9   7    1.10    4.43   1
 -12   9   8   44.22    5.05   1
 -12  10  -6   23.04    6.05   1
 -12  10  -5   23.72    6.33   1
 -12  10  -4   35.28    6.53   1
 -12  10  -3   69.72    6.85   1
 -12  10   0    0.46    5.17   1
 -12  10   1   16.24    4.11   1
 -12  10   2    4.45    5.06   1
 -12  10   4   27.25    5.01   1
 -12  10   5   53.73    5.86   1
 -12  10   7   18.49    4.90   1
 -12  10   8   27.98    4.87   1
 -12  11  -6    8.70    5.78   1
 -12  11  -4   11.22    5.90   1
 -12  11  -3   52.85    5.67   1
 -12  11  -1   26.52    5.97   1
 -12  11   0    7.78    5.47   1
 -12  11   1    5.20    3.88   1
 -12  11   3   35.52    5.72   1
 -12  11   4   20.25    4.50   1
 -12  11   5   -1.44    5.02   1
 -12  11   6    8.01    5.43   1
 -12  11   7   17.31    5.16   1
 -12  12  -5   -4.12    4.26   1
 -12  12  -4   55.65    5.82   1
 -12  12  -3   18.23    6.32   1
 -12  12  -2   32.04    6.45   1
 -12  12  -1    8.64    4.23   1
 -12  12   0   21.07    6.06   1
 -12  12   1   13.03    5.78   1
 -12  12   2   13.47    4.40   1
 -12  12   3    8.76    4.08   1
 -12  12   4   54.02    6.17   1
 -12  12   5    7.18    5.31   1
 -12  12   6   16.08    5.53   1
 -12  13  -4   -3.72    5.83   1
 -12  13  -3   14.67    6.43   1
 -12  13  -2    0.22    5.33   1
 -12  13  -1   49.84    6.92   1
 -12  13   0   -3.17    5.70   1
 -12  13   1   24.70    6.26   1
 -12  13   3   29.27    6.17   1
 -12  13   4    2.22    5.42   1
 -12  13   5   24.60    5.95   1
 -12  14  -1    0.27    5.88   1
 -12  14   0   28.20    6.05   1
 -12  14   1  -11.29    5.64   1
 -12  14   2   21.16    6.26   1
 -12  14   3   24.40    6.32   1
 -11  -1  -6   12.32    3.51   1
 -11  -1  -5   64.96    5.64   1
 -11  -1  -4   39.82    4.67   1
 -11   0  -9    6.10    4.40   1
 -11   0  -8    4.16    4.12   1
 -11   0  -7   56.10    5.84   1
 -11   0  -6   38.44    5.21   1
 -11   0  -5  139.24    7.55   1
 -11   0  -4   -3.13    4.39   1
 -11   0  -3   29.38    5.20   1
 -11   0  -2   51.55    5.46   1
 -11   0  -1    1.72    4.30   1
 -11   0   0   38.56    4.97   1
 -11   1 -10   32.15    4.99   1
 -11   1  -8   12.11    3.83   1
 -11   1  -7  125.44    7.84   1
 -11   1  -6   12.53    4.96   1
 -11   1  -5   63.68    6.22   1
 -11   1  -4   40.58    5.61   1
 -11   1  -3    5.20    4.65   1
 -11   1  -2   14.75    3.69   1
 -11   1  -1   -3.42    4.55   1
 -11   1   0   88.17    6.39   1
 -11   1   1   67.08    5.08   1
 -11   1   2  172.13    8.66   1
 -11   2 -10   -8.01    4.47   1
 -11   2  -9    4.04    4.10   1
 -11   2  -8   42.25    5.59   1
 -11   2  -7  140.19    7.58   1
 -11   2  -6   57.00    6.04   1
 -11   2  -5   60.37    6.22   1
 -11   2  -4   77.79    6.53   1
 -11   2  -3   38.56    4.47   1
 -11   2  -2   -1.30    4.83   1
 -11   2  -1  137.59    7.98   1
 -11   2   0  215.50   10.28   1
 -11   2   1   31.81    5.30   1
 -11   2   2  190.16    9.65   1
 -11   2   3   47.61    5.52   1
 -11   3 -10   26.21    4.61   1
 -11   3  -9   53.29    5.69   1
 -11   3  -8   67.24    6.07   1
 -11   3  -7   22.94    5.27   1
 -11   3  -6   21.25    4.89   1
 -11   3  -5   87.05    6.16   1
 -11   3  -4   91.20    6.88   1
 -11   3   0   87.61    5.99   1
 -11   3   4   65.45    5.18   1
 -11   4  -6    9.92    4.98   1
 -11   4  -5   16.81    5.00   1
 -11   4  -3  109.83    6.71   1
 -11   4   5  186.60    8.74   1
 -11   5 -10   10.05    4.63   1
 -11   5  -8    2.46    4.74   1
 -11   5  -2   72.76    6.31   1
 -11   5   0   41.47    4.51   1
 -11   5   1    5.15    4.27   1
 -11   5   3  131.56    7.34   1
 -11   6 -10   42.64    6.01   1
 -11   6  -9   13.62    4.58   1
 -11   6  -7   33.29    4.96   1
 -11   6  -4  167.70    8.55   1
 -11   6  -1   73.44    5.48   1
 -11   7  -6    0.94    5.26   1
 -11   7  -3   19.01    4.19   1
 -11   7  -1   -1.42    4.64   1
 -11   7   2   39.82    5.43   1
 -11   7   5   24.70    4.17   1
 -11   8  -9   37.58    6.13   1
 -11   8  -8    7.34    4.01   1
 -11   8  -7    2.02    5.48   1
 -11   8  -6   16.24    5.56   1
 -11   8  -4    2.02    5.23   1
 -11   8  -2   89.87    7.02   1
 -11   8   1  122.10    7.29   1
 -11   8   2   16.97    3.96   1
 -11   8   3   50.55    4.98   1
 -11   8   7   31.25    4.02   1
 -11   8   8   51.70    5.18   1
 -11   9  -8   45.56    5.26   1
 -11   9  -7   27.56    6.19   1
 -11   9  -6   16.48    5.77   1
 -11   9  -4   41.34    6.04   1
 -11   9  -3  165.89    9.53   1
 -11   9  -2   65.12    5.81   1
 -11   9  -1   49.84    6.21   1
 -11   9   1   55.20    5.35   1
 -11   9   2  136.66    8.18   1
 -11   9   3   27.67    4.31   1
 -11   9   6   30.03    4.82   1
 -11   9   7   12.53    4.60   1
 -11  10  -8   56.40    5.71   1
 -11  10  -7    8.07    5.91   1
 -11  10  -6   10.69    5.82   1
 -11  10  -5    4.67    5.40   1
 -11  10  -4  135.96    8.86   1
 -11  10  -3    8.70    5.49   1
 -11  10  -2    3.42    4.26   1
 -11  10  -1   20.16    5.48   1
 -11  10   0   25.81    5.59   1
 -11  10   1   33.18    4.72   1
 -11  10   2   45.16    5.91   1
 -11  10   3   54.76    5.33   1
 -11  10   4   25.91    4.99   1
 -11  10   6   31.70    4.39   1
 -11  10   7  -11.02    4.71   1
 -11  11  -8    5.29    5.38   1
 -11  11  -7   50.27    6.52   1
 -11  11  -6   -8.12    5.81   1
 -11  11  -5   13.25    5.97   1
 -11  11  -4   16.65    5.79   1
 -11  11  -3   -1.28    4.79   1
 -11  11  -2   98.01    7.72   1
 -11  11  -1  153.02    9.15   1
 -11  11   1   34.69    4.83   1
 -11  11   2    6.92    4.05   1
 -11  11   3   86.68    6.33   1
 -11  11   4   13.69    4.66   1
 -11  11   6   20.07    4.03   1
 -11  12  -7   31.36    5.15   1
 -11  12  -6   19.80    5.70   1
 -11  12  -5   32.04    6.23   1
 -11  12  -4   30.36    5.40   1
 -11  12  -3   39.19    5.26   1
 -11  12  -2   50.84    6.56   1
 -11  12  -1   16.40    5.02   1
 -11  12   1  163.33    9.46   1
 -11  12   2   -3.69    4.03   1
 -11  12   3   37.45    4.77   1
 -11  12   4  105.06    7.59   1
 -11  12   5    6.45    5.13   1
 -11  12   6   21.07    4.59   1
 -11  12   7   23.04    5.09   1
 -11  13  -6   29.05    6.25   1
 -11  13  -5   -2.04    5.12   1
 -11  13  -4   36.84    6.31   1
 -11  13  -3   19.10    6.21   1
 -11  13  -2   26.21    6.25   1
 -11  13  -1   53.00    6.26   1
 -11  13   0   87.05    7.65   1
 -11  13   1   20.25    5.94   1
 -11  13   2    8.88    5.48   1
 -11  13   3   46.38    6.40   1
 -11  13   4   56.55    6.62   1
 -11  13   6   16.08    5.29   1
 -11  13   7    4.88    4.24   1
 -11  13   8   28.09    5.19   1
 -11  14  -5    3.57    5.78   1
 -11  14  -4    5.02    5.73   1
 -11  14  -3   40.20    6.72   1
 -11  14  -2    9.36    4.35   1
 -11  14  -1   30.03    6.47   1
 -11  14   0    4.75    4.01   1
 -11  14   1   15.44    5.97   1
 -11  14   2    8.29    5.70   1
 -11  14   3   21.25    5.81   1
 -11  14   4   35.05    6.16   1
 -11  14   5   14.82    4.16   1
 -11  14   6   -8.07    5.11   1
 -11  14   7    1.56    4.35   1
 -11  15  -4   39.82    5.30   1
 -11  15  -3   19.45    5.73   1
 -11  15  -1    3.92    4.20   1
 -11  15   0   18.06    6.12   1
 -11  15   1   26.94    5.81   1
 -11  15   2   15.76    4.45   1
 -11  15   3   18.58    4.91   1
 -11  15   4   -2.62    4.11   1
 -11  15   5    8.24    5.45   1
 -11  16  -1   32.04    6.57   1
 -11  16   0   51.84    5.76   1
 -11  16   2   33.41    6.47   1
 -11  16   3   39.82    6.81   1
 -10 -16  -4   39.31    5.39   1
 -10 -16  -3   87.61    7.30   1
 -10 -16  -2   32.04    5.21   1
 -10 -16  -1    3.61    4.67   1
 -10 -16   0   20.61    4.90   1
 -10 -16   1   19.10    4.81   1
 -10 -15  -3   21.34    5.17   1
 -10 -15  -2   19.89    5.00   1
 -10 -15  -1    1.06    3.93   1
 -10 -15   0   41.22    5.01   1
 -10 -15   1    9.30    4.27   1
 -10 -15   2   51.12    5.29   1
 -10 -14  -3   38.32    5.32   1
 -10 -14  -2   41.73    5.30   1
 -10 -14  -1   22.09    4.70   1
 -10 -14   0   19.18    4.03   1
 -10 -14   1   26.83    4.45   1
 -10 -14   2   24.80    4.28   1
 -10 -14   3   11.97    3.74   1
 -10 -13  -3   15.44    4.24   1
 -10 -13  -2    5.29    3.73   1
 -10 -13   0   37.70    4.54   1
 -10 -13   1    4.54    3.71   1
 -10 -13   2    8.47    3.49   1
 -10 -13   3   40.83    4.47   1
 -10 -12  -2  122.10    7.07   1
 -10 -12  -1    9.80    3.69   1
 -10 -12   0    4.88    3.36   1
 -10 -12   1   36.24    3.97   1
 -10 -12   2   14.14    3.38   1
 -10 -12   3   11.83    3.23   1
 -10 -12   4  138.77    7.07   1
 -10 -11  -2   54.17    5.00   1
 -10 -11  -1  197.40    9.55   1
 -10 -11   0  233.17   10.08   1
 -10 -11   1   55.20    4.46   1
 -10 -11   2  166.93    8.01   1
 -10 -11   3  210.25    9.28   1
 -10 -11   4   44.76    3.88   1
 -10 -11   5   31.36    3.81   1
 -10 -10  -2  189.06    8.52   1
 -10 -10  -1  170.30    8.35   1
 -10 -10   0   36.84    3.52   1
 -10 -10   1    6.40    2.83   1
 -10 -10   2   50.27    3.97   1
 -10 -10   3  249.64   10.43   1
 -10 -10   4  206.50    8.91   1
 -10 -10   5   20.88    3.11   1
 -10  -9  -2  129.73    6.83   1
 -10  -9  -1   12.60    3.12   1
 -10  -9   0   46.65    3.41   1
 -10  -9   1  316.13   12.45   1
 -10  -9   2    3.24    2.27   1
 -10  -9   3   12.96    2.45   1
 -10  -9   4   40.20    3.42   1
 -10  -8  -2  184.14    8.14   1
 -10  -8  -1  397.60   14.76   1
 -10  -8   0   74.48    4.14   1
 -10  -8   1    2.86    2.20   1
 -10  -8   2  108.16    4.99   1
 -10  -8   3  479.17   17.95   1
 -10  -8   4  187.42    7.94   1
 -10  -8   6   21.07    2.85   1
 -10  -7  -1  469.59   16.90   1
 -10  -7   0  398.40   15.17   1
 -10  -7   1   10.50    1.68   1
 -10  -7   2  611.57   22.26   1
 -10  -7   3  216.38    8.83   1
 -10  -7   4   80.82    3.96   1
 -10  -7   5   48.02    3.05   1
 -10  -7   6  116.64    5.62   1
 -10  -6  -1  182.25    7.29   1
 -10  -6   0    1.17    1.56   1
 -10  -6   4   34.34    2.34   1
 -10  -6   5   23.72    2.34   1
 -10  -6   6   13.25    2.18   1
 -10  -5  -1   31.58    2.14   1
 -10  -5   5  103.63    4.68   1
 -10  -5   6  166.67    7.23   1
 -10  -1  -8   39.44    4.77   1
 -10  -1  -7   68.56    5.46   1
 -10  -1  -6   56.40    5.26   1
 -10  -1  -5  203.35    9.70   1
 -10  -1  -4  318.62   12.85   1
 -10  -1  -3   55.65    2.98   1
 -10  -1  -3   57.00    4.83   1
 -10  -1  -1  205.92    9.18   1
 -10   0 -10    4.58    3.38   1
 -10   0  -9    2.86    3.82   1
 -10   0  -8   15.84    4.38   1
 -10   0  -7  230.43   10.32   1
 -10   0  -6  167.70    8.81   1
 -10   0  -5   49.28    5.62   1
 -10   0  -4   84.09    6.42   1
 -10   0  -3  240.25   10.23   1
 -10   0  -3  234.09   10.71   1
 -10   0  -2  747.48   26.25   1
 -10   0  -1   -0.83    3.26   1
 -10   0   1    4.12    4.26   1
 -10   1 -10   20.52    3.90   1
 -10   1  -9   30.25    4.62   1
 -10   1  -8   38.44    4.96   1
 -10   1  -7   76.56    5.95   1
 -10   1  -6   48.02    4.71   1
 -10   1  -5  206.78    9.78   1
 -10   1  -4  285.95   12.18   1
 -10   1  -3   56.55    2.86   1
 -10   1  -3   61.62    5.97   1
 -10   1  -2  196.28    9.81   1
 -10   1  -1  195.44    9.79   1
 -10   1   0    4.84    3.21   1
 -10   1   1    7.34    4.23   1
 -10   1   2    3.72    3.24   1
 -10   1   3  454.12   17.05   1
 -10   2 -10   16.97    3.71   1
 -10   2  -9   60.37    5.59   1
 -10   2  -8   -0.32    4.38   1
 -10   2  -7  107.33    6.84   1
 -10   2  -6   81.00    6.12   1
 -10   2  -5  225.00   10.20   1
 -10   2  -4   96.24    6.87   1
 -10   2  -3   64.00    6.08   1
 -10   2  -2  232.56   10.68   1
 -10   2  -1    4.24    4.61   1
 -10   2   0   93.32    6.38   1
 -10   2   1   30.47    3.97   1
 -10   2   2  204.78    9.16   1
 -10   2   3    3.69    4.57   1
 -10   2   4  113.64    7.04   1
 -10   3 -11    0.00    1.00   1
 -10   3 -10   42.90    4.98   1
 -10   3  -9   62.09    5.67   1
 -10   3  -7   80.46    6.28   1
 -10   3  -6  121.88    7.51   1
 -10   3  -5   39.56    5.54   1
 -10   3  -4  461.39   18.04   1
 -10   3  -3   78.32    6.20   1
 -10   3  -2   98.41    6.75   1
 -10   3  -1  157.50    8.28   1
 -10   3   0   22.18    4.99   1
 -10   3   1  213.74   10.23   1
 -10   3   2   12.67    4.84   1
 -10   3   3   59.91    5.88   1
 -10   3   4    3.06    3.19   1
 -10   3   5  128.82    7.49   1
 -10   4 -11   45.16    5.38   1
 -10   4 -10   -2.37    4.34   1
 -10   4  -9   55.80    5.68   1
 -10   4  -8   10.56    4.61   1
 -10   4  -7   23.52    4.07   1
 -10   4  -6   55.80    5.83   1
 -10   4  -5   71.91    6.28   1
 -10   4  -4  223.20   10.46   1
 -10   4  -3  102.01    6.26   1
 -10   4  -2   45.43    5.53   1
 -10   4  -1   31.92    4.18   1
 -10   4   0  183.60    9.21   1
 -10   4   1  775.62   26.74   1
 -10   4   2  172.13    8.92   1
 -10   4   3  187.14    8.76   1
 -10   4   4   73.44    6.17   1
 -10   4   5   27.14    3.96   1
 -10   4   6  121.00    7.48   1
 -10   5 -11    9.18    4.48   1
 -10   5 -10   12.39    3.87   1
 -10   5  -5   40.96    5.50   1
 -10   5  -4  162.31    8.92   1
 -10   5  -3  138.77    8.25   1
 -10   5  -2   35.76    4.19   1
 -10   5  -1   35.40    5.00   1
 -10   5   0  601.72   22.08   1
 -10   5   1   14.59    5.04   1
 -10   5   4  452.41   17.44   1
 -10   5   6  181.98    8.90   1
 -10   5   7  136.89    7.25   1
 -10   6 -10   32.83    5.16   1
 -10   6  -9   -3.72    4.59   1
 -10   6  -8   44.49    5.87   1
 -10   6  -7   44.49    4.80   1
 -10   6  -4   23.14    4.91   1
 -10   6  -1  165.38    8.74   1
 -10   6   0   -0.55    4.60   1
 -10   6   3  160.28    8.10   1
 -10   6   5   28.41    4.48   1
 -10   7 -11    3.88    4.06   1
 -10   7 -10   -3.31    4.55   1
 -10   7  -9   56.55    6.17   1
 -10   7  -8   61.94    5.51   1
 -10   7  -7   45.83    5.69   1
 -10   7  -6   20.52    5.35   1
 -10   7  -5   12.53    5.03   1
 -10   7   1   14.67    4.75   1
 -10   7   4   73.27    5.48   1
 -10   7   7    1.74    3.64   1
 -10   8 -10   78.85    6.57   1
 -10   8  -9   16.24    5.40   1
 -10   8  -8  129.73    8.20   1
 -10   8  -7   10.37    5.28   1
 -10   8  -6   15.13    5.13   1
 -10   8  -5   37.45    5.63   1
 -10   8  -3    9.24    5.05   1
 -10   8  -2  182.25    8.91   1
 -10   8   1    2.50    3.54   1
 -10   8   2   98.60    6.55   1
 -10   8   5   -2.02    4.06   1
 -10   8   6   24.01    4.41   1
 -10   8   8    0.85    3.59   1
 -10   9 -10    5.62    4.93   1
 -10   9  -9   27.67    5.58   1
 -10   9  -8   37.70    6.26   1
 -10   9  -7    2.28    5.25   1
 -10   9  -6   14.82    5.47   1
 -10   9  -5   15.13    5.37   1
 -10   9  -4    7.34    5.20   1
 -10   9  -3  141.61    8.33   1
 -10   9  -2  138.77    7.77   1
 -10   9   0   44.49    4.80   1
 -10   9   1  324.00   13.32   1
 -10   9   2    3.92    3.72   1
 -10   9   3   21.90    4.31   1
 -10   9   5    1.88    4.06   1
 -10  10  -9   -1.69    5.17   1
 -10  10  -8   45.29    6.86   1
 -10  10  -7    4.20    5.53   1
 -10  10  -6   30.03    6.14   1
 -10  10  -5   75.52    6.78   1
 -10  10  -4   35.40    5.83   1
 -10  10  -3   17.22    5.56   1
 -10  10  -2  184.96    9.52   1
 -10  10  -1  190.99    9.95   1
 -10  10   0   34.22    4.56   1
 -10  10   1   10.96    4.63   1
 -10  10   2   49.98    5.94   1
 -10  10   3  246.80   11.00   1
 -10  11  -9   17.98    5.77   1
 -10  11  -8  109.83    7.76   1
 -10  11  -7   24.70    6.06   1
 -10  11  -6   -5.48    5.80   1
 -10  11  -5   29.38    5.96   1
 -10  11  -4   19.80    5.70   1
 -10  11  -3   49.84    6.21   1
 -10  11  -2   65.61    5.51   1
 -10  11  -1  209.38   10.71   1
 -10  11   0  221.41   10.71   1
 -10  11   1   60.53    5.76   1
 -10  11   2  182.25    9.45   1
 -10  11   3  211.99    9.90   1
 -10  11   7    0.58    4.09   1
 -10  11   8   46.24    5.17   1
 -10  12  -8   25.70    5.17   1
 -10  12  -7   72.59    7.16   1
 -10  12  -6   95.06    7.99   1
 -10  12  -5    6.10    5.43   1
 -10  12  -4   29.16    5.83   1
 -10  12  -3    8.24    4.99   1
 -10  12  -2  118.37    7.83   1
 -10  12  -1    8.35    5.26   1
 -10  12   1   27.46    4.51   1
 -10  12   2   18.75    4.16   1
 -10  12   3   14.36    3.94   1
 -10  12   4  137.83    8.45   1
 -10  12   5   23.14    5.19   1
 -10  12   7    0.03    3.79   1
 -10  12   8   17.39    4.34   1
 -10  13  -8   27.98    6.24   1
 -10  13  -7   13.32    4.38   1
 -10  13  -6   58.68    6.59   1
 -10  13  -4  183.06    9.74   1
 -10  13  -3    6.15    3.97   1
 -10  13  -2    0.83    4.97   1
 -10  13  -1    9.80    4.70   1
 -10  13   0   51.41    6.45   1
 -10  13   1   -6.20    5.33   1
 -10  13   2    3.76    4.89   1
 -10  13   3   37.33    5.87   1
 -10  13   4    8.35    5.26   1
 -10  13   5   21.90    5.05   1
 -10  13   7  104.86    7.17   1
 -10  13   8   31.81    4.85   1
 -10  14  -7   27.04    6.45   1
 -10  14  -6   14.75    6.22   1
 -10  14  -4   48.72    6.84   1
 -10  14  -3   31.25    6.26   1
 -10  14  -2   44.36    6.13   1
 -10  14  -1   22.47    5.50   1
 -10  14   0   21.34    5.45   1
 -10  14   1   18.75    5.54   1
 -10  14   2   22.09    5.55   1
 -10  14   3   20.70    5.55   1
 -10  14   5   48.58    5.02   1
 -10  14   6  137.36    8.44   1
 -10  14   7   17.31    5.32   1
 -10  14   8    6.66    4.59   1
 -10  15  -6    4.04    5.63   1
 -10  15  -5   72.08    7.47   1
 -10  15  -4   20.52    6.16   1
 -10  15  -3   23.43    4.74   1
 -10  15  -2    7.29    5.51   1
 -10  15  -1   -4.93    5.33   1
 -10  15   0   37.33    6.11   1
 -10  15   1   10.50    4.02   1
 -10  15   2   60.53    6.54   1
 -10  15   3   13.99    5.16   1
 -10  15   4   33.76    4.76   1
 -10  15   5   11.09    5.39   1
 -10  15   6   11.70    4.99   1
 -10  15   7   43.69    5.82   1
 -10  15   8   -0.19    4.53   1
 -10  16  -5   35.40    6.43   1
 -10  16  -3   88.74    7.91   1
 -10  16  -2   16.24    5.96   1
 -10  16  -1    9.86    5.21   1
 -10  16   0   11.83    5.57   1
 -10  16   1   21.34    5.91   1
 -10  16   2   18.58    5.78   1
 -10  16   3   -1.54    4.84   1
 -10  16   4   22.56    5.99   1
 -10  16   5   94.67    7.59   1
 -10  16   6   -2.99    4.71   1
 -10  17  -4    5.52    4.84   1
 -10  17  -3   12.18    4.40   1
 -10  17  -2   21.90    6.08   1
 -10  17  -1   -6.60    5.76   1
 -10  17   0    7.24    5.92   1
 -10  17   1    4.12    4.26   1
 -10  17   2   20.70    5.82   1
 -10  17   3   -0.14    5.46   1
 -10  17   4   34.34    5.98   1
 -10  17   5   44.09    5.98   1
 -10  18  -2   30.91    4.89   1
 -10  18  -1   18.92    6.09   1
 -10  18   0    8.82    4.75   1
 -10  18   1   14.98    6.11   1
 -10  18   2    0.85    5.67   1
 -10  18   3   23.72    6.04   1
  -9 -19  -2    7.78    6.14   1
  -9 -19  -1   13.91    5.74   1
  -9 -19   0    2.62    5.51   1
  -9 -19   1   10.43    5.81   1
  -9 -19   2    7.24    5.16   1
  -9 -19   4   10.24    5.31   1
  -9 -18  -4   16.48    6.09   1
  -9 -18  -3   10.43    6.14   1
  -9 -18  -2    1.96    5.46   1
  -9 -18  -1    7.45    5.51   1
  -9 -18   1   31.02    6.02   1
  -9 -18   2   -5.38    5.01   1
  -9 -18   3   62.57    7.12   1
  -9 -18   4   53.29    6.42   1
  -9 -18   5    5.11    5.29   1
  -9 -18   6    1.77    5.05   1
  -9 -17  -4   30.91    6.23   1
  -9 -17  -3   55.95    7.18   1
  -9 -17  -2  125.44    8.29   1
  -9 -17  -1   35.16    6.05   1
  -9 -17   0   23.81    5.56   1
  -9 -17   1   80.64    6.65   1
  -9 -17   2   27.77    5.38   1
  -9 -17   4   93.12    7.33   1
  -9 -17   5   53.73    5.86   1
  -9 -17   6   11.22    4.96   1
  -9 -17   7   84.64    7.18   1
  -9 -16  -3   17.47    5.52   1
  -9 -16  -2   25.20    5.72   1
  -9 -16  -1   16.65    4.24   1
  -9 -16   0    6.71    4.92   1
  -9 -16   2    3.20    4.62   1
  -9 -16   3   23.62    5.15   1
  -9 -16   4   17.72    4.80   1
  -9 -16   5   -9.49    4.50   1
  -9 -16   6    9.06    3.73   1
  -9 -16   7   24.70    5.37   1
  -9 -15  -3    0.25    4.51   1
  -9 -15  -2   28.30    5.43   1
  -9 -15  -1   35.40    5.35   1
  -9 -15   0   68.56    6.46   1
  -9 -15   1   69.72    6.01   1
  -9 -15   2   63.84    6.07   1
  -9 -15   3    6.66    4.54   1
  -9 -15   5   40.20    5.33   1
  -9 -15   6   36.48    5.32   1
  -9 -15   7   14.98    4.80   1
  -9 -15   8    5.06    4.32   1
  -9 -15   9   17.06    4.96   1
  -9 -14  -2   53.29    5.55   1
  -9 -14  -1   13.32    4.53   1
  -9 -14   0   19.98    3.93   1
  -9 -14   1   51.27    5.16   1
  -9 -14   2   94.67    6.62   1
  -9 -14   3   36.84    4.37   1
  -9 -14   4   58.83    5.37   1
  -9 -14   5   36.12    4.69   1
  -9 -14   6   67.90    5.77   1
  -9 -14   7   36.97    4.62   1
  -9 -14   8   75.00    6.06   1
  -9 -14   9    4.08    3.92   1
  -9 -13  -2   58.22    5.04   1
  -9 -13  -1   25.00    4.90   1
  -9 -13   0   49.70    5.08   1
  -9 -13   1    1.66    3.84   1
  -9 -13   2   46.10    4.75   1
  -9 -13   3   22.75    4.10   1
  -9 -13   4    4.75    3.53   1
  -9 -13   5   28.84    3.97   1
  -9 -13   6   33.18    4.38   1
  -9 -13   7   62.09    5.04   1
  -9 -13   8   15.29    4.38   1
  -9 -13   9   48.72    5.03   1
  -9 -13  10    5.06    4.55   1
  -9 -12  -2   38.32    4.83   1
  -9 -12  -1  527.16   20.66   1
  -9 -12   0   15.60    3.87   1
  -9 -12   1   67.73    5.27   1
  -9 -12   2    3.69    3.49   1
  -9 -12   3  394.02   16.28   1
  -9 -12   4   20.61    4.00   1
  -9 -12   5  114.49    6.42   1
  -9 -12   6   15.29    3.75   1
  -9 -12   7   22.66    4.00   1
  -9 -12   8   66.10    5.69   1
  -9 -12   9    5.02    4.12   1
  -9 -12  10   56.55    5.72   1
  -9 -11  -2   28.52    4.38   1
  -9 -11   0   14.59    3.67   1
  -9 -11   1   23.33    3.77   1
  -9 -11   2   69.56    4.84   1
  -9 -11   3    2.56    3.17   1
  -9 -11   4  155.75    7.74   1
  -9 -11   5   31.36    4.03   1
  -9 -11   6   77.79    5.47   1
  -9 -11   7   14.59    3.74   1
  -9 -11   8   29.38    4.12   1
  -9 -11   9   88.36    6.58   1
  -9 -11  10   43.56    5.41   1
  -9 -10  -2    6.86   17.40   1
  -9 -10  -1   14.82    2.62   1
  -9 -10  -1   23.62    3.60   1
  -9 -10   0   88.74    5.28   1
  -9 -10   0   68.72    4.48   1
  -9 -10   1  219.34    9.48   1
  -9 -10   1  227.41    9.95   1
  -9 -10   2   45.97    3.53   1
  -9 -10   2   51.98    4.18   1
  -9 -10   3   48.58    4.04   1
  -9 -10   4    3.88    2.99   1
  -9 -10   5  247.12   11.00   1
  -9 -10   6   30.03    3.62   1
  -9 -10   7   36.00    4.08   1
  -9 -10   8    9.61    3.72   1
  -9 -10   9   61.15    5.32   1
  -9 -10  10  167.44    9.06   1
  -9 -10  11   23.81    4.78   1
  -9  -9  -3  117.07    6.06   1
  -9  -9  -2   68.89    4.32   1
  -9  -9  -1   83.91    4.76   1
  -9  -9  -1   89.68    5.30   1
  -9  -9   0   72.25    4.42   1
  -9  -9   0   61.00    3.90   1
  -9  -9   1  304.85   11.52   1
  -9  -9   1  274.90   12.93   1
  -9  -9   2   29.05    3.13   1
  -9  -9   2   23.33    2.70   1
  -9  -9   3   13.62    2.80   1
  -9  -9   3   14.14    2.33   1
  -9  -9   4  253.76   10.51   1
  -9  -9   5  224.40    9.89   1
  -9  -9   6    6.45    2.79   1
  -9  -9   7  137.83    7.04   1
  -9  -9   8  108.58    6.46   1
  -9  -9   9   65.45    5.34   1
  -9  -9  10   15.68    4.28   1
  -9  -9  11   34.81    4.84   1
  -9  -8  -4   17.64    3.19   1
  -9  -8  -3  121.44    6.17   1
  -9  -8  -2   45.16    3.23   1
  -9  -8  -1   33.41    2.77   1
  -9  -8  -1   29.48    3.26   1
  -9  -8   0  554.13   19.30   1
  -9  -8   0  496.40   23.17   1
  -9  -8   1   71.57    4.06   1
  -9  -8   1   64.64    4.18   1
  -9  -8   2  327.97   12.31   1
  -9  -8   2  296.18   13.08   1
  -9  -8   3   57.61    3.49   1
  -9  -8   3   47.89    3.32   1
  -9  -8   4   14.52    2.36   1
  -9  -8   5    9.06    2.59   1
  -9  -8   6  147.87    7.05   1
  -9  -8   7   51.12    4.15   1
  -9  -8   8   24.90    3.69   1
  -9  -8   9   10.18    3.76   1
  -9  -8  10   25.60    4.25   1
  -9  -8  11   34.57    4.82   1
  -9  -7  -4   44.89    3.62   1
  -9  -7  -3   99.20    5.38   1
  -9  -7  -2   35.28    2.97   1
  -9  -7  -1  412.09   15.43   1
  -9  -7   0  116.42    5.39   1
  -9  -7   0  107.74    5.19   1
  -9  -7   1   46.24    3.26   1
  -9  -7   1   46.51    3.00   1
  -9  -7   2  159.77    6.83   1
  -9  -7   2  158.26    6.79   1
  -9  -7   3  144.72    6.26   1
  -9  -7   3  144.00    6.24   1
  -9  -7   4  100.00    5.00   1
  -9  -7   4   97.42    4.93   1
  -9  -7   5  178.22    7.74   1
  -9  -7   5  186.60    7.92   1
  -9  -7   6  314.00   12.76   1
  -9  -7   7  143.52    7.19   1
  -9  -7   8   28.94    3.66   1
  -9  -7   9  102.62    6.28   1
  -9  -7  10  100.00    6.40   1
  -9  -7  11   34.11    4.44   1
  -9  -6  -5  214.92    9.97   1
  -9  -6  -4  146.41    7.02   1
  -9  -6  -3  160.78    7.35   1
  -9  -6  -2  128.14    5.89   1
  -9  -6  -1  280.23   11.38   1
  -9  -6  -1  304.85   11.17   1
  -9  -6   0  233.17    8.86   1
  -9  -6   0  225.30    9.31   1
  -9  -6   1   68.72    3.48   1
  -9  -6   1   74.13    3.62   1
  -9  -6   2  654.34   24.05   1
  -9  -6   2  647.19   29.51   1
  -9  -6   3  299.29   11.07   1
  -9  -6   3  286.62   11.17   1
  -9  -6   4   93.32    4.44   1
  -9  -6   4   98.60    4.57   1
  -9  -6   5   62.41    3.63   1
  -9  -6   5   63.20    3.66   1
  -9  -6   6  231.65    9.74   1
  -9  -6   7  227.10    9.64   1
  -9  -6   8  104.65    5.73   1
  -9  -6   9  165.12    7.97   1
  -9  -6  10  139.00    7.55   1
  -9  -6  11    9.67    3.55   1
  -9  -5  -5    5.76    2.30   1
  -9  -5  -4    5.62    2.18   1
  -9  -5  -3   53.73    3.52   1
  -9  -5  -2  160.53    6.59   1
  -9  -5  -1   67.40    3.45   1
  -9  -5  -1   71.91    3.56   1
  -9  -5   0  735.49   36.34   1
  -9  -5   0  746.93   27.33   1
  -9  -5   1  229.22    8.78   1
  -9  -5   1  231.04   10.03   1
  -9  -5   3   35.28    2.14   1
  -9  -5   3   37.70    2.21   1
  -9  -5   4  219.04    8.58   1
  -9  -5   4  230.43    8.50   1
  -9  -5   5  137.59    5.86   1
  -9  -5   5  133.86    5.78   1
  -9  -5   6   25.30    2.52   1
  -9  -5   7   79.39    4.63   1
  -9  -5   8   55.50    4.17   1
  -9  -5   9    1.77    3.14   1
  -9  -5  10   17.22    3.73   1
  -9  -5  11   -4.37    3.30   1
  -9  -5  12   79.21    6.41   1
  -9  -4  -6  217.27   10.02   1
  -9  -4  -5   72.08    4.41   1
  -9  -4  -4   29.70    2.94   1
  -9  -4  -3  635.04   26.21   1
  -9  -4  -2  291.04   11.26   1
  -9  -4  -1   23.33    1.84   1
  -9  -4  -1   22.18    1.88   1
  -9  -4   5  179.29    6.70   1
  -9  -4   5  164.87    6.68   1
  -9  -4   6   73.79    3.95   1
  -9  -4   7   39.31    3.26   1
  -9  -4   8  248.38   10.09   1
  -9  -4   9  157.50    7.78   1
  -9  -4  10   28.94    3.98   1
  -9  -4  11   26.94    4.15   1
  -9  -4  12   27.04    4.78   1
  -9  -3  -6  102.01    5.86   1
  -9  -3  -5  496.40   22.28   1
  -9  -3  -4  182.52    7.84   1
  -9  -3  -3  239.01    9.28   1
  -9  -3  -2   12.46    1.84   1
  -9  -3   5   85.75    3.70   1
  -9  -3   5   80.10    3.76   1
  -9  -3   6   55.80    3.14   1
  -9  -3   7  220.23    8.90   1
  -9  -3   8  163.07    7.41   1
  -9  -3   9  119.25    6.33   1
  -9  -3  10    2.92    3.35   1
  -9  -3  12   18.15    4.35   1
  -9  -2  -6  229.22    9.99   1
  -9  -2  -6  241.49    9.95   1
  -9  -2  -5   48.30    3.61   1
  -9  -2  -5   54.76    4.74   1
  -9  -2  -4   43.30    4.21   1
  -9  -2  -4   46.65    3.14   1
  -9  -2  -3  138.77    5.89   1
  -9  -2  -2   58.37    2.90   1
  -9  -2   6  100.60    4.41   1
  -9  -2   7   37.33    2.93   1
  -9  -2   8  194.32    8.36   1
  -9  -2   9   65.12    4.36   1
  -9  -2  10   10.43    3.23   1
  -9  -2  11    3.42    3.70   1
  -9  -2  12    0.34    3.71   1
  -9  -1  -9   92.35    5.77   1
  -9  -1  -8  116.64    6.26   1
  -9  -1  -7   11.76    3.02   1
  -9  -1  -6   19.18    4.56   1
  -9  -1  -6    1.77   10.51   1
  -9  -1  -5   91.01    4.96   1
  -9  -1  -5   99.80    6.19   1
  -9  -1  -4  588.55   21.35   1
  -9  -1  -4  574.56   24.93   1
  -9  -1  -3   37.95    2.71   1
  -9  -1  -3   45.83    4.06   1
  -9  -1  -2  278.89   11.36   1
  -9  -1  -1  154.50    7.46   1
  -9  -1   0  562.64   19.92   1
  -9  -1   6  164.61    6.67   1
  -9  -1   7  147.87    6.57   1
  -9  -1   8    6.15    2.43   1
  -9  -1   9  130.19    6.62   1
  -9  -1  10   38.94    3.87   1
  -9  -1  11   79.92    5.54   1
  -9  -1  12   -4.33    3.87   1
  -9   0 -10   -2.62    3.53   1
  -9   0  -9   28.09    4.13   1
  -9   0  -8   37.70    4.42   1
  -9   0  -7   16.89    4.19   1
  -9   0  -6  399.20   17.98   1
  -9   0  -6  439.32   16.35   1
  -9   0  -5  387.30   14.96   1
  -9   0  -5  386.52   14.94   1
  -9   0  -4   27.67    2.52   1
  -9   0  -4   28.52    4.91   1
  -9   0  -3  488.41   18.56   1
  -9   0  -3  504.00   19.31   1
  -9   0  -2   53.88    5.14   1
  -9   0  -1    6.50    3.16   1
  -9   0   0  239.94   10.53   1
  -9   0   1  337.82   13.60   1
  -9   0   2   53.44    4.39   1
  -9   0   6    4.12    1.54   1
  -9   0   7  276.89   10.65   1
  -9   0   8  318.62   12.49   1
  -9   0   9   33.29    3.46   1
  -9   0  10    2.16    2.94   1
  -9   0  11  113.85    6.62   1
  -9   0  12   -1.14    3.98   1
  -9   1 -11   18.23    4.01   1
  -9   1 -10   51.55    4.88   1
  -9   1  -9   94.09    6.01   1
  -9   1  -8   91.78    5.75   1
  -9   1  -7   14.06    4.12   1
  -9   1  -6   11.29    5.78   1
  -9   1  -6   14.90    4.48   1
  -9   1  -5   93.70    5.03   1
  -9   1  -5   98.01    6.34   1
  -9   1  -4  581.29   21.22   1
  -9   1  -3   34.81    2.48   1
  -9   1  -3   40.07    5.06   1
  -9   1  -2  270.27   11.51   1
  -9   1  -1  169.52    7.81   1
  -9   1   0  536.85   20.39   1
  -9   1   1  687.49   24.65   1
  -9   1   2    9.61    3.10   1
  -9   1   3   27.04    8.01   1
  -9   1   6  165.12    6.68   1
  -9   1   7  162.82    6.64   1
  -9   1   8    1.93    2.34   1
  -9   1   9  137.83    6.81   1
  -9   1  10   34.57    3.88   1
  -9   1  11   87.05    5.78   1
  -9   1  12   -3.42    3.96   1
  -9   2 -11   23.43    4.26   1
  -9   2 -10   14.98    4.10   1
  -9   2  -9   16.16    4.18   1
  -9   2  -8   93.51    5.42   1
  -9   2  -7   29.27    4.76   1
  -9   2  -6  231.95   10.05   1
  -9   2  -6  238.39   10.81   1
  -9   2  -5   44.49    5.34   1
  -9   2  -5   45.83    3.38   1
  -9   2  -4   38.81    3.12   1
  -9   2  -4   52.85    5.53   1
  -9   2  -3  141.61    5.71   1
  -9   2  -3  144.72    7.70   1
  -9   2  -2   68.56    5.63   1
  -9   2  -1 1038.13   35.44   1
  -9   2   0   37.82    5.29   1
  -9   2   1  148.60    8.05   1
  -9   2   2   45.29    4.17   1
  -9   2   3  834.63   27.73   1
  -9   2   4  103.23    6.50   1
  -9   2   6  100.00    4.40   1
  -9   2   7   39.82    2.90   1
  -9   2   8  183.87    8.14   1
  -9   2   9   61.31    4.38   1
  -9   2  11    3.96    3.38   1
  -9   2  12    3.42    3.74   1
  -9   3 -11   59.75    5.26   1
  -9   3 -10    1.37    4.00   1
  -9   3  -9   39.44    4.77   1
  -9   3  -8   14.98    3.56   1
  -9   3  -6  115.13    6.87   1
  -9   3  -6   98.21    5.75   1
  -9   3  -5  496.84   20.06   1
  -9   3  -5  516.65   19.09   1
  -9   3  -4  199.09    9.03   1
  -9   3  -4  181.17    7.81   1
  -9   3  -3  229.22    9.08   1
  -9   3  -3  234.09   10.10   1
  -9   3  -2   10.89    1.45   1
  -9   3  -2    9.30    4.57   1
  -9   3  -1  261.79   11.33   1
  -9   3   0  456.25   17.09   1
  -9   3   1  143.28    7.18   1
  -9   3   2  332.70   13.13   1
  -9   3   3   34.34    5.86   1
  -9   3   4  434.72   15.85   1
  -9   3   5   80.28    6.27   1
  -9   3   6   45.97    2.85   1
  -9   3   7  215.21    8.80   1
  -9   3   8  167.44    7.51   1
  -9   3   9  122.32    6.19   1
  -9   3  10    3.88    3.03   1
  -9   3  11   11.29    3.83   1
  -9   4 -11   28.52    4.59   1
  -9   4 -10   66.91    5.56   1
  -9   4  -9   31.92    4.52   1
  -9   4  -8   63.04    5.72   1
  -9   4  -7  312.58   12.73   1
  -9   4  -6  222.61    9.85   1
  -9   4  -6  230.13   10.62   1
  -9   4  -5   80.10    6.26   1
  -9   4  -5   66.91    4.42   1
  -9   4  -4   27.25    2.71   1
  -9   4  -4   28.62    4.81   1
  -9   4  -3  620.01   22.91   1
  -9   4  -3  628.00   23.56   1
  -9   4  -2  285.61   11.83   1
  -9   4  -1   22.85    4.78   1
  -9   4   0  122.99    6.65   1
  -9   4   1  364.05   14.12   1
  -9   4   2   27.25    4.80   1
  -9   4   3    6.50    4.23   1
  -9   4   4  226.80    9.94   1
  -9   4   5  164.87    7.96   1
  -9   4   5  167.70    6.47   1
  -9   4   6   72.08    5.60   1
  -9   4   6   81.54    3.79   1
  -9   4   7   42.38    3.26   1
  -9   4   8  235.01   10.12   1
  -9   4   9  162.82    7.66   1
  -9   4  10   22.85    3.54   1
  -9   4  11   18.32    3.94   1
  -9   5 -11   29.38    4.55   1
  -9   5 -10   82.26    5.99   1
  -9   5  -9  106.50    6.81   1
  -9   5  -8   44.36    5.33   1
  -9   5  -7   91.78    6.51   1
  -9   5  -6  101.00    6.43   1
  -9   5  -5    1.99    2.12   1
  -9   5  -5    3.65    8.29   1
  -9   5  -4   -0.66    4.34   1
  -9   5  -3   59.60    3.40   1
  -9   5  -3   54.17    5.89   1
  -9   5  -2  155.00    7.72   1
  -9   5  -1   77.62    6.17   1
  -9   5   0  739.30   26.10   1
  -9   5   1  224.40   10.49   1
  -9   5   2  261.15   11.64   1
  -9   5   3   31.47    4.04   1
  -9   5   4  231.65   10.35   1
  -9   5   5  137.12    7.26   1
  -9   5   5  144.96    5.78   1
  -9   5   6   22.75    2.38   1
  -9   5   6   20.52    3.71   1
  -9   5   7   80.64    5.75   1
  -9   5   7   70.73    4.37   1
  -9   5   8   53.88    4.11   1
  -9   5   9    5.57    2.93   1
  -9   5  10   16.40    3.56   1
  -9   5  11    2.34    3.34   1
  -9   6 -11    1.54    4.02   1
  -9   6 -10    6.25    4.45   1
  -9   6  -9   22.09    4.98   1
  -9   6  -8   -2.50    4.14   1
  -9   6  -7  154.50    8.45   1
  -9   6  -5  264.39   11.38   1
  -9   6  -5  211.12    9.88   1
  -9   6  -4  142.56    6.69   1
  -9   6  -3  158.26    7.04   1
  -9   6  -3  173.71    8.17   1
  -9   6  -2  126.11    7.64   1
  -9   6  -1  285.61   11.83   1
  -9   6   0  223.50   10.47   1
  -9   6   1   69.39    5.66   1
  -9   6   2  637.56   23.23   1
  -9   6   3  290.70   12.28   1
  -9   6   4   90.25    6.27   1
  -9   6   5   68.56    3.48   1
  -9   6   5   62.57    5.70   1
  -9   6   6  221.41    9.23   1
  -9   6   6  236.24   10.45   1
  -9   6   7  231.04   10.34   1
  -9   6   8   94.87    6.04   1
  -9   6   8   98.60    5.56   1
  -9   6   9  157.00    7.77   1
  -9   6  10  143.76    7.43   1
  -9   7 -11   62.73    5.70   1
  -9   7 -10   27.88    4.75   1
  -9   7  -9   29.16    5.29   1
  -9   7  -8   35.88    5.51   1
  -9   7  -7   69.39    6.16   1
  -9   7  -6   75.52    6.60   1
  -9   7  -5  742.02   26.15   1
  -9   7  -5  682.25   37.61   1
  -9   7  -4   48.30    3.47   1
  -9   7  -3  113.85    7.26   1
  -9   7  -3  103.43    5.29   1
  -9   7  -2   35.40    4.28   1
  -9   7   3  159.01    8.07   1
  -9   7   4   99.00    6.57   1
  -9   7   5  181.71    8.36   1
  -9   7   5  176.09    7.70   1
  -9   7   6  301.02   12.84   1
  -9   7   6  315.77   12.44   1
  -9   7   7  144.24    9.61   1
  -9   7   7  149.57    7.09   1
  -9   7   8   29.27    4.33   1
  -9   7   8   31.58    3.71   1
  -9   7   9   99.60    6.19   1
  -9   7  10   91.20    6.11   1
  -9   8 -11    2.25    4.68   1
  -9   8 -10  117.94    7.82   1
  -9   8  -9   74.65    5.70   1
  -9   8  -8  124.99    8.05   1
  -9   8  -7  132.25    8.05   1
  -9   8  -6   80.82    5.57   1
  -9   8  -5   60.06    5.27   1
  -9   8  -4   24.70    4.08   1
  -9   8  -3  126.34    7.64   1
  -9   8  -2   55.20    5.80   1
  -9   8   0  502.66   18.83   1
  -9   8   1   83.91    5.31   1
  -9   8   2  323.64   12.95   1
  -9   8   4   25.60    4.45   1
  -9   8   5    4.67    4.15   1
  -9   8   6  152.28    7.16   1
  -9   8   7   44.22    3.99   1
  -9   8   8   20.79    3.74   1
  -9   8   8   24.80    4.08   1
  -9   8   9   12.89    3.59   1
  -9   8  10   28.62    4.28   1
  -9   9 -11   27.46    5.55   1
  -9   9 -10   41.22    5.65   1
  -9   9  -9  104.04    7.34   1
  -9   9  -7    3.35    3.66   1
  -9   9  -6   64.80    6.12   1
  -9   9  -5   -6.55    4.92   1
  -9   9  -4   23.33    4.64   1
  -9   9  -3  118.59    7.62   1
  -9   9  -2   80.64    6.47   1
  -9   9  -1   88.55    5.83   1
  -9   9   0   59.60    5.87   1
  -9   9   1  291.73   12.30   1
  -9   9   2   39.06    5.12   1
  -9   9   3   14.21    3.54   1
  -9   9   5  220.23   10.39   1
  -9   9   6    0.94    3.12   1
  -9   9   7  132.25    6.90   1
  -9   9   7  124.55    6.70   1
  -9   9   8  111.09    6.32   1
  -9   9   9   63.68    5.27   1
  -9   9   9   60.84    4.84   1
  -9   9  10    7.51    3.73   1
  -9  10 -11    1.93    5.17   1
  -9  10 -10   17.22    5.48   1
  -9  10  -9   94.28    7.19   1
  -9  10  -7   14.36    3.94   1
  -9  10  -5   41.22    5.78   1
  -9  10  -4   29.70    5.01   1
  -9  10  -3  588.55   21.83   1
  -9  10  -2    9.67    5.10   1
  -9  10  -1   21.16    3.96   1
  -9  10   0   84.64    6.62   1
  -9  10   1  236.54   10.77   1
  -9  10   2   64.00    5.92   1
  -9  10   3   53.73    5.42   1
  -9  10   4   -1.04    4.55   1
  -9  10   5  260.50   11.30   1
  -9  10   6   31.81    3.72   1
  -9  10   7   44.62    4.28   1
  -9  10   7   36.97    4.74   1
  -9  10   8    6.25    2.85   1
  -9  10   8    0.34    3.46   1
  -9  10   9   68.89    5.48   1
  -9  11 -10   26.32    6.05   1
  -9  11  -9   62.57    5.70   1
  -9  11  -8   14.90    5.48   1
  -9  11  -7  146.41    8.95   1
  -9  11  -6  179.02    9.10   1
  -9  11  -5   67.40    6.24   1
  -9  11  -4   19.98    4.11   1
  -9  11  -3   26.42    5.35   1
  -9  11  -2   28.30    5.43   1
  -9  11  -1    9.61    3.78   1
  -9  11   0   -0.67    4.67   1
  -9  11   1   25.40    5.24   1
  -9  11   2   72.08    6.11   1
  -9  11   4  142.80    8.36   1
  -9  11   5   25.70    5.07   1
  -9  11   6   74.82    5.88   1
  -9  11   6   74.48    5.18   1
  -9  11   7    6.81    3.50   1
  -9  11   7   12.04    4.09   1
  -9  11   8   29.05    4.31   1
  -9  11   8   28.94    4.41   1
  -9  11   9  103.23    6.50   1
  -9  12 -10  134.79    9.06   1
  -9  12  -9    9.12    5.19   1
  -9  12  -8   14.82    5.54   1
  -9  12  -7   11.76    5.76   1
  -9  12  -6  123.65    8.01   1
  -9  12  -5    3.24    3.89   1
  -9  12  -4   75.00    6.58   1
  -9  12  -3   65.45    6.47   1
  -9  12  -2   31.25    5.70   1
  -9  12  -1  541.03   20.00   1
  -9  12   0   20.61    4.63   1
  -9  12   1   58.68    6.13   1
  -9  12   2    2.22    4.83   1
  -9  12   3  392.44   15.85   1
  -9  12   4   26.73    5.17   1
  -9  12   5  101.61    7.26   1
  -9  12   6   15.60    4.42   1
  -9  12   7   21.16    3.96   1
  -9  12   7   20.25    4.41   1
  -9  12   8   65.77    5.51   1
  -9  12   8   54.17    5.45   1
  -9  12   9   10.82    3.62   1
  -9  13  -9   20.34    5.86   1
  -9  13  -8   16.56    4.56   1
  -9  13  -7   62.88    6.98   1
  -9  13  -6   16.97    5.36   1
  -9  13  -4   87.05    7.28   1
  -9  13  -3   58.68    6.13   1
  -9  13  -2   55.80    5.23   1
  -9  13  -1   29.59    5.77   1
  -9  13   0   42.12    4.80   1
  -9  13   1    6.20    4.13   1
  -9  13   2   37.70    5.53   1
  -9  13   3   29.05    4.31   1
  -9  13   4    8.01    4.70   1
  -9  13   5   28.62    5.03   1
  -9  13   6   35.76    5.14   1
  -9  13   7   68.23    5.78   1
  -9  13   7   69.06    5.65   1
  -9  13   8    9.30    3.90   1
  -9  13   8    6.30    4.17   1
  -9  13   9   38.56    4.35   1
  -9  14  -7    4.49    3.77   1
  -9  14  -6   37.45    5.51   1
  -9  14  -5   43.96    5.97   1
  -9  14  -4   21.25    5.35   1
  -9  14  -3   78.15    5.83   1
  -9  14  -2   52.13    6.06   1
  -9  14  -1   19.54    4.95   1
  -9  14   0   25.50    5.45   1
  -9  14   1   38.07    5.68   1
  -9  14   2   86.30    6.50   1
  -9  14   3   51.41    5.88   1
  -9  14   4   58.68    6.13   1
  -9  14   5   32.26    4.54   1
  -9  14   6   48.86    5.73   1
  -9  14   7   38.19    5.19   1
  -9  14   7   46.79    5.61   1
  -9  14   8   66.26    5.86   1
  -9  15  -8   13.40    5.42   1
  -9  15  -7   66.75    7.03   1
  -9  15  -6    8.35    5.55   1
  -9  15  -5   41.86    6.21   1
  -9  15  -4   17.39    5.75   1
  -9  15  -2   30.36    5.29   1
  -9  15  -1   44.49    6.00   1
  -9  15   0   81.18    6.85   1
  -9  15   1   51.84    6.34   1
  -9  15   2   64.80    6.60   1
  -9  15   3   18.32    5.14   1
  -9  15   4   70.06    6.53   1
  -9  15   5   47.89    5.81   1
  -9  15   6   36.72    5.58   1
  -9  15   7    7.34    4.72   1
  -9  15   8   23.14    4.62   1
  -9  16  -7   15.37    5.33   1
  -9  16  -6   29.38    4.77   1
  -9  16  -3   22.37    4.45   1
  -9  16  -2   25.50    5.96   1
  -9  16  -1   26.11    5.52   1
  -9  16   0   16.89    5.51   1
  -9  16   1    4.00    3.88   1
  -9  16   2   -1.54    3.74   1
  -9  16   3   22.94    4.22   1
  -9  16   4   29.59    5.11   1
  -9  16   5   -4.54    5.07   1
  -9  16   6   17.72    4.88   1
  -9  16   7   23.52    4.56   1
  -9  16   8   33.87    4.42   1
  -9  17  -2  126.11    7.64   1
  -9  17  -1   35.28    5.94   1
  -9  17   0   26.63    4.54   1
  -9  17   1   87.61    7.49   1
  -9  17   2   29.70    6.10   1
  -9  17   3   34.11    5.84   1
  -9  17   4   71.91    7.12   1
  -9  17   5   52.71    5.23   1
  -9  17   6    7.95    4.91   1
  -9  17   7  105.27    7.39   1
  -9  18  -1    5.71    4.02   1
  -9  18   0   24.21    5.90   1
  -9  18   1   49.28    6.46   1
  -9  18   2    2.72    4.62   1
  -9  18   3   70.22    6.37   1
  -9  18   4   47.61    6.49   1
  -9  18   5   23.62    5.73   1
  -9  18   6    2.76    3.92   1
  -9  19   0   19.10    5.94   1
  -9  19   1    1.32    4.07   1
  -9  19   2   14.21    5.43   1
  -8 -20  -3   -0.66    6.04   1
  -8 -20  -2   22.09    6.30   1
  -8 -20  -1    9.00    6.36   1
  -8 -20   0   -8.01    6.11   1
  -8 -20   1    6.00    5.73   1
  -8 -20   2   13.69    6.07   1
  -8 -20   3   16.00    6.08   1
  -8 -19  -3   19.62    6.29   1
  -8 -19  -1   23.62    6.61   1
  -8 -19   0   46.79    5.61   1
  -8 -19   1   27.14    6.36   1
  -8 -19   2   13.99    5.46   1
  -8 -19   3  118.37    8.92   1
  -8 -19   4  -11.36    4.99   1
  -8 -19   5   61.94    6.93   1
  -8 -18  -4    3.72    5.79   1
  -8 -18  -3    6.60    5.81   1
  -8 -18  -2   12.04    6.18   1
  -8 -18  -1   65.12    6.13   1
  -8 -18   0   48.44    6.82   1
  -8 -18   1   24.70    4.57   1
  -8 -18   2   63.52    7.01   1
  -8 -18   3   34.46    6.22   1
  -8 -18   4   -5.11    4.79   1
  -8 -18   5   16.81    5.74   1
  -8 -18   6   24.50    4.65   1
  -8 -17  -3   16.16    6.03   1
  -8 -17  -2   17.72    5.81   1
  -8 -17  -1   48.72    6.70   1
  -8 -17   0  152.03    9.12   1
  -8 -17   1   22.09    5.55   1
  -8 -17   2   27.25    5.53   1
  -8 -17   3   10.89    5.15   1
  -8 -17   4   -0.74    4.04   1
  -8 -17   6   19.80    5.52   1
  -8 -17   7    4.16    4.94   1
  -8 -17   8   14.82    5.62   1
  -8 -16  -3   20.61    5.54   1
  -8 -16  -2   47.33    5.09   1
  -8 -16  -1    6.30    5.12   1
  -8 -16   0   27.46    5.55   1
  -8 -16   1   57.91    6.24   1
  -8 -16   2   23.14    5.39   1
  -8 -16   3   34.46    5.28   1
  -8 -16   4   28.73    5.15   1
  -8 -16   5   23.43    4.94   1
  -8 -16   6   63.68    6.22   1
  -8 -16   7   25.81    5.49   1
  -8 -16   9   39.69    6.17   1
  -8 -15  -2   34.81    5.43   1
  -8 -15  -1   12.67    3.70   1
  -8 -15   0   37.95    5.05   1
  -8 -15   1   48.86    4.89   1
  -8 -15   2   26.11    4.91   1
  -8 -15   3   11.83    4.68   1
  -8 -15   4   41.86    5.56   1
  -8 -15   5   22.09    4.98   1
  -8 -15   6   18.40    4.72   1
  -8 -15   7    2.16    4.15   1
  -8 -15   8    1.80    4.56   1
  -8 -15  10   13.03    5.20   1
  -8 -14  -2   -1.00    4.64   1
  -8 -14  -1   46.51    5.87   1
  -8 -14   0    9.67    4.79   1
  -8 -14   1  172.66    9.20   1
  -8 -14   2   11.97    4.29   1
  -8 -14   3   85.38    6.47   1
  -8 -14   4   53.88    5.58   1
  -8 -14   5  101.81    6.86   1
  -8 -14   6   56.70    5.57   1
  -8 -14   8    0.50    4.19   1
  -8 -14   9    5.11    4.70   1
  -8 -13  -2  109.83    7.34   1
  -8 -13  -1  209.38   10.42   1
  -8 -13   0   37.95    4.68   1
  -8 -13   1   11.49    4.27   1
  -8 -13   2  340.77   14.40   1
  -8 -13   3  107.95    6.86   1
  -8 -13   4   22.37    4.54   1
  -8 -13   5  113.00    7.23   1
  -8 -13   6   34.93    4.96   1
  -8 -13   7    6.20    4.33   1
  -8 -13   8   13.40    4.25   1
  -8 -13   9   30.03    5.04   1
  -8 -13  10   19.62    4.61   1
  -8 -13  11    7.18    4.88   1
  -8 -12  -1  135.96    7.23   1
  -8 -12   0   30.25    4.51   1
  -8 -12   1   37.70    4.67   1
  -8 -12   2  113.42    6.60   1
  -8 -12   3    2.37    3.73   1
  -8 -12   4   63.20    5.09   1
  -8 -12   5   97.61    6.32   1
  -8 -12   6   13.47    4.11   1
  -8 -12   7   87.98    6.38   1
  -8 -12   8   54.02    5.29   1
  -8 -12   9   16.24    4.67   1
  -8 -12  10    2.10    3.28   1
  -8 -12  11   12.74    4.78   1
  -8 -11  -1   50.98    4.86   1
  -8 -11   0   58.68    4.14   1
  -8 -11   0   56.25    4.95   1
  -8 -11   1   11.83    3.58   1
  -8 -11   2   47.89    4.43   1
  -8 -11   2   33.64    3.60   1
  -8 -11   3  211.12    9.59   1
  -8 -11   3  196.56    9.25   1
  -8 -11   4  247.43   10.70   1
  -8 -11   5  108.78    6.47   1
  -8 -11   6    6.20    3.78   1
  -8 -11   8    3.92    3.92   1
  -8 -11   9   23.72    4.29   1
  -8 -11  10    4.08    4.32   1
  -8 -11  11   42.77    5.76   1
  -8 -11  12    1.72    4.66   1
  -8 -10  -2  179.29    8.30   1
  -8 -10  -1   45.43    3.77   1
  -8 -10  -1   62.57    4.75   1
  -8 -10   0   49.00    3.78   1
  -8 -10   0   48.86    4.19   1
  -8 -10   1  122.54    6.20   1
  -8 -10   1  111.94    5.92   1
  -8 -10   2   87.80    5.25   1
  -8 -10   2   65.29    4.52   1
  -8 -10   3  117.72    6.08   1
  -8 -10   3  113.42    6.18   1
  -8 -10   4  133.63    6.94   1
  -8 -10   4  122.99    6.43   1
  -8 -10   5  164.10    8.20   1
  -8 -10   5  155.50    7.73   1
  -8 -10   6   15.92    3.27   1
  -8 -10   7  131.79    7.35   1
  -8 -10   8   94.09    6.21   1
  -8 -10   9   18.84    4.43   1
  -8 -10  10   38.69    5.22   1
  -8 -10  11   20.34    4.96   1
  -8 -10  12    2.02    5.00   1
  -8 -10  13   11.70    5.06   1
  -8  -9  -3  337.82   14.34   1
  -8  -9  -2   99.80    5.39   1
  -8  -9  -1   15.37    3.37   1
  -8  -9  -1   18.40    2.66   1
  -8  -9   0   77.09    4.57   1
  -8  -9   0   74.82    4.84   1
  -8  -9   1   42.12    3.63   1
  -8  -9   1   38.07    3.33   1
  -8  -9   2    1.82    2.24   1
  -8  -9   2    4.00    2.72   1
  -8  -9   3   50.84    3.57   1
  -8  -9   3   48.44    3.76   1
  -8  -9   4   35.05    3.32   1
  -8  -9   4   37.09    3.65   1
  -8  -9   5   95.45    5.67   1
  -8  -9   5   94.67    5.25   1
  -8  -9   6  248.69   11.04   1
  -8  -9   6  279.22   11.70   1
  -8  -9   7  212.87   10.21   1
  -8  -9   8   80.82    5.75   1
  -8  -9   9   93.51    6.38   1
  -8  -9  10    3.20    3.29   1
  -8  -9  11   48.72    4.89   1
  -8  -9  12   15.21    4.68   1
  -8  -9  13   38.32    5.82   1
  -8  -8  -4   15.13    3.03   1
  -8  -8  -3  235.62   10.13   1
  -8  -8  -2  250.59   10.45   1
  -8  -8  -1    1.17    2.83   1
  -8  -8  -1    0.53    2.19   1
  -8  -8   0   37.21    3.05   1
  -8  -8   0   45.16    3.49   1
  -8  -8   1  271.26   10.87   1
  -8  -8   1  260.82   10.66   1
  -8  -8   2  136.89    6.32   1
  -8  -8   2  135.72    6.52   1
  -8  -8   3  229.83    9.40   1
  -8  -8   3  211.99    9.32   1
  -8  -8   4  293.09   11.98   1
  -8  -8   4  292.75   11.98   1
  -8  -8   5  356.08   14.72   1
  -8  -8   5  384.55   14.90   1
  -8  -8   6   51.84    4.32   1
  -8  -8   7  257.60   10.59   1
  -8  -8   8   46.65    4.64   1
  -8  -8   9   65.12    5.49   1
  -8  -8  10   -0.10    4.03   1
  -8  -8  11   27.25    5.01   1
  -8  -8  13   13.03    4.33   1
  -8  -7  -5  121.00    6.60   1
  -8  -7  -4   25.60    2.93   1
  -8  -7  -3    3.17    2.14   1
  -8  -7  -2  268.30   10.81   1
  -8  -7  -1  140.66    6.17   1
  -8  -7   0  386.12   14.54   1
  -8  -7   0  384.94   15.70   1
  -8  -7   1   79.92    4.11   1
  -8  -7   1   85.38    4.44   1
  -8  -7   2  109.83    5.24   1
  -8  -7   2  103.02    5.07   1
  -8  -7   3  200.51    8.21   1
  -8  -7   3  203.63    8.28   1
  -8  -7   4  715.56   26.22   1
  -8  -7   4  709.16   26.63   1
  -8  -7   5    5.02    2.11   1
  -8  -7   6  116.21    5.82   1
  -8  -7   7   15.44    3.46   1
  -8  -7   8  162.82    8.17   1
  -8  -7   9    4.58    3.77   1
  -8  -7  10    8.53    4.03   1
  -8  -7  11   76.56    6.30   1
  -8  -7  12   25.91    4.48   1
  -8  -6  -5  116.86    6.05   1
  -8  -6  -4   53.44    3.95   1
  -8  -6  -3  290.36   11.59   1
  -8  -6  -2   23.62    2.53   1
  -8  -6  -1  196.84    8.14   1
  -8  -6   0  501.31   18.36   1
  -8  -6   0  486.64   20.74   1
  -8  -6   1  184.69    7.61   1
  -8  -6   1  181.71    7.55   1
  -8  -6   2  468.72   17.32   1
  -8  -6   2  451.99   20.41   1
  -8  -6   3    8.18    2.00   1
  -8  -6   3    8.01    1.87   1
  -8  -6   4  342.99   12.96   1
  -8  -6   4  336.36   12.84   1
  -8  -6   5   15.84    2.23   1
  -8  -6   6  105.68    5.35   1
  -8  -6   7  250.59   10.45   1
  -8  -6   8  128.82    6.58   1
  -8  -6   9   63.20    5.09   1
  -8  -6  10   46.24    4.76   1
  -8  -6  11   14.36    3.94   1
  -8  -6  12    8.94    4.54   1
  -8  -6  13   27.77    4.53   1
  -8  -5  -5    4.28    2.48   1
  -8  -5  -4  163.33    7.41   1
  -8  -5  -3  240.56    9.62   1
  -8  -5  -2   97.42    4.74   1
  -8  -5  -1   89.68    4.17   1
  -8  -5   0  527.62   22.97   1
  -8  -5   0  527.62   18.84   1
  -8  -5   1  849.72   36.73   1
  -8  -5   1  847.39   30.27   1
  -8  -5   2   39.44    2.51   1
  -8  -5   2   42.90    2.36   1
  -8  -5   3   96.83    4.33   1
  -8  -5   3   95.65    4.30   1
  -8  -5   4  587.09   21.32   1
  -8  -5   4  561.69   21.80   1
  -8  -5   5   77.79    4.06   1
  -8  -5   6   64.64    4.02   1
  -8  -5   7  137.83    6.81   1
  -8  -5   8   47.47    4.13   1
  -8  -5   9  162.56   11.73   1
  -8  -5  10   17.56    3.85   1
  -8  -5  11   91.20    5.92   1
  -8  -5  12   38.81    5.36   1
  -8  -5  13    4.58    4.67   1
  -8  -5  14   17.64    4.70   1
  -8  -4  -6  169.78    7.82   1
  -8  -4  -5  236.85    9.85   1
  -8  -4  -4  135.02    6.51   1
  -8  -4  -3   59.75    3.56   1
  -8  -4  -1  217.56    8.26   1
  -8  -4   0  368.64   13.06   1
  -8  -4   0  352.31   15.02   1
  -8  -4   1  327.25   12.30   1
  -8  -4   1  353.06   13.90   1
  -8  -4   2   76.56    3.33   1
  -8  -4   2   80.10    3.40   1
  -8  -4   3  223.50    8.97   1
  -8  -4   3  228.01    8.76   1
  -8  -4   4  397.20   14.75   1
  -8  -4   4  377.14   14.76   1
  -8  -4   5  219.34    8.59   1
  -8  -4   6  154.75    6.72   1
  -8  -4   7   88.74    4.90   1
  -8  -4   8  155.25    7.48   1
  -8  -4   9  263.74   11.04   1
  -8  -4  10  148.11    7.79   1
  -8  -4  11   34.22    4.45   1
  -8  -4  13   74.13    6.37   1
  -8  -4  14    6.25    5.05   1
  -8  -3  -6   83.17    5.11   1
  -8  -3  -5  339.66   13.27   1
  -8  -3  -4   37.09    3.17   1
  -8  -3  -3  215.80    8.52   1
  -8  -3  -2  315.06   12.43   1
  -8  -3  -1  249.64    9.48   1
  -8  -3   4    2.99    1.18   1
  -8  -3   4    0.74    1.17   1
  -8  -3   5   47.47    2.76   1
  -8  -3   6  218.15    8.86   1
  -8  -3   7  250.91   10.14   1
  -8  -3   8  105.06    5.74   1
  -8  -3   9   54.76    4.59   1
  -8  -3  10    4.80    3.64   1
  -8  -3  11   33.29    4.50   1
  -8  -3  12   22.00    4.31   1
  -8  -3  13   35.05    5.45   1
  -8  -3  14    6.10    4.79   1
  -8  -2  -8   42.25    3.64   1
  -8  -2  -7  116.64    6.48   1
  -8  -2  -6   31.36    3.02   1
  -8  -2  -6   24.50    3.86   1
  -8  -2  -5  134.79    6.27   1
  -8  -2  -5  128.37    6.34   1
  -8  -2  -4  301.02   11.80   1
  -8  -2  -4  294.12   11.66   1
  -8  -2  -3  339.66   13.27   1
  -8  -2  -2   11.56    2.79   1
  -8  -2   5  501.76   19.71   1
  -8  -2   6   84.27    4.22   1
  -8  -2   7   65.61    4.05   1
  -8  -2   8   74.30    4.65   1
  -8  -2   9   24.40    3.56   1
  -8  -2  10   95.06    5.85   1
  -8  -2  11   12.25    4.13   1
  -8  -2  12    1.72    4.06   1
  -8  -2  13   12.18    3.98   1
  -8  -2  14   64.96    6.45   1
  -8  -1 -10   -1.93    2.75   1
  -8  -1  -9   32.49    3.76   1
  -8  -1  -8   42.77    4.32   1
  -8  -1  -7   80.46    5.38   1
  -8  -1  -6   85.19    5.54   1
  -8  -1  -6   82.81    4.55   1
  -8  -1  -5  168.48    7.79   1
  -8  -1  -5  158.76    7.31   1
  -8  -1  -4  281.23   11.40   1
  -8  -1  -4  289.00   11.56   1
  -8  -1  -3   12.60    1.99   1
  -8  -1  -3   14.98    3.17   1
  -8  -1  -2  128.14    5.21   1
  -8  -1  -2  129.73    6.83   1
  -8  -1  -1   33.99    4.31   1
  -8  -1   0  135.26    6.51   1
  -8  -1   5  212.28    8.16   1
  -8  -1   6   48.58    3.07   1
  -8  -1   7  122.99    5.55   1
  -8  -1   8  200.22    8.49   1
  -8  -1   9   13.54    3.31   1
  -8  -1  10   99.80    5.99   1
  -8  -1  11    4.00    3.96   1
  -8  -1  12   29.38    4.77   1
  -8  -1  13   25.91    4.78   1
  -8   0 -11   18.15    3.58   1
  -8   0 -10   26.01    3.67   1
  -8   0  -9  198.25    8.73   1
  -8   0  -8   58.22    4.73   1
  -8   0  -7  242.11   10.27   1
  -8   0  -6   16.81    3.28   1
  -8   0  -6   12.39    2.68   1
  -8   0  -5  198.25    8.73   1
  -8   0  -5  196.00    8.68   1
  -8   0  -4  261.79   10.36   1
  -8   0  -4  249.96   10.75   1
  -8   0  -3 1581.65   51.70   1
  -8   0  -3 1546.06   71.56   1
  -8   0  -2   80.28    4.84   1
  -8   0  -2   80.82    3.42   1
  -8   0  -1   57.15    4.84   1
  -8   0   0   43.82    4.50   1
  -8   0   1   31.92    3.28   1
  -8   0   2   -1.06    3.52   1
  -8   0   5  713.42   30.45   1
  -8   0   6   41.22    2.70   1
  -8   0   7   94.67    4.67   1
  -8   0   8   99.20    5.18   1
  -8   0   9  206.21    9.19   1
  -8   0  10   11.56    3.33   1
  -8   0  11  167.18    8.53   1
  -8   0  12   17.72    4.38   1
  -8   0  13    2.02    4.37   1
  -8   0  14   -3.50    5.01   1
  -8   1 -11   14.36    3.34   1
  -8   1 -10    5.02    3.14   1
  -8   1  -9   36.48    3.87   1
  -8   1  -8   40.20    4.31   1
  -8   1  -7   78.32    4.96   1
  -8   1  -6   79.74    5.54   1
  -8   1  -6   77.97    4.77   1
  -8   1  -5  152.03    7.15   1
  -8   1  -5  166.93    8.01   1
  -8   1  -4  291.04   11.60   1
  -8   1  -4  278.22   11.34   1
  -8   1  -3   15.92    2.15   1
  -8   1  -3   20.34    4.42   1
  -8   1  -2  129.28    6.82   1
  -8   1  -2  125.44    5.15   1
  -8   1  -1   32.26    4.32   1
  -8   1   0  132.25    6.90   1
  -8   1   1  165.64    7.72   1
  -8   1   2  337.82   12.87   1
  -8   1   3    3.92    3.60   1
  -8   1   5  211.99    8.15   1
  -8   1   6   53.14    3.06   1
  -8   1   7  117.29    5.63   1
  -8   1   8  196.00    8.40   1
  -8   1   9   17.72    3.20   1
  -8   1  10   95.84    6.07   1
  -8   1  11    3.39    3.94   1
  -8   1  12   25.10    4.71   1
  -8   1  13   20.79    4.92   1
  -8   1  14   17.98    4.83   1
  -8   2 -11   48.44    4.45   1
  -8   2 -10   13.40    3.59   1
  -8   2  -9   91.58    5.93   1
  -8   2  -8   37.21    4.15   1
  -8   2  -7  122.77    6.65   1
  -8   2  -6   29.38    4.34   1
  -8   2  -6   21.44    3.06   1
  -8   2  -5  129.50    7.06   1
  -8   2  -5  122.99    6.21   1
  -8   2  -4  297.22   11.38   1
  -8   2  -4  290.70   11.93   1
  -8   2  -3  326.89   13.02   1
  -8   2  -3  347.82   12.68   1
  -8   2  -2   -0.83    3.69   1
  -8   2  -2    5.02    1.21   1
  -8   2  -1  374.42   14.32   1
  -8   2   0  255.68   10.23   1
  -8   2   1   76.21    5.59   1
  -8   2   2  121.44    6.83   1
  -8   2   3  294.47   12.01   1
  -8   2   4   70.90    4.72   1
  -8   2   5  498.63   20.54   1
  -8   2   5  521.21   18.72   1
  -8   2   6   80.28    4.12   1
  -8   2   7   59.14    3.85   1
  -8   2   8   70.22    4.53   1
  -8   2   9   25.10    3.51   1
  -8   2  10   87.98    5.82   1
  -8   2  11   11.02    3.78   1
  -8   2  12   -0.20    4.18   1
  -8   2  14   48.44    5.99   1
  -8   3 -11   11.49    3.73   1
  -8   3  -9   57.46    5.00   1
  -8   3  -8   98.60    5.76   1
  -8   3  -7  182.25    8.91   1
  -8   3  -6   85.38    4.99   1
  -8   3  -6   92.74    5.97   1
  -8   3  -5  314.35   13.12   1
  -8   3  -5  328.33   13.05   1
  -8   3  -4   46.38    3.27   1
  -8   3  -4   30.14    4.72   1
  -8   3  -3  211.99    9.03   1
  -8   3  -2  316.13   12.45   1
  -8   3  -2  314.00   11.70   1
  -8   3  -1  261.47   10.67   1
  -8   3   0   76.39    5.24   1
  -8   3   1   73.62    5.49   1
  -8   3   2  221.71    9.53   1
  -8   3   3  425.18   15.67   1
  -8   3   4    4.33    3.16   1
  -8   3   5   44.76    4.68   1
  -8   3   5   47.20    2.75   1
  -8   3   6  227.71    8.75   1
  -8   3   6  228.92    9.38   1
  -8   3   7  256.64   10.25   1
  -8   3   8  101.40    5.44   1
  -8   3   9   57.30    4.54   1
  -8   3  10   11.63    3.61   1
  -8   3  11   26.21    3.99   1
  -8   3  12   15.60    4.58   1
  -8   3  13   33.18    5.30   1
  -8   3  14   18.58    5.17   1
  -8   4 -11   87.42    5.98   1
  -8   4 -10    2.82    3.80   1
  -8   4  -9   13.10    4.13   1
  -8   4  -8  234.70   10.42   1
  -8   4  -7   55.35    5.21   1
  -8   4  -6  160.28    7.85   1
  -8   4  -6  169.52    8.33   1
  -8   4  -5  241.80    9.95   1
  -8   4  -5  225.90   10.22   1
  -8   4  -4  140.66    7.35   1
  -8   4  -4  135.02    6.27   1
  -8   4  -3   65.29    4.52   1
  -8   4  -3   55.35    3.42   1
  -8   4  -2  603.68   23.10   1
  -8   4  -2  612.07   22.27   1
  -8   4  -1  209.96    9.27   1
  -8   4   0  343.36   13.71   1
  -8   4   1  337.82   13.23   1
  -8   4   2   77.26    5.63   1
  -8   4   3  239.01    9.89   1
  -8   4   4  400.80   14.81   1
  -8   4   4  405.62   14.50   1
  -8   4   5  220.82    8.62   1
  -8   4   5  211.99    9.32   1
  -8   4   6  159.52    6.57   1
  -8   4   6  150.80    7.12   1
  -8   4   7   88.92    4.90   1
  -8   4   8  154.26    7.20   1
  -8   4   9  256.00   10.88   1
  -8   4  10  139.95    7.33   1
  -8   4  11   33.64    4.41   1
  -8   4  13   55.80    6.13   1
  -8   4  14    3.88    4.89   1
  -8   5 -11    9.55    3.96   1
  -8   5 -10   45.43    4.85   1
  -8   5  -9    9.30    3.78   1
  -8   5  -8  335.99   13.56   1
  -8   5  -7    7.24    3.17   1
  -8   5  -6   54.02    4.41   1
  -8   5  -6   53.29    5.40   1
  -8   5  -5    6.10    2.52   1
  -8   5  -5    3.76    4.19   1
  -8   5  -4  175.03    8.20   1
  -8   5  -4  162.31    7.39   1
  -8   5  -3  239.32   10.52   1
  -8   5  -3  231.04    9.73   1
  -8   5  -2   94.48    4.47   1
  -8   5  -2   97.22    6.31   1
  -8   5  -1   97.02    6.30   1
  -8   5   0  529.46   19.33   1
  -8   5   1  839.26   28.97   1
  -8   5   2   44.49    4.80   1
  -8   5   3  105.68    6.17   1
  -8   5   4  601.72   21.59   1
  -8   5   4  578.40   20.68   1
  -8   5   5   68.72    5.31   1
  -8   5   5   70.90    3.87   1
  -8   5   6   61.00    4.37   1
  -8   5   6   69.06    3.99   1
  -8   5   7  143.28    6.70   1
  -8   5   7  144.72    6.98   1
  -8   5   8   46.10    4.07   1
  -8   5   9  163.58    7.93   1
  -8   5  10   12.39    3.87   1
  -8   5  11   82.81    6.19   1
  -8   5  13    2.28    4.83   1
  -8   5  14   11.56    4.90   1
  -8   6 -12   31.02    4.12   1
  -8   6 -11   27.88    4.22   1
  -8   6 -10  150.31    7.60   1
  -8   6  -9   19.45    4.50   1
  -8   6  -8   52.85    5.53   1
  -8   6  -7   22.75    4.67   1
  -8   6  -6  107.74    7.06   1
  -8   6  -5  114.70    6.00   1
  -8   6  -5  123.21    6.88   1
  -8   6  -4   59.91    5.42   1
  -8   6  -4   47.33    3.58   1
  -8   6  -3  280.23   11.72   1
  -8   6  -3  302.41   12.17   1
  -8   6  -2   27.98    6.56   1
  -8   6  -1  198.81    9.31   1
  -8   6   0  492.84   18.20   1
  -8   6   1  182.25    8.91   1
  -8   6   2  457.96   17.12   1
  -8   6   3    6.05    3.99   1
  -8   6   4  342.25   12.95   1
  -8   6   4  325.08   13.34   1
  -8   6   5   15.44    2.99   1
  -8   6   5   20.98    2.66   1
  -8   6   6   98.80    5.37   1
  -8   6   6  102.01    6.06   1
  -8   6   7  252.49   10.17   1
  -8   6   7  249.64   10.11   1
  -8   6   8  125.44    6.72   1
  -8   6   8  120.56    6.37   1
  -8   6   9   61.47    4.70   1
  -8   6  10   41.86    4.66   1
  -8   6  11   13.99    4.34   1
  -8   6  12   -7.73    4.61   1
  -8   6  13   26.63    5.16   1
  -8   6  14   21.53    5.01   1
  -8   7 -12    8.47    4.13   1
  -8   7 -11   81.36    6.31   1
  -8   7 -10    3.31    4.55   1
  -8   7  -9   36.60    4.84   1
  -8   7  -8   21.62    4.74   1
  -8   7  -7   99.80    6.19   1
  -8   7  -6  828.86   28.21   1
  -8   7  -5  114.70    6.43   1
  -8   7  -5  134.79    7.43   1
  -8   7  -4   23.33    2.90   1
  -8   7  -3   11.56    9.72   1
  -8   7  -3    5.24    2.34   1
  -8   7  -2  267.00   11.44   1
  -8   7  -1  137.12    7.49   1
  -8   7   0  382.20   14.86   1
  -8   7   1   75.52    5.21   1
  -8   7   2  107.33    6.63   1
  -8   7   3  200.22    9.06   1
  -8   7   4  743.11   27.26   1
  -8   7   4  718.24   25.19   1
  -8   7   5    5.81    4.05   1
  -8   7   6  126.11    6.74   1
  -8   7   6  110.25    5.88   1
  -8   7   7   27.04    4.26   1
  -8   7   7   25.30    3.62   1
  -8   7   8  163.07    7.92   1
  -8   7   8  162.05    7.89   1
  -8   7   9    6.81    3.39   1
  -8   7  10    7.18    3.91   1
  -8   7  11   75.34    6.25   1
  -8   7  12   34.22    5.26   1
  -8   7  13   14.59    4.58   1
  -8   7  14    8.76    5.15   1
  -8   8 -12   11.90    4.00   1
  -8   8 -11    3.92    3.76   1
  -8   8 -10  133.17    7.85   1
  -8   8  -9    6.20    4.58   1
  -8   8  -8   22.18    3.67   1
  -8   8  -7   34.22    5.26   1
  -8   8  -6  165.64    8.75   1
  -8   8  -5  170.56    8.62   1
  -8   8  -5  160.02    7.84   1
  -8   8  -4   23.52    5.04   1
  -8   8  -4   18.49    2.84   1
  -8   8  -3  242.11   10.89   1
  -8   8  -3  221.41    9.82   1
  -8   8  -2  239.32   10.83   1
  -8   8  -1   -0.67    3.95   1
  -8   8   0   39.82    5.05   1
  -8   8   1  265.69   11.41   1
  -8   8   2  151.78    7.39   1
  -8   8   3  219.34   10.07   1
  -8   8   4  290.70   12.62   1
  -8   8   5  392.83   14.67   1
  -8   8   5  382.59   14.87   1
  -8   8   6   57.91    4.26   1
  -8   8   6   67.08    5.24   1
  -8   8   7  239.94   10.53   1
  -8   8   7  251.86   10.16   1
  -8   8   8   49.98    4.67   1
  -8   8   8   45.83    4.47   1
  -8   8   9   70.06    5.36   1
  -8   8   9   63.20    4.77   1
  -8   8  10    1.93    3.92   1
  -8   8  12   88.74    6.97   1
  -8   8  13   10.89    5.08   1
  -8   9 -12   -1.10    4.20   1
  -8   9 -11   20.70    4.73   1
  -8   9 -10   29.48    4.24   1
  -8   9  -9    7.78    4.74   1
  -8   9  -8  112.57    7.00   1
  -8   9  -7   22.37    5.20   1
  -8   9  -6   76.56    6.47   1
  -8   9  -5  120.78    7.47   1
  -8   9  -4  153.51    7.93   1
  -8   9  -4  183.60    9.21   1
  -8   9  -3  367.87   14.58   1
  -8   9  -2  106.50    6.19   1
  -8   9  -1    7.18    4.50   1
  -8   9   0   81.00    6.12   1
  -8   9   2    2.28    4.20   1
  -8   9   3   55.50    5.21   1
  -8   9   5   91.58    6.12   1
  -8   9   5  105.27    5.54   1
  -8   9   6  278.89   11.36   1
  -8   9   6  288.66   11.55   1
  -8   9   7  221.41    9.82   1
  -8   9   7  228.01   10.27   1
  -8   9   8   78.85    5.51   1
  -8   9   8   72.59    5.11   1
  -8   9   9   94.09    5.63   1
  -8   9   9  107.54    6.22   1
  -8   9  10    0.67    4.00   1
  -8   9  11   55.50    5.36   1
  -8   9  12   15.21    4.68   1
  -8   9  13   30.80    5.77   1
  -8  10 -12   22.75    5.34   1
  -8  10 -11    6.92    4.79   1
  -8  10 -10   13.69    3.77   1
  -8  10  -9    9.00    4.92   1
  -8  10  -8   71.74    6.10   1
  -8  10  -7   29.92    5.25   1
  -8  10  -5   83.72    6.40   1
  -8  10  -4  217.56   10.32   1
  -8  10  -3  489.74   18.59   1
  -8  10  -2  184.42    8.69   1
  -8  10  -1   60.53    5.60   1
  -8  10   0   38.81    5.11   1
  -8  10   1  109.62    6.70   1
  -8  10   2   73.62    3.95   1
  -8  10   2   78.50    6.02   1
  -8  10   3  132.02    7.35   1
  -8  10   4  133.86    7.17   1
  -8  10   5  188.51    8.24   1
  -8  10   5  169.00    8.32   1
  -8  10   6   20.52    4.26   1
  -8  10   6   16.65    3.84   1
  -8  10   7  149.08    7.57   1
  -8  10   7  129.73    6.83   1
  -8  10   8   98.41    6.35   1
  -8  10   9   22.09    4.32   1
  -8  10   9   21.72    3.73   1
  -8  10  10   36.84    4.01   1
  -8  10  11   16.40    4.62   1
  -8  10  12    4.67    4.80   1
  -8  10  13    6.40    4.35   1
  -8  11 -11    1.17    4.82   1
  -8  11 -10    9.86    4.33   1
  -8  11  -9   10.69    5.17   1
  -8  11  -8    3.65    3.51   1
  -8  11  -7  120.34    7.68   1
  -8  11  -6   48.44    5.71   1
  -8  11  -5   17.72    5.14   1
  -8  11  -4   41.47    5.80   1
  -8  11  -3   56.10    5.99   1
  -8  11  -2   55.20    4.61   1
  -8  11  -1   54.32    5.60   1
  -8  11   0   70.22    5.87   1
  -8  11   1    8.70    2.24   1
  -8  11   1    9.36    3.43   1
  -8  11   2   39.94    4.93   1
  -8  11   3  204.78    9.73   1
  -8  11   4  237.78   10.49   1
  -8  11   5  108.99    6.68   1
  -8  11   5  108.99    6.26   1
  -8  11   6   -2.04    3.86   1
  -8  11   6    1.56    3.57   1
  -8  11   7   16.16    3.86   1
  -8  11   7    2.62    3.56   1
  -8  11   8   -3.84    4.19   1
  -8  11   8   -3.24    3.49   1
  -8  11   9   17.64    4.62   1
  -8  11   9   17.72    3.37   1
  -8  11  10    7.84    4.37   1
  -8  11  11   43.96    5.70   1
  -8  11  12   -2.46    5.06   1
  -8  12 -11    0.32    3.74   1
  -8  12 -10   28.09    5.62   1
  -8  12  -9    7.67    5.21   1
  -8  12  -8   -5.66    4.90   1
  -8  12  -2    4.88    3.80   1
  -8  12  -1  135.26    7.91   1
  -8  12   0   31.14    5.13   1
  -8  12   1   31.81    4.96   1
  -8  12   1   32.38    2.73   1
  -8  12   2  108.99    7.10   1
  -8  12   3    3.24    4.57   1
  -8  12   4   64.48    5.46   1
  -8  12   5   91.01    6.49   1
  -8  12   6   22.56    4.47   1
  -8  12   6   13.18    3.56   1
  -8  12   7   85.38    6.28   1
  -8  12   7   98.60    6.16   1
  -8  12   8   59.75    4.64   1
  -8  12   8   60.06    5.12   1
  -8  12   9   13.62    3.69   1
  -8  12  10   -2.07    4.90   1
  -8  12  11   12.74    4.57   1
  -8  12  12    1.77    4.02   1
  -8  13 -10   12.53    5.59   1
  -8  13  -9    5.24    3.71   1
  -8  13   0   25.20    5.02   1
  -8  13   1   16.32    4.77   1
  -8  13   2  324.00   14.04   1
  -8  13   3  105.88    7.20   1
  -8  13   4   19.62    3.72   1
  -8  13   5  119.46    7.43   1
  -8  13   6   31.02    4.57   1
  -8  13   6   40.70    4.72   1
  -8  13   7    6.10    4.30   1
  -8  13   7    0.88    3.91   1
  -8  13   9   38.07    5.31   1
  -8  13   9   24.70    4.27   1
  -8  13  10   16.81    4.59   1
  -8  13  11   16.56    5.37   1
  -8  14 -10    5.57    3.96   1
  -8  14   1  176.36    9.03   1
  -8  14   2   22.56    5.22   1
  -8  14   3   84.64    6.44   1
  -8  14   4   49.98    5.23   1
  -8  14   5  101.61    6.85   1
  -8  14   6   43.56    5.28   1
  -8  14   6   55.80    5.38   1
  -8  14   7    1.23    3.97   1
  -8  14   7   10.56    4.42   1
  -8  14   9    4.75    4.40   1
  -8  14  10   26.63    5.57   1
  -8  14  11   10.18    4.40   1
  -8  15   1   52.56    5.22   1
  -8  15   2   22.85    4.11   1
  -8  15   3    3.57    4.31   1
  -8  15   4   51.27    5.58   1
  -8  15   5   26.32    4.31   1
  -8  15   6   20.52    4.71   1
  -8  15   7   12.46    4.24   1
  -8  15   7    9.55    3.77   1
  -8  15   8   -1.54    3.55   1
  -8  15   8    0.96    3.70   1
  -8  15  10   14.29    5.52   1
  -8  16   2   29.38    5.20   1
  -8  16   3   37.58    5.52   1
  -8  16   4   48.44    5.43   1
  -8  16   5   23.23    5.01   1
  -8  16   6   60.68    5.14   1
  -8  16   7   22.00    5.16   1
  -8  16   7   27.35    4.50   1
  -8  16   8   -2.02    3.61   1
  -8  16   9   24.90    5.69   1
  -8  17   2   28.62    4.28   1
  -8  17   3   11.83    4.33   1
  -8  17   4    4.41    5.12   1
  -8  17   5   14.06    5.03   1
  -8  17   6   31.58    5.40   1
  -8  17   7    5.38    4.36   1
  -8  17   8    0.72    5.18   1
  -8  18   3   40.20    5.96   1
  -8  18   4   11.97    4.50   1
  -8  18   5   23.43    5.52   1
  -8  18   6   21.34    4.71   1
  -8  18   7    3.13    4.64   1
  -8  19   3  136.19    8.64   1
  -8  19   4   10.89    5.61   1
  -8  19   5   49.98    5.66   1
  -8  19   6    6.40    5.16   1
  -8  20   3    6.86    5.14   1
  -8  20   4    0.09    5.39   1
  -7 -21  -2    8.47    5.65   1
  -7 -21   0   -0.26    6.34   1
  -7 -21   1    4.45    6.58   1
  -7 -21   2   28.52    6.94   1
  -7 -21   3   -3.69    4.42   1
  -7 -21   4   24.21    6.59   1
  -7 -20  -4    7.45    6.66   1
  -7 -20  -3    7.34    6.50   1
  -7 -20  -2    8.76    6.75   1
  -7 -20  -1   48.86    7.41   1
  -7 -20   0   17.31    6.66   1
  -7 -20   1   18.06    5.36   1
  -7 -20   2   19.98    6.44   1
  -7 -20   3   -0.01    6.03   1
  -7 -20   4   33.64    6.50   1
  -7 -20   5   14.59    6.26   1
  -7 -20   6    7.40    5.49   1
  -7 -19  -4   21.62    6.60   1
  -7 -19  -3   -3.39    6.33   1
  -7 -19  -2   32.04    6.79   1
  -7 -19  -1   33.41    6.59   1
  -7 -19   0   12.89    4.45   1
  -7 -19   1   33.99    6.41   1
  -7 -19   2   89.49    7.38   1
  -7 -19   3   44.49    6.80   1
  -7 -19   4    4.12    4.26   1
  -7 -19   5   -0.32    5.76   1
  -7 -19   6   83.91    7.51   1
  -7 -19   7   25.30    6.14   1
  -7 -18  -3   15.92    6.22   1
  -7 -18  -2   32.26    6.59   1
  -7 -18  -1   37.09    5.24   1
  -7 -18   0   18.75    6.24   1
  -7 -18   1   13.62    4.43   1
  -7 -18   2    1.72    5.61   1
  -7 -18   3   37.58    6.38   1
  -7 -18   4   18.75    5.37   1
  -7 -18   5   29.16    6.05   1
  -7 -18   6   69.89    6.19   1
  -7 -18   7   -2.99    5.47   1
  -7 -18   8   -4.08    4.97   1
  -7 -17  -3   33.18    6.45   1
  -7 -17  -2  167.18   10.34   1
  -7 -17  -1   52.27    6.94   1
  -7 -17   0  132.94    8.99   1
  -7 -17   1   36.84    6.19   1
  -7 -17   3    7.78    5.13   1
  -7 -17   4    8.07    4.77   1
  -7 -17   5   29.38    5.96   1
  -7 -17   6    5.15    5.08   1
  -7 -17   7   36.00    5.76   1
  -7 -17   8   -7.08    5.32   1
  -7 -17   9   10.30    5.78   1
  -7 -16  -2   63.36    6.37   1
  -7 -16  -1  136.42    8.88   1
  -7 -16   0   25.20    5.92   1
  -7 -16   1  209.09   11.28   1
  -7 -16   2    0.31    4.94   1
  -7 -16   3  159.52    9.35   1
  -7 -16   4   44.22    4.92   1
  -7 -16   5   39.44    5.65   1
  -7 -16   6   21.90    5.52   1
  -7 -16   7   13.69    5.18   1
  -7 -16   8   19.27    5.53   1
  -7 -16   9  -10.18    5.17   1
  -7 -16  10   36.12    6.13   1
  -7 -15  -2   26.83    4.45   1
  -7 -15  -1   27.46    5.55   1
  -7 -15   0  154.01    8.94   1
  -7 -15   1  155.00    8.96   1
  -7 -15   2  245.24   11.59   1
  -7 -15   3   76.56    6.47   1
  -7 -15   4   57.76    5.78   1
  -7 -15   5    4.04    4.30   1
  -7 -15   6   38.94    4.49   1
  -7 -15   7   38.81    5.61   1
  -7 -15   8   28.84    5.69   1
  -7 -15  10   10.50    4.92   1
  -7 -15  11    9.49    5.54   1
  -7 -14  -2  110.67    7.36   1
  -7 -14  -1  318.62   14.28   1
  -7 -14   0   -4.93    4.93   1
  -7 -14   1  128.60    7.94   1
  -7 -14   2   49.28    5.62   1
  -7 -14   3   71.74    6.44   1
  -7 -14   4   19.89    4.73   1
  -7 -14   5   24.90    4.99   1
  -7 -14   6    0.86    4.45   1
  -7 -14   7   12.18    4.96   1
  -7 -14   8   32.49    4.33   1
  -7 -14   9   15.76    5.08   1
  -7 -14  10   10.63    4.69   1
  -7 -14  12   13.84    5.65   1
  -7 -13  -1  106.92    5.17   1
  -7 -13  -1  110.88    7.37   1
  -7 -13   0  289.34   12.59   1
  -7 -13   1   12.18    4.61   1
  -7 -13   2   64.96    5.64   1
  -7 -13   3  343.73   14.46   1
  -7 -13   4   19.54    4.42   1
  -7 -13   5   26.83    4.56   1
  -7 -13   6   10.11    4.32   1
  -7 -13   7   42.12    5.06   1
  -7 -13   8   37.82    5.17   1
  -7 -13   9   57.00    5.89   1
  -7 -13  10    4.12    4.87   1
  -7 -13  11   14.21    4.00   1
  -7 -12  -1   55.95    5.54   1
  -7 -12  -1   55.65    3.73   1
  -7 -12   0    4.49    2.37   1
  -7 -12   0    8.29    4.49   1
  -7 -12   1  280.23   12.05   1
  -7 -12   2   68.06    5.12   1
  -7 -12   3   74.30    5.86   1
  -7 -12   4   71.06    5.90   1
  -7 -12   5   81.18    5.77   1
  -7 -12   6   17.22    3.82   1
  -7 -12   7   59.60    5.25   1
  -7 -12   8   51.12    5.43   1
  -7 -12   9  129.50    7.97   1
  -7 -12  11   15.37    3.92   1
  -7 -12  12   37.09    5.36   1
  -7 -12  13    6.20    4.23   1
  -7 -11  -1  111.72    5.50   1
  -7 -11  -1  100.60    6.02   1
  -7 -11  -1  134.79    6.97   1
  -7 -11   0  258.57   11.26   1
  -7 -11   0  264.06   10.40   1
  -7 -11   0  287.98   11.88   1
  -7 -11   1  104.24    5.72   1
  -7 -11   1  102.62    5.67   1
  -7 -11   2  118.59    6.32   1
  -7 -11   2  133.40    7.16   1
  -7 -11   3  117.51    6.72   1
  -7 -11   3   95.84    6.07   1
  -7 -11   4   79.21    5.70   1
  -7 -11   5  294.47   12.70   1
  -7 -11   6    3.24    3.60   1
  -7 -11   7   25.20    4.32   1
  -7 -11   8    7.95    3.33   1
  -7 -11   9   15.92    4.79   1
  -7 -11  10   16.24    4.43   1
  -7 -11  11    1.64    4.10   1
  -7 -11  12   24.21    5.02   1
  -7 -11  13   10.18    4.40   1
  -7 -10  -2   49.56    4.08   1
  -7 -10  -1   41.99    2.98   1
  -7 -10  -1   41.47    3.74   1
  -7 -10  -1   48.30    4.03   1
  -7 -10   0  292.41   10.94   1
  -7 -10   0  313.29   12.39   1
  -7 -10   0  287.98   12.22   1
  -7 -10   1  277.22   11.65   1
  -7 -10   1  282.24   11.76   1
  -7 -10   2  153.26    7.43   1
  -7 -10   2  139.00    7.07   1
  -7 -10   3   24.30    3.25   1
  -7 -10   3   25.81    2.74   1
  -7 -10   4   64.32    4.49   1
  -7 -10   4   68.72    4.97   1
  -7 -10   5  773.95   33.38   1
  -7 -10   5  866.71   31.80   1
  -7 -10   6   45.83    4.74   1
  -7 -10   7   58.06    5.33   1
  -7 -10   8   83.54    6.03   1
  -7 -10   9   19.71    4.44   1
  -7 -10  10    3.28    4.09   1
  -7 -10  11   39.31    5.77   1
  -7 -10  12    3.03    4.77   1
  -7 -10  13    2.69    5.02   1
  -7  -9  -3  249.32   11.05   1
  -7  -9  -2  163.07    7.92   1
  -7  -9  -1    5.76    2.64   1
  -7  -9   0  222.61    9.25   1
  -7  -9   0  215.80    8.52   1
  -7  -9   0  213.45    9.35   1
  -7  -9   1   40.58    3.57   1
  -7  -9   1   53.73    4.10   1
  -7  -9   1   39.69    3.65   1
  -7  -9   2  143.28    6.94   1
  -7  -9   2  141.61    6.66   1
  -7  -9   3   88.17    4.88   1
  -7  -9   3   91.39    5.16   1
  -7  -9   4   18.58    3.62   1
  -7  -9   4   15.60    2.61   1
  -7  -9   5  123.65    6.89   1
  -7  -9   5  116.86    6.27   1
  -7  -9   6  162.05    7.89   1
  -7  -9   7   28.52    3.84   1
  -7  -9   8   26.32    4.31   1
  -7  -9   9   53.00    5.53   1
  -7  -9  10   94.87    6.62   1
  -7  -9  11   52.56    5.80   1
  -7  -9  14    1.69    4.71   1
  -7  -8  -4   42.64    3.66   1
  -7  -8  -3  406.83   16.14   1
  -7  -8  -2  247.12   10.06   1
  -7  -8  -1  281.23   11.07   1
  -7  -8   0  365.96   14.16   1
  -7  -8   0  343.36   14.08   1
  -7  -8   0  356.45   13.22   1
  -7  -8   1   33.87    3.03   1
  -7  -8   1   32.38    3.41   1
  -7  -8   1   32.83    3.44   1
  -7  -8   2  185.50    8.17   1
  -7  -8   2  193.21    8.34   1
  -7  -8   3  431.39   17.03   1
  -7  -8   3  453.26   17.03   1
  -7  -8   4   98.80    5.37   1
  -7  -8   4   86.30    4.83   1
  -7  -8   5   60.06    4.49   1
  -7  -8   6  120.34    6.58   1
  -7  -8   7  284.93   11.82   1
  -7  -8   8   43.30    5.00   1
  -7  -8   9    8.47    3.26   1
  -7  -8  10   81.36    6.13   1
  -7  -8  11    5.11    4.16   1
  -7  -8  12    0.09    3.51   1
  -7  -7  -5   63.52    4.46   1
  -7  -7  -4   45.02    3.76   1
  -7  -7  -3   58.68    3.98   1
  -7  -7  -2    9.12    2.36   1
  -7  -7  -1  124.10    6.02   1
  -7  -7   0   19.18    2.72   1
  -7  -7   0   16.48    2.27   1
  -7  -7   1  242.74    9.35   1
  -7  -7   1  249.32    9.79   1
  -7  -7   1  247.43    9.75   1
  -7  -7   2  119.03    5.89   1
  -7  -7   2  130.19    5.70   1
  -7  -7   2  119.90    5.47   1
  -7  -7   3  169.00    7.28   1
  -7  -7   3  174.77    7.40   1
  -7  -7   4  720.39   26.84   1
  -7  -7   4  721.46   27.40   1
  -7  -7   5  212.87    9.34   1
  -7  -7   6  495.95   18.71   1
  -7  -7   7  175.56    8.22   1
  -7  -7   8   92.16    5.76   1
  -7  -7   9   63.20    5.41   1
  -7  -7  10   86.68    6.33   1
  -7  -7  11   35.76    5.02   1
  -7  -6  -5   62.25    4.26   1
  -7  -6  -4   33.76    3.49   1
  -7  -6  -3 1366.78   56.93   1
  -7  -6  -2  357.21   13.99   1
  -7  -6  -1   53.29    3.21   1
  -7  -6   0   12.32    1.97   1
  -7  -6   0   14.36    2.20   1
  -7  -6   1   22.94    3.16   1
  -7  -6   1   24.11    2.45   1
  -7  -6   1   24.70    2.29   1
  -7  -6   2  249.96    9.80   1
  -7  -6   2  264.39    9.76   1
  -7  -6   2  255.68    9.91   1
  -7  -6   3  233.78    9.48   1
  -7  -6   3  244.30    9.38   1
  -7  -6   4   52.85    3.63   1
  -7  -6   4   53.14    3.50   1
  -7  -6   5  628.50   24.07   1
  -7  -6   6  298.25   12.09   1
  -7  -6   7    6.81    3.18   1
  -7  -6   8   25.60    4.05   1
  -7  -6   9  116.42    6.69   1
  -7  -6  10  184.69    9.51   1
  -7  -6  11   24.70    4.87   1
  -7  -6  12   46.79    5.20   1
  -7  -5  -6    8.53    3.10   1
  -7  -5  -5  455.82   20.92   1
  -7  -5  -4  344.10   14.10   1
  -7  -5  -3   34.34    3.05   1
  -7  -5  -2  125.66    5.61   1
  -7  -5  -1   35.05    2.37   1
  -7  -5   0  170.82    7.06   1
  -7  -5   0  177.69    6.93   1
  -7  -5   1  260.50   11.30   1
  -7  -5   1  274.90   10.28   1
  -7  -5   2  250.27    9.81   1
  -7  -5   2  252.81    9.86   1
  -7  -5   2  257.60    9.63   1
  -7  -5   3   36.60    2.54   1
  -7  -5   3   36.24    2.53   1
  -7  -5   4  628.00   22.05   1
  -7  -5   5   26.83    2.90   1
  -7  -5   6   81.36    4.69   1
  -7  -5   7   22.37    3.22   1
  -7  -5   8  123.21    6.44   1
  -7  -5   9    6.71    3.52   1
  -7  -5  10   53.88    5.58   1
  -7  -5  11   46.51    5.32   1
  -7  -5  12    6.20    4.38   1
  -7  -5  13   28.84    5.37   1
  -7  -4  -6  181.98    8.09   1
  -7  -4  -5  243.98   10.93   1
  -7  -4  -4  163.33    7.41   1
  -7  -4  -3  304.50   11.87   1
  -7  -4  -2  428.08   17.79   1
  -7  -4  -1  404.81   16.50   1
  -7  -4   0  487.97   21.65   1
  -7  -4   0  501.31   18.36   1
  -7  -4   1  302.76   11.14   1
  -7  -4   1  303.11   12.19   1
  -7  -4   2  133.63    5.32   1
  -7  -4   2  136.89    5.38   1
  -7  -4   3  464.40   16.81   1
  -7  -4   3  416.16   15.91   1
  -7  -4   3  454.97   16.64   1
  -7  -4   4   41.22    2.82   1
  -7  -4   5  738.75   26.64   1
  -7  -4   6  183.60    7.59   1
  -7  -4   7   27.88    3.27   1
  -7  -4   8  257.28   11.23   1
  -7  -4   9   29.70    4.36   1
  -7  -4  10  201.36    9.37   1
  -7  -4  11   -7.84    4.26   1
  -7  -4  12   30.69    5.21   1
  -7  -4  13    6.76    4.52   1
  -7  -4  14   17.47    5.27   1
  -7  -3  -6  102.01    5.45   1
  -7  -3  -5  150.55    7.12   1
  -7  -3  -4  717.70   27.86   1
  -7  -3  -3  123.65    5.56   1
  -7  -3  -2  526.70   20.66   1
  -7  -3  -1   88.55    3.76   1
  -7  -3   0  157.50    6.02   1
  -7  -3   0  167.70    5.96   1
  -7  -3   3  119.03    4.58   1
  -7  -3   3  113.42    4.47   1
  -7  -3   3  111.51    5.28   1
  -7  -3   4  182.52    7.30   1
  -7  -3   5  200.51    8.21   1
  -7  -3   6   21.25    2.67   1
  -7  -3   7   85.56    4.81   1
  -7  -3   8  162.05    7.64   1
  -7  -3  10   98.80    6.36   1
  -7  -3  11   97.61    6.72   1
  -7  -3  12   61.62    5.97   1
  -7  -3  13   17.89    4.99   1
  -7  -3  14   17.72    5.73   1
  -7  -2  -8   56.85    4.07   1
  -7  -2  -7  135.96    6.53   1
  -7  -2  -6  323.64   12.23   1
  -7  -2  -6  325.08   12.98   1
  -7  -2  -5  368.64   14.59   1
  -7  -2  -5  377.52   13.99   1
  -7  -2  -4  152.28    6.66   1
  -7  -2  -4  145.44    6.99   1
  -7  -2  -3  167.70    7.51   1
  -7  -2  -3  160.02    6.83   1
  -7  -2  -2  169.78    6.51   1
  -7  -2  -2  166.15    7.48   1
  -7  -2  -1   53.88    2.50   1
  -7  -2   4  119.68    5.03   1
  -7  -2   5  272.91   10.24   1
  -7  -2   6   77.44    4.22   1
  -7  -2   7  110.04    5.45   1
  -7  -2   8  144.48    6.73   1
  -7  -2   9   81.18    5.41   1
  -7  -2  10   25.50    4.55   1
  -7  -2  11   70.39    6.04   1
  -7  -2  12   67.08    6.22   1
  -7  -2  13   40.83    5.88   1
  -7  -2  14   62.88    6.82   1
  -7  -2  15   39.06    6.38   1
  -7  -1 -11   50.13    3.68   1
  -7  -1 -10    9.42    2.64   1
  -7  -1  -9   50.27    3.83   1
  -7  -1  -8   93.90    5.23   1
  -7  -1  -7  210.54    8.71   1
  -7  -1  -6   30.25    3.41   1
  -7  -1  -6   31.25    3.69   1
  -7  -1  -5   21.81    3.08   1
  -7  -1  -5   21.72    3.54   1
  -7  -1  -4   38.94    3.87   1
  -7  -1  -3  175.56    7.16   1
  -7  -1  -3  177.42    7.46   1
  -7  -1  -2  150.80    6.14   1
  -7  -1  -2  151.29    7.13   1
  -7  -1  -1  199.09    8.75   1
  -7  -1   0  419.84   15.57   1
  -7  -1   1  350.44   13.10   1
  -7  -1   4  419.84   16.39   1
  -7  -1   5  184.96    7.34   1
  -7  -1   6  535.00   20.35   1
  -7  -1   7  225.60    8.71   1
  -7  -1   8   18.15    3.15   1
  -7  -1   9   44.76    4.42   1
  -7  -1  10  112.78    6.80   1
  -7  -1  11   22.66    4.47   1
  -7  -1  12   27.67    5.15   1
  -7  -1  13   15.60    5.06   1
  -7  -1  14   23.04    4.51   1
  -7  -1  15   28.09    5.62   1
  -7   0 -11    0.03    2.62   1
  -7   0 -10   58.22    4.12   1
  -7   0  -9    7.40    2.72   1
  -7   0  -8   21.72    3.45   1
  -7   0  -7   77.26    4.92   1
  -7   0  -7   70.56    4.54   1
  -7   0  -6   52.13    3.75   1
  -7   0  -6   48.72    4.19   1
  -7   0  -5  249.64    9.80   1
  -7   0  -5  240.25    9.92   1
  -7   0  -4   15.84    2.39   1
  -7   0  -4   20.16    3.50   1
  -7   0  -3  192.93    7.50   1
  -7   0  -3  192.65    8.05   1
  -7   0  -2    1.82    1.24   1
  -7   0  -2   -4.08    3.27   1
  -7   0  -1  593.90   21.45   1
  -7   0   0  451.56   16.57   1
  -7   0   1   80.10    4.47   1
  -7   0   2  626.00   21.52   1
  -7   0   4   34.69    1.88   1
  -7   0   5   88.92    3.96   1
  -7   0   6  134.56    5.80   1
  -7   0   7   -1.82    2.43   1
  -7   0   8  239.63    9.60   1
  -7   0   9  260.18   10.97   1
  -7   0  10  213.45    9.93   1
  -7   0  11   10.11    3.63   1
  -7   0  12   70.39    6.04   1
  -7   0  13   38.94    5.24   1
  -7   0  14    7.34    5.09   1
  -7   0  15   -7.73    5.67   1
  -7   1 -11   51.98    4.18   1
  -7   1 -10   11.49    3.19   1
  -7   1  -9   48.58    4.32   1
  -7   1  -8   94.48    5.64   1
  -7   1  -7  211.12    9.01   1
  -7   1  -7  201.64    9.66   1
  -7   1  -6   38.32    3.84   1
  -7   1  -6   34.22    3.28   1
  -7   1  -5   20.79    3.01   1
  -7   1  -5   22.56    3.42   1
  -7   1  -4   34.81    2.83   1
  -7   1  -4   28.94    3.01   1
  -7   1  -3  176.62    7.97   1
  -7   1  -3  176.09    7.17   1
  -7   1  -2  149.82    6.85   1
  -7   1  -2  160.53    6.08   1
  -7   1  -1  210.83    8.71   1
  -7   1   0  405.62   15.31   1
  -7   1   1  354.95   13.56   1
  -7   1   2  179.29    7.50   1
  -7   1   3  190.72    8.01   1
  -7   1   4  424.77   16.08   1
  -7   1   4  423.12   17.69   1
  -7   1   5  178.22    7.21   1
  -7   1   6  531.76   19.83   1
  -7   1   7  204.78    8.87   1
  -7   1   8   19.36    3.26   1
  -7   1   9   47.75    4.42   1
  -7   1  10  117.72    6.73   1
  -7   1  11   23.52    4.46   1
  -7   1  12   31.47    4.94   1
  -7   1  13   11.97    3.81   1
  -7   1  14   17.72    5.47   1
  -7   1  15   24.50    5.54   1
  -7   2 -11   72.76    4.95   1
  -7   2 -10  128.60    6.58   1
  -7   2  -9  358.34   14.01   1
  -7   2  -8   46.65    3.96   1
  -7   2  -7  124.32    6.69   1
  -7   2  -6  321.13   12.54   1
  -7   2  -6  312.94   13.09   1
  -7   2  -5  376.75   14.75   1
  -7   2  -5  367.49   14.19   1
  -7   2  -4  139.48    7.09   1
  -7   2  -4  149.33    6.60   1
  -7   2  -3  154.75    6.97   1
  -7   2  -3  173.19    6.84   1
  -7   2  -2  166.93    6.46   1
  -7   2  -2  168.74    7.53   1
  -7   2  -1   58.68    4.44   1
  -7   2  -1   51.55    2.30   1
  -7   2   0  104.45    5.93   1
  -7   2   1  713.96   25.12   1
  -7   2   2  144.96    6.98   1
  -7   2   3  351.94   13.13   1
  -7   2   4  121.88    5.08   1
  -7   2   4  122.99    6.21   1
  -7   2   5  253.76   10.51   1
  -7   2   5  256.00    9.92   1
  -7   2   6   80.10    4.12   1
  -7   2   7  110.67    5.47   1
  -7   2   8  144.48    6.73   1
  -7   2   9   87.61    5.43   1
  -7   2  10   24.40    4.35   1
  -7   2  11   76.04    5.93   1
  -7   2  12   74.48    6.21   1
  -7   2  13   51.27    5.73   1
  -7   2  14   76.91    7.02   1
  -7   2  15   48.44    6.54   1
  -7   3 -11   37.21    3.90   1
  -7   3 -10   -1.54    3.15   1
  -7   3  -9   35.52    4.05   1
  -7   3  -8  139.00    7.07   1
  -7   3  -7   82.26    5.26   1
  -7   3  -6   98.01    5.54   1
  -7   3  -6   94.48    5.44   1
  -7   3  -5  150.06    7.11   1
  -7   3  -5  151.54    6.89   1
  -7   3  -4  732.24   24.90   1
  -7   3  -4  699.07   25.91   1
  -7   3  -3  124.10    5.35   1
  -7   3  -3  126.56    6.52   1
  -7   3  -2  501.76   18.82   1
  -7   3  -2  510.76   19.44   1
  -7   3  -1   79.57    3.57   1
  -7   3  -1   91.58    5.17   1
  -7   3   0  156.50    7.51   1
  -7   3   1  104.04    5.71   1
  -7   3   2  173.98    7.65   1
  -7   3   3  103.84    5.91   1
  -7   3   4  196.56    8.13   1
  -7   3   4  183.33    7.04   1
  -7   3   5  199.66    8.20   1
  -7   3   5  203.92    8.57   1
  -7   3   6   20.70    2.55   1
  -7   3   6   21.44    3.61   1
  -7   3   7   86.68    4.84   1
  -7   3   8  156.25    7.50   1
  -7   3   9   15.05    3.49   1
  -7   3  10  106.71    6.40   1
  -7   3  11   87.24    6.35   1
  -7   3  12   62.57    5.85   1
  -7   3  13    5.86    4.74   1
  -7   3  14   23.04    4.90   1
  -7   3  15   16.48    6.01   1
  -7   4 -12   63.20    4.77   1
  -7   4 -11    6.97    3.33   1
  -7   4 -10   86.86    5.41   1
  -7   4  -9   50.55    4.55   1
  -7   4  -8   87.24    5.79   1
  -7   4  -7   23.81    4.10   1
  -7   4  -6  164.87    7.96   1
  -7   4  -6  169.26    7.55   1
  -7   4  -5  243.05   10.29   1
  -7   4  -5  247.75   11.02   1
  -7   4  -4  169.00    7.28   1
  -7   4  -4  167.96    7.78   1
  -7   4  -3  321.13   11.83   1
  -7   4  -3  301.72   11.81   1
  -7   4  -2  431.39   16.20   1
  -7   4  -2  439.74   15.94   1
  -7   4  -1  393.63   14.68   1
  -7   4   0  526.24   18.35   1
  -7   4   1  298.94   11.76   1
  -7   4   2  123.21    6.44   1
  -7   4   3  445.63   16.89   1
  -7   4   3  429.32   16.58   1
  -7   4   4   36.00    2.64   1
  -7   4   4   36.97    4.13   1
  -7   4   5  742.56   27.25   1
  -7   4   5  705.43   24.97   1
  -7   4   6  178.49    8.02   1
  -7   4   6  179.83    7.78   1
  -7   4   7   26.63    3.30   1
  -7   4   7   32.38    3.19   1
  -7   4   8  249.32   11.05   1
  -7   4   9   34.93    4.14   1
  -7   4  10  209.96    9.85   1
  -7   4  11   -7.29    3.78   1
  -7   4  12   40.96    5.25   1
  -7   4  14   23.72    5.36   1
  -7   4  15   -3.13    4.25   1
  -7   5 -12    9.12    3.81   1
  -7   5 -11   13.47    3.82   1
  -7   5 -10   19.98    3.75   1
  -7   5  -9  103.43    6.31   1
  -7   5  -8   98.60    6.16   1
  -7   5  -7   54.32    5.01   1
  -7   5  -6    6.66    3.61   1
  -7   5  -6    3.42    2.78   1
  -7   5  -5  485.32   17.18   1
  -7   5  -5  466.13   18.14   1
  -7   5  -4  353.44   13.91   1
  -7   5  -4  353.06   13.53   1
  -7   5  -3   39.44    4.65   1
  -7   5  -3   33.06    2.99   1
  -7   5  -2  129.28    5.46   1
  -7   5  -2  120.34    6.58   1
  -7   5  -1   34.69    3.30   1
  -7   5   0  164.87    7.45   1
  -7   5   1  282.24   11.09   1
  -7   5   2  262.76   10.37   1
  -7   5   3   37.70    2.46   1
  -7   5   3   37.82    4.18   1
  -7   5   4  637.56   22.22   1
  -7   5   4  605.16   21.65   1
  -7   5   5   27.25    2.92   1
  -7   5   5   23.14    4.14   1
  -7   5   6   75.00    4.50   1
  -7   5   6   77.79    4.59   1
  -7   5   7   19.18    3.24   1
  -7   5   7   22.94    3.45   1
  -7   5   8  111.30    6.12   1
  -7   5   9   10.89    3.17   1
  -7   5  10   62.88    5.23   1
  -7   5  11   43.56    5.15   1
  -7   5  13   32.26    5.68   1
  -7   5  14   48.16    6.38   1
  -7   5  15    6.25    5.80   1
  -7   6 -12    3.50    3.81   1
  -7   6 -11   -1.96    3.86   1
  -7   6 -10   41.73    4.65   1
  -7   6  -9   17.06    4.21   1
  -7   6  -8   93.12    5.79   1
  -7   6  -7   77.44    5.63   1
  -7   6  -6   37.21    4.64   1
  -7   6  -6   30.03    3.62   1
  -7   6  -5   61.94    5.19   1
  -7   6  -5   55.20    4.16   1
  -7   6  -4   30.58    3.10   1
  -7   6  -4   19.80    4.36   1
  -7   6  -3 1293.12   49.62   1
  -7   6  -3 1291.68   43.85   1
  -7   6  -2  360.24   13.67   1
  -7   6  -2  367.11   13.80   1
  -7   6  -1   42.64    4.18   1
  -7   6   0   14.06    2.78   1
  -7   6   1   17.14    3.89   1
  -7   6   2  251.22   10.14   1
  -7   6   3  233.48    9.78   1
  -7   6   4   47.20    3.57   1
  -7   6   4   49.84    3.67   1
  -7   6   4   63.52    5.10   1
  -7   6   5  671.85   22.81   1
  -7   6   5  660.49   24.16   1
  -7   6   6  303.11   11.84   1
  -7   6   6  302.41   13.56   1
  -7   6   7   -1.59    3.30   1
  -7   6   7    1.96    2.97   1
  -7   6   8   26.52    3.40   1
  -7   6   8   23.04    3.65   1
  -7   6   9  107.33    6.63   1
  -7   6  10  197.12    9.55   1
  -7   6  11   19.98    4.65   1
  -7   6  12   36.97    5.47   1
  -7   6  13   24.01    5.68   1
  -7   6  14   52.13    6.50   1
  -7   7 -12    7.90    3.20   1
  -7   7 -11   38.19    4.57   1
  -7   7 -10   25.10    4.01   1
  -7   7  -9   82.26    5.80   1
  -7   7  -8   18.40    4.46   1
  -7   7  -7    9.36    4.22   1
  -7   7  -6  125.22    6.49   1
  -7   7  -5   64.00    4.48   1
  -7   7  -5   69.39    5.33   1
  -7   7  -4   49.70    3.67   1
  -7   7  -4   53.58    4.25   1
  -7   7  -3   62.09    4.10   1
  -7   7  -3   67.08    5.73   1
  -7   7  -2   12.82    3.94   1
  -7   7  -2    9.30    2.26   1
  -7   7  -1  135.96    7.00   1
  -7   7   0   14.52    3.96   1
  -7   7   1  231.95   10.05   1
  -7   7   2  113.21    5.32   1
  -7   7   2  109.62    5.86   1
  -7   7   3  168.74    7.01   1
  -7   7   3  162.31    7.90   1
  -7   7   4  743.65   25.63   1
  -7   7   4  735.49   26.58   1
  -7   7   5  227.71    9.36   1
  -7   7   5  217.27    9.43   1
  -7   7   6  481.36   18.43   1
  -7   7   6  495.51   17.81   1
  -7   7   7  175.83    7.96   1
  -7   7   7  170.82    8.10   1
  -7   7   8   83.72    4.94   1
  -7   7   8   88.55    5.83   1
  -7   7   9   64.00    4.16   1
  -7   7   9   61.31    5.32   1
  -7   7  10   85.19    6.46   1
  -7   7  11   34.93    5.20   1
  -7   7  12   -0.45    5.00   1
  -7   7  13   -2.69    5.05   1
  -7   7  14    7.45    4.42   1
  -7   8 -12    8.41    4.23   1
  -7   8 -11   16.40    4.54   1
  -7   8 -10   66.42    5.87   1
  -7   8  -9   55.06    5.19   1
  -7   8  -8   14.82    4.31   1
  -7   8  -7  228.92    9.99   1
  -7   8  -6  171.35    8.38   1
  -7   8  -5  496.84   20.51   1
  -7   8  -5  562.64   19.92   1
  -7   8  -4   47.06    4.94   1
  -7   8  -4   39.06    3.38   1
  -7   8  -3  423.54   16.05   1
  -7   8  -3  409.66   15.38   1
  -7   8  -2  241.80   10.26   1
  -7   8  -1  264.06   11.05   1
  -7   8   0  360.62   13.67   1
  -7   8   1   37.58    2.45   1
  -7   8   1   38.56    3.73   1
  -7   8   2  187.42    7.39   1
  -7   8   2  197.12    8.70   1
  -7   8   3  447.75   16.50   1
  -7   8   3  431.81   15.38   1
  -7   8   4   88.74    5.84   1
  -7   8   4  100.40    5.21   1
  -7   8   5   65.45    4.53   1
  -7   8   5   57.61    4.86   1
  -7   8   6  114.49    6.42   1
  -7   8   6  112.78    5.95   1
  -7   8   7  275.56   10.96   1
  -7   8   7  269.29   11.49   1
  -7   8   8   42.38    4.04   1
  -7   8   8   48.58    4.88   1
  -7   8   9    8.70    4.13   1
  -7   8   9    6.71    2.64   1
  -7   8  10   77.79    6.35   1
  -7   8  11    9.24    4.74   1
  -7   8  12    4.75    4.71   1
  -7   8  13   29.05    4.85   1
  -7   8  14   -3.17    5.55   1
  -7   9 -12   17.64    4.62   1
  -7   9 -11   19.98    4.92   1
  -7   9 -10    1.37    4.52   1
  -7   9  -9   42.51    5.22   1
  -7   9  -8   72.08    5.43   1
  -7   9  -4  591.95   23.36   1
  -7   9  -3  252.17   10.80   1
  -7   9  -2  176.89    8.25   1
  -7   9  -1    5.76    4.08   1
  -7   9   0  210.54    9.58   1
  -7   9   1   46.24    2.99   1
  -7   9   1   52.13    5.05   1
  -7   9   2  137.12    6.09   1
  -7   9   2  142.32    7.16   1
  -7   9   3   84.27    4.59   1
  -7   9   4   16.73    3.68   1
  -7   9   4   16.16    3.38   1
  -7   9   5  131.33    6.88   1
  -7   9   5  122.99   17.74   1
  -7   9   6  160.53    7.86   1
  -7   9   6  166.93    7.75   1
  -7   9   7   27.88    4.01   1
  -7   9   7   23.91    3.62   1
  -7   9   8   26.73    4.45   1
  -7   9   8   28.09    3.71   1
  -7   9   9   59.75    4.17   1
  -7   9   9   69.72    5.85   1
  -7   9  10   79.03    4.80   1
  -7   9  10   84.27    6.43   1
  -7   9  11   58.83    5.52   1
  -7   9  12    4.00    4.84   1
  -7   9  13   34.11    5.96   1
  -7   9  14   -2.19    5.59   1
  -7  10 -12   12.60    4.61   1
  -7  10 -11    7.45    4.59   1
  -7  10 -10   38.69    5.22   1
  -7  10   0  298.94   10.37   1
  -7  10   0  292.75   12.32   1
  -7  10   1  284.26   10.45   1
  -7  10   1  296.87   12.06   1
  -7  10   2  152.77    6.43   1
  -7  10   2  160.78    7.86   1
  -7  10   3   29.16    3.56   1
  -7  10   4   66.59    5.22   1
  -7  10   4   71.40    5.07   1
  -7  10   5  903.60   30.06   1
  -7  10   5  884.47   32.12   1
  -7  10   6   52.71    4.79   1
  -7  10   6   45.43    4.45   1
  -7  10   7   71.74    5.59   1
  -7  10   7   74.65    5.01   1
  -7  10   8   76.74    5.96   1
  -7  10   8   79.92    5.19   1
  -7  10   9   21.07    3.40   1
  -7  10   9   19.01    4.71   1
  -7  10  10    5.20    2.64   1
  -7  10  10    5.20    3.83   1
  -7  10  11   36.97    5.23   1
  -7  10  12    2.62    3.99   1
  -7  10  13    7.02    5.46   1
  -7  11 -12   37.82    5.41   1
  -7  11 -11   34.46    5.40   1
  -7  11   0  263.41    9.74   1
  -7  11   1   98.80    6.56   1
  -7  11   1  104.04    4.90   1
  -7  11   2  120.12    5.48   1
  -7  11   2  130.19    7.07   1
  -7  11   3  116.21    6.68   1
  -7  11   4   83.72    5.86   1
  -7  11   4   75.52    5.56   1
  -7  11   5  286.29   12.18   1
  -7  11   6    0.46    3.50   1
  -7  11   6    9.86    3.64   1
  -7  11   7   21.25    4.43   1
  -7  11   7   25.50    3.84   1
  -7  11   8    3.72    3.90   1
  -7  11   8   11.16    3.21   1
  -7  11   9   14.14    3.23   1
  -7  11   9   16.48    4.63   1
  -7  11  10   15.52    4.81   1
  -7  11  11    4.71    4.86   1
  -7  11  12   22.94    5.75   1
  -7  11  13   10.11    4.77   1
  -7  12 -12    0.42    4.90   1
  -7  12  -1   54.91    3.11   1
  -7  12   0    7.18    2.04   1
  -7  12   1  282.58   10.09   1
  -7  12   2   70.06    4.02   1
  -7  12   2   68.56    5.63   1
  -7  12   3   73.44    5.48   1
  -7  12   4   66.91    5.73   1
  -7  12   5   70.56    5.38   1
  -7  12   5   75.69    5.92   1
  -7  12   6   27.46    4.51   1
  -7  12   6   16.40    3.97   1
  -7  12   7   59.44    4.93   1
  -7  12   7   61.31    5.48   1
  -7  12   8   50.69    4.56   1
  -7  12   8   53.29    5.55   1
  -7  12   9  121.22    7.49   1
  -7  12   9  107.33    6.22   1
  -7  12  10    6.40    5.16   1
  -7  12  11   13.69    5.25   1
  -7  12  12   31.70    5.74   1
  -7  12  13   14.82    5.85   1
  -7  13  -1  104.86    4.71   1
  -7  13   0  261.79   10.03   1
  -7  13   3  321.48   12.91   1
  -7  13   4   14.90    4.48   1
  -7  13   5   20.07    3.94   1
  -7  13   5   23.23    4.82   1
  -7  13   6    8.29    3.57   1
  -7  13   6   14.67    4.67   1
  -7  13   7   40.32    4.44   1
  -7  13   7   41.34    5.53   1
  -7  13   8   48.44    5.57   1
  -7  13   8   40.58    4.08   1
  -7  13   9   46.92    4.11   1
  -7  13   9   46.51    6.00   1
  -7  13  10    9.55    4.39   1
  -7  13  11   21.34    5.54   1
  -7  13  12    4.49    5.13   1
  -7  14   1  123.65    5.56   1
  -7  14   3   77.09    5.97   1
  -7  14   4   24.21    4.62   1
  -7  14   5   22.18    4.52   1
  -7  14   6    5.86    4.26   1
  -7  14   7   14.75    3.92   1
  -7  14   7   16.97    4.94   1
  -7  14   8   37.21    5.61   1
  -7  14   8   25.70    3.95   1
  -7  14   9    1.19    4.47   1
  -7  14  10   -4.88    5.44   1
  -7  14  11   -0.45    5.27   1
  -7  14  12    8.64    5.53   1
  -7  15   4   62.25    5.21   1
  -7  15   5    6.20    4.38   1
  -7  15   6   38.69    4.73   1
  -7  15   6   40.70    4.85   1
  -7  15   7   25.20    4.42   1
  -7  15   7   26.63    5.26   1
  -7  15   8   39.44    4.40   1
  -7  15   8   39.31    5.02   1
  -7  15   9    6.45    5.28   1
  -7  15  11   -1.12    5.30   1
  -7  16   4   60.22    5.59   1
  -7  16   5   29.59    4.68   1
  -7  16   6   23.33    5.31   1
  -7  16   6   20.34    4.60   1
  -7  16   7   10.56    4.36   1
  -7  16   7   18.23    4.87   1
  -7  16   8   23.91    5.48   1
  -7  16   8   25.30    3.72   1
  -7  16  10   27.88    5.91   1
  -7  17   5   23.23    4.82   1
  -7  17   6    5.38    3.62   1
  -7  17   7   31.36    4.03   1
  -7  17   8    7.45    5.62   1
  -7  17   9   16.89    4.93   1
  -7  18   6   70.56    6.38   1
  -7  18   7    4.33    5.82   1
  -7  18   7    0.83    4.19   1
  -7  19   6   68.06    6.27   1
  -7  20   6    1.88    4.22   1
  -6 -22  -3   48.72    8.24   1
  -6 -22  -2   27.35    7.32   1
  -6 -22  -1   18.84    6.77   1
  -6 -22   0    2.62    6.35   1
  -6 -22   1   20.88    7.04   1
  -6 -22   3   -4.00    6.48   1
  -6 -21  -5   -0.15    4.80   1
  -6 -21  -4   22.94    7.09   1
  -6 -21  -3   23.33    7.24   1
  -6 -21  -2   13.54    6.84   1
  -6 -21  -1  131.33   10.08   1
  -6 -21   0    1.99    6.66   1
  -6 -21   1   17.81    6.84   1
  -6 -21   2   42.38    5.86   1
  -6 -21   3   -0.77    6.32   1
  -6 -21   5   26.21    6.45   1
  -6 -21   6   24.40    6.52   1
  -6 -20  -4   20.25    7.29   1
  -6 -20  -3    0.32    6.66   1
  -6 -20  -2   25.30    7.24   1
  -6 -20  -1   46.92    7.53   1
  -6 -20   0   -2.72    5.48   1
  -6 -20   1   85.38    8.13   1
  -6 -20   2   41.99    7.00   1
  -6 -20   3   43.56    5.68   1
  -6 -20   4   18.49    6.54   1
  -6 -20   5   69.06    7.81   1
  -6 -20   6   47.20    6.87   1
  -6 -20   7   13.47    6.31   1
  -6 -19  -3   16.89    6.90   1
  -6 -19  -2   45.43    7.41   1
  -6 -19  -1    1.23    4.73   1
  -6 -19   0   30.47    6.84   1
  -6 -19   1   63.52    7.49   1
  -6 -19   2  -11.29    5.98   1
  -6 -19   3  122.99    9.32   1
  -6 -19   4    4.54    5.96   1
  -6 -19   5   -4.20    6.27   1
  -6 -19   6    5.81    5.88   1
  -6 -19   7   13.69    6.29   1
  -6 -19   8    6.05    5.36   1
  -6 -18  -3   43.43    7.25   1
  -6 -18  -2   47.20    7.14   1
  -6 -18  -1   86.49    8.18   1
  -6 -18   0  113.00    9.14   1
  -6 -18   1  108.37    8.74   1
  -6 -18   2   24.30    5.82   1
  -6 -18   3    5.43    5.41   1
  -6 -18   4   20.52    6.07   1
  -6 -18   5    0.55    5.76   1
  -6 -18   6   28.20    6.27   1
  -6 -18   7   20.79    6.11   1
  -6 -18   8   14.98    5.96   1
  -6 -18   9   15.37    6.19   1
  -6 -17  -2   26.94    5.19   1
  -6 -17  -1  354.95   16.58   1
  -6 -17   0   94.48    7.00   1
  -6 -17   1   12.04    5.90   1
  -6 -17   2   56.85    6.94   1
  -6 -17   3  140.42    9.24   1
  -6 -17   4  120.34    8.34   1
  -6 -17   5   45.43    6.61   1
  -6 -17   6   43.82    6.49   1
  -6 -17   7   86.49    6.70   1
  -6 -17   8   27.14    6.04   1
  -6 -17  10   11.09    5.66   1
  -6 -16  -2   10.37    4.25   1
  -6 -16  -1   94.48    7.78   1
  -6 -16   0    6.40    5.57   1
  -6 -16   1   74.65    7.26   1
  -6 -16   2  103.63    7.94   1
  -6 -16   3  130.19    8.67   1
  -6 -16   4   -0.06    4.83   1
  -6 -16   5   66.75    5.88   1
  -6 -16   6    9.30    5.49   1
  -6 -16   7   20.70    5.55   1
  -6 -16   8    4.58    4.49   1
  -6 -16   9   18.32    5.74   1
  -6 -16  10   25.20    6.12   1
  -6 -16  11    3.28    5.03   1
  -6 -15  -2   80.64    6.65   1
  -6 -15  -1   18.40    4.89   1
  -6 -15  -1   20.16    2.69   1
  -6 -15   0  148.84    8.78   1
  -6 -15   1   24.90    4.69   1
  -6 -15   2   85.38    6.28   1
  -6 -15   3  245.55   12.22   1
  -6 -15   4   48.86    6.15   1
  -6 -15   5    3.35    4.94   1
  -6 -15   6   19.01    5.06   1
  -6 -15   7   81.54    6.86   1
  -6 -15   8    5.71    4.97   1
  -6 -15   9   43.43    5.14   1
  -6 -15  10   47.47    6.34   1
  -6 -15  11   -3.03    5.39   1
  -6 -15  12   10.56    5.66   1
  -6 -14  -2  101.00    4.82   1
  -6 -14  -1   -7.34    4.61   1
  -6 -14   0   37.45    3.55   1
  -6 -14   0   45.70    5.95   1
  -6 -14   1  348.57   14.56   1
  -6 -14   2   33.64    5.34   1
  -6 -14   3  110.67    7.36   1
  -6 -14   4  122.10    7.74   1
  -6 -14   5  151.78    9.12   1
  -6 -14   6   17.47    4.93   1
  -6 -14   7  113.64    7.68   1
  -6 -14   8   13.62    4.72   1
  -6 -14   9   23.81    5.56   1
  -6 -14  10   39.56    4.78   1
  -6 -14  11   10.96    5.49   1
  -6 -14  12  -11.22    5.76   1
  -6 -13  -2  150.80    6.39   1
  -6 -13  -1   52.13    5.63   1
  -6 -13  -1   50.55    3.41   1
  -6 -13   0  518.02   18.21   1
  -6 -13   0  532.69   21.23   1
  -6 -13   1   65.61    6.16   1
  -6 -13   2   42.64    5.35   1
  -6 -13   3    1.30    4.45   1
  -6 -13   4  181.44    9.43   1
  -6 -13   5   83.17    6.20   1
  -6 -13   6   29.92    5.03   1
  -6 -13   7   10.24    4.48   1
  -6 -13   8   24.11    4.81   1
  -6 -13   9   23.62    5.25   1
  -6 -13  10   -6.25    4.55   1
  -6 -13  11   18.84    5.03   1
  -6 -13  12    1.21    5.35   1
  -6 -13  13    2.79    5.28   1
  -6 -12  -2   52.56    3.34   1
  -6 -12  -1  161.29    8.64   1
  -6 -12  -1  146.89    6.30   1
  -6 -12   0   94.28    6.41   1
  -6 -12   0   87.05    4.48   1
  -6 -12   1  264.39   10.41   1
  -6 -12   1  259.53   11.60   1
  -6 -12   2  163.84    8.19   1
  -6 -12   3  139.00    8.02   1
  -6 -12   4   38.07    5.18   1
  -6 -12   5  139.00    8.25   1
  -6 -12   6  166.41    8.77   1
  -6 -12   7  249.96   11.38   1
  -6 -12   8   34.69    5.18   1
  -6 -12   9   38.07    5.55   1
  -6 -12  10   55.35    5.95   1
  -6 -12  11    5.66    3.71   1
  -6 -12  12   19.80    5.52   1
  -6 -12  13    0.85    5.04   1
  -6 -11  -2  160.28    6.58   1
  -6 -11  -1   43.03    4.07   1
  -6 -11  -1   38.44    2.98   1
  -6 -11   0  268.30   11.47   1
  -6 -11   0  293.09   11.98   1
  -6 -11   0  270.60   10.20   1
  -6 -11   1  156.50    8.01   1
  -6 -11   1  140.66    7.35   1
  -6 -11   1  144.96    6.50   1
  -6 -11   2  328.70   13.05   1
  -6 -11   2  327.97   13.04   1
  -6 -11   3   75.69    5.22   1
  -6 -11   3   67.73    4.61   1
  -6 -11   4  248.38   11.03   1
  -6 -11   5  234.70   11.03   1
  -6 -11   6  435.14   17.11   1
  -6 -11   7   10.76    3.61   1
  -6 -11   8  269.94   12.49   1
  -6 -11   9   18.92    4.96   1
  -6 -11  10   48.44    5.57   1
  -6 -11  11   58.22    5.95   1
  -6 -11  12   24.70    5.67   1
  -6 -11  13   17.31    5.32   1
  -6 -11  14    0.28    4.10   1
  -6 -10  -3  165.38    7.97   1
  -6 -10  -2  216.97    9.13   1
  -6 -10  -1   62.73    4.28   1
  -6 -10  -1   66.42    3.75   1
  -6 -10   0   54.61    4.58   1
  -6 -10   0   55.65    3.58   1
  -6 -10   0   57.91    4.11   1
  -6 -10   1  124.10    6.24   1
  -6 -10   1  122.77    6.87   1
  -6 -10   1  122.10    5.75   1
  -6 -10   2   26.94    3.32   1
  -6 -10   2   24.90    3.29   1
  -6 -10   2   24.90    3.89   1
  -6 -10   3   15.84    3.74   1
  -6 -10   3   12.82    2.94   1
  -6 -10   4   90.63    5.33   1
  -6 -10   4   89.87    5.88   1
  -6 -10   5 1031.05   36.61   1
  -6 -10   5  899.40   43.19   1
  -6 -10   6  182.52    8.92   1
  -6 -10   7   41.47    5.28   1
  -6 -10   8   58.22    5.49   1
  -6 -10   9   39.19    5.38   1
  -6 -10  10   12.74    4.28   1
  -6 -10  11   96.24    7.46   1
  -6 -10  12   18.06    5.44   1
  -6 -10  13   -1.54    5.08   1
  -6 -10  14   26.32    4.82   1
  -6  -9  -4  718.78   34.32   1
  -6  -9  -3   29.70    3.27   1
  -6  -9  -2    2.66    2.15   1
  -6  -9  -1   97.42    5.13   1
  -6  -9  -1   89.68    4.36   1
  -6  -9   0   36.84    4.01   1
  -6  -9   0   37.09    3.53   1
  -6  -9   0   39.82    3.03   1
  -6  -9   1    9.99    2.46   1
  -6  -9   1   13.03    3.54   1
  -6  -9   2  100.20    5.41   1
  -6  -9   2  100.40    5.21   1
  -6  -9   2  107.33    5.80   1
  -6  -9   3  203.92    8.85   1
  -6  -9   3  200.22    8.77   1
  -6  -9   4  203.35    8.84   1
  -6  -9   4  182.79    8.65   1
  -6  -9   5    9.86    2.83   1
  -6  -9   6   72.93    5.47   1
  -6  -9   7  110.25    6.93   1
  -6  -9   8  348.20   14.93   1
  -6  -9   9   81.90    6.15   1
  -6  -9  10   26.32    5.03   1
  -6  -9  11   20.52    5.25   1
  -6  -9  12   47.33    6.19   1
  -6  -8  -4  248.38   10.72   1
  -6  -8  -3  234.09    9.79   1
  -6  -8  -2  406.02   17.33   1
  -6  -8  -1   32.83    2.75   1
  -6  -8  -1   26.42    2.57   1
  -6  -8   0   64.32    4.49   1
  -6  -8   0   72.76    3.58   1
  -6  -8   0   69.72    3.84   1
  -6  -8   1  447.75   18.20   1
  -6  -8   1  460.10   16.30   1
  -6  -8   1  481.80   18.00   1
  -6  -8   2  344.47   12.25   1
  -6  -8   2  328.70   13.42   1
  -6  -8   2  357.59   13.62   1
  -6  -8   3    3.31    2.84   1
  -6  -8   3    7.67    2.49   1
  -6  -8   3    6.81    2.71   1
  -6  -8   4   10.89    2.97   1
  -6  -8   4    6.66    2.48   1
  -6  -8   5  229.22   10.30   1
  -6  -8   6  315.77   13.15   1
  -6  -8   7  229.83   10.61   1
  -6  -8   8  441.84   17.66   1
  -6  -8   9  236.24   11.37   1
  -6  -8  10   46.92    4.80   1
  -6  -8  11   12.67    3.63   1
  -6  -8  12   15.68    4.83   1
  -6  -7  -5   77.26    4.92   1
  -6  -7  -4   63.84    4.31   1
  -6  -7  -3  211.99    9.32   1
  -6  -7  -2   54.17    3.68   1
  -6  -7  -1  150.06    6.86   1
  -6  -7   0  392.44   13.47   1
  -6  -7   0  396.81   14.74   1
  -6  -7   0  399.20   14.79   1
  -6  -7   1   98.01    5.15   1
  -6  -7   1   90.06    4.74   1
  -6  -7   1   85.56    4.62   1
  -6  -7   2   15.13    2.80   1
  -6  -7   2   16.81    2.30   1
  -6  -7   2   11.70    2.87   1
  -6  -7   3  193.77    8.07   1
  -6  -7   3  190.72    8.01   1
  -6  -7   3  202.49    8.25   1
  -6  -7   4  171.09    7.59   1
  -6  -7   5 1027.20   37.82   1
  -6  -7   6  159.26    7.82   1
  -6  -7   7   99.00    6.17   1
  -6  -7   8   76.39    5.59   1
  -6  -7   9  242.74   10.91   1
  -6  -7  10   14.21    4.60   1
  -6  -7  11   30.80    5.33   1
  -6  -7  13   48.02    5.96   1
  -6  -6  -5  207.36    9.22   1
  -6  -6  -4  546.62   21.04   1
  -6  -6  -3   73.44    4.28   1
  -6  -6  -2  418.61   17.60   1
  -6  -6  -1  207.07    8.35   1
  -6  -6   0   12.53    2.12   1
  -6  -6   0    4.97    2.27   1
  -6  -6   0   12.25    2.45   1
  -6  -6   1   31.02    2.67   1
  -6  -6   1   33.41    3.01   1
  -6  -6   1   34.57    2.70   1
  -6  -6   2  894.01   33.49   1
  -6  -6   2  984.08   35.76   1
  -6  -6   2  921.12   30.35   1
  -6  -6   3   54.91    3.56   1
  -6  -6   3   63.04    3.65   1
  -6  -6   3   56.40    6.76   1
  -6  -6   4  298.60   11.40   1
  -6  -6   4  296.53   12.05   1
  -6  -6   5   87.61    5.05   1
  -6  -6   6  825.41   30.45   1
  -6  -6   7  422.30   16.03   1
  -6  -6   8    6.10    3.75   1
  -6  -6   9   11.36    4.18   1
  -6  -6  10   69.56    6.17   1
  -6  -6  11   97.61    6.92   1
  -6  -6  12   36.36    5.19   1
  -6  -6  14    5.43    3.96   1
  -6  -5  -6  390.46   16.20   1
  -6  -5  -5 1085.04   52.05   1
  -6  -5  -4   50.55    3.56   1
  -6  -5  -3   28.09    2.76   1
  -6  -5  -2    2.96    1.96   1
  -6  -5  -1  733.33   31.95   1
  -6  -5   0   25.30    2.21   1
  -6  -5   0   27.46    2.41   1
  -6  -5   1  184.14    7.06   1
  -6  -5   1  184.69    7.07   1
  -6  -5   1  169.00    7.02   1
  -6  -5   2   34.46    2.47   1
  -6  -5   2   28.41    2.45   1
  -6  -5   2   28.20    3.72   1
  -6  -5   3  458.82   16.71   1
  -6  -5   3  426.42   15.69   1
  -6  -5   3  457.53   16.68   1
  -6  -5   4   49.14    3.22   1
  -6  -5   4   44.36    3.46   1
  -6  -5   5   71.23    4.22   1
  -6  -5   6  103.43    5.70   1
  -6  -5   7  178.76    8.29   1
  -6  -5   8   90.82    5.72   1
  -6  -5   9   41.73    4.91   1
  -6  -5  10   49.00    5.32   1
  -6  -5  11   29.16    4.32   1
  -6  -5  12   30.80    5.55   1
  -6  -5  13    5.43    4.29   1
  -6  -4  -5   35.88    3.47   1
  -6  -4  -4  110.88    5.48   1
  -6  -4  -3   94.87    4.68   1
  -6  -4  -2 1423.55   56.60   1
  -6  -4  -1   97.81    4.35   1
  -6  -4   0 1271.64   60.62   1
  -6  -4   0 1267.36   54.11   1
  -6  -4   1  250.91    9.50   1
  -6  -4   1  233.78    9.17   1
  -6  -4   2 1788.44   58.36   1
  -6  -4   2 1765.68   67.23   1
  -6  -4   2 1826.71   73.51   1
  -6  -4   3   52.56    3.77   1
  -6  -4   3   55.06    3.12   1
  -6  -4   3   58.37    3.21   1
  -6  -4   4   30.47    2.54   1
  -6  -4   4   22.18    3.01   1
  -6  -4   5   60.37    3.73   1
  -6  -4   6  101.20    5.43   1
  -6  -4   7  208.51    9.24   1
  -6  -4   8   76.91    5.26   1
  -6  -4   9  210.25   10.15   1
  -6  -4  10   43.56    5.28   1
  -6  -4  11   68.06    5.61   1
  -6  -4  12   11.76    5.08   1
  -6  -4  13   60.84    6.55   1
  -6  -4  14   35.88    5.15   1
  -6  -3  -6   39.94    3.29   1
  -6  -3  -5  185.23    8.17   1
  -6  -3  -4    6.45    2.39   1
  -6  -3  -3  415.75   15.90   1
  -6  -3  -2  341.14   12.93   1
  -6  -3  -1  984.08   43.92   1
  -6  -3   0  867.30   34.75   1
  -6  -3   0  808.26   32.98   1
  -6  -3   1  436.39   16.29   1
  -6  -3   1  398.00   14.76   1
  -6  -3   2   39.19    7.76   1
  -6  -3   2   37.21    2.07   1
  -6  -3   3  474.80   17.00   1
  -6  -3   3  451.14   16.14   1
  -6  -3   4   16.97    2.06   1
  -6  -3   4   18.58    2.67   1
  -6  -3   5  301.72   11.46   1
  -6  -3   5  293.78   11.31   1
  -6  -3   6  187.69    7.95   1
  -6  -3   7   27.35    3.35   1
  -6  -3   9   83.36    5.84   1
  -6  -3  10   34.11    4.67   1
  -6  -3  11  314.71   13.84   1
  -6  -3  12    3.76    4.46   1
  -6  -3  13   21.81    5.51   1
  -6  -3  14   16.81    5.58   1
  -6  -2  -9  125.89    5.39   1
  -6  -2  -8  104.65    5.32   1
  -6  -2  -7  257.28    9.62   1
  -6  -2  -7  237.47   10.79   1
  -6  -2  -6  151.78    7.15   1
  -6  -2  -6  151.04    6.39   1
  -6  -2  -5  198.25    8.45   1
  -6  -2  -5  179.83    7.78   1
  -6  -2  -4   76.74    4.56   1
  -6  -2  -4   78.15    4.42   1
  -6  -2  -3  442.68   15.99   1
  -6  -2  -3  447.32   16.92   1
  -6  -2  -2  140.42    5.93   1
  -6  -2  -2  157.75    6.28   1
  -6  -2  -1  338.93   12.89   1
  -6  -2  -1  356.45   13.59   1
  -6  -2   3 1526.46   64.07   1
  -6  -2   4   90.44    3.99   1
  -6  -2   4   85.01    4.43   1
  -6  -2   5   34.46    2.58   1
  -6  -2   5   33.29    3.46   1
  -6  -2   6   16.16    2.73   1
  -6  -2   7  280.56   11.72   1
  -6  -2   8   10.63    3.33   1
  -6  -2   9  221.12    9.81   1
  -6  -2  10  107.74    6.02   1
  -6  -2  12   25.81    4.67   1
  -6  -2  13   62.73    6.18   1
  -6  -2  14   45.02    6.04   1
  -6  -1 -11   62.57    3.80   1
  -6  -1 -10   39.44    3.14   1
  -6  -1  -9  105.88    5.14   1
  -6  -1  -8   71.40    4.22   1
  -6  -1  -7  147.87    6.81   1
  -6  -1  -7  149.57    7.58   1
  -6  -1  -6   61.62    3.92   1
  -6  -1  -6   56.55    3.91   1
  -6  -1  -5  170.56    7.84   1
  -6  -1  -5  180.36    7.52   1
  -6  -1  -4   73.44    4.46   1
  -6  -1  -4   71.23    4.05   1
  -6  -1  -3  398.00   14.76   1
  -6  -1  -3  394.42   13.90   1
  -6  -1  -2 1895.73   74.89   1
  -6  -1  -2 1755.61   59.50   1
  -6  -1  -1  132.94    5.30   1
  -6  -1  -1  128.37    6.34   1
  -6  -1   0  990.36   33.36   1
  -6  -1   1 1354.24   45.63   1
  -6  -1   3   23.04    1.44   1
  -6  -1   4  171.61    6.55   1
  -6  -1   4  154.50    6.71   1
  -6  -1   5  482.24   17.13   1
  -6  -1   5  492.40   17.75   1
  -6  -1   6  330.88   13.10   1
  -6  -1   7   68.39    4.30   1
  -6  -1   8   29.70    3.27   1
  -6  -1   9  135.26    7.21   1
  -6  -1  10   58.37    5.35   1
  -6  -1  11  218.45   10.64   1
  -6  -1  12   99.80    6.59   1
  -6  -1  13   30.69    5.32   1
  -6  -1  14   30.03    5.92   1
  -6  -1  15  102.82    8.31   1
  -6   0 -11  123.65    5.78   1
  -6   0 -10   80.46    4.66   1
  -6   0  -9  236.85    9.54   1
  -6   0  -8   23.72    3.12   1
  -6   0  -7   37.58    4.05   1
  -6   0  -7   42.90    3.54   1
  -6   0  -6  107.95    5.61   1
  -6   0  -6  106.50    5.37   1
  -6   0  -5   -5.20    2.78   1
  -6   0  -5   -4.08    1.82   1
  -6   0  -4  413.31   15.45   1
  -6   0  -4  409.25   14.57   1
  -6   0  -3  206.50    8.05   1
  -6   0  -3  212.28    8.45   1
  -6   0  -2   24.01    3.43   1
  -6   0  -1 1350.56   60.27   1
  -6   0  -1 1368.26   45.13   1
  -6   0   0  903.00   30.65   1
  -6   0   1 3871.33  123.20   1
  -6   0   2  192.38    7.77   1
  -6   0   3 1801.15   59.42   1
  -6   0   4  116.64    4.75   1
  -6   0   5    7.40    2.77   1
  -6   0   5    9.55    1.85   1
  -6   0   6   41.09    3.20   1
  -6   0   6   37.21    3.17   1
  -6   0   7   28.94    3.01   1
  -6   0   8  125.66    6.50   1
  -6   0   9  284.93   12.15   1
  -6   0  10   67.08    5.41   1
  -6   0  11    3.84    4.39   1
  -6   0  12   34.57    4.59   1
  -6   0  13  162.31    9.43   1
  -6   0  14    1.19    5.28   1
  -6   0  15    9.80    5.82   1
  -6   1 -11   62.25    4.10   1
  -6   1 -10   35.05    3.55   1
  -6   1  -9   96.83    5.31   1
  -6   1  -8   77.97    4.59   1
  -6   1  -7  138.06    7.28   1
  -6   1  -7  147.38    6.56   1
  -6   1  -6   51.41    4.16   1
  -6   1  -6   54.76    4.00   1
  -6   1  -5  179.56    7.50   1
  -6   1  -5  180.90    7.80   1
  -6   1  -4   71.74    4.07   1
  -6   1  -4   75.00    3.98   1
  -6   1  -3  396.01   13.93   1
  -6   1  -3  362.14   14.08   1
  -6   1  -2 1893.12   69.62   1
  -6   1  -2 1819.02   59.71   1
  -6   1  -1  140.19    5.21   1
  -6   1  -1  141.61    6.43   1
  -6   1   0  942.49   33.16   1
  -6   1   1 1386.82   45.43   1
  -6   1   2  653.31   22.49   1
  -6   1   3   22.75    2.96   1
  -6   1   4  161.54    7.12   1
  -6   1   4  164.35    6.41   1
  -6   1   5  456.68   18.38   1
  -6   1   6  326.52   13.01   1
  -6   1   7   75.52    4.34   1
  -6   1   8   28.84    3.76   1
  -6   1   9  126.79    6.98   1
  -6   1  10   58.68    5.52   1
  -6   1  11  231.65   10.65   1
  -6   1  12  105.47    6.98   1
  -6   1  13   30.36    5.73   1
  -6   1  14   32.49    5.93   1
  -6   1  15   98.01    7.92   1
  -6   2 -11    1.08    2.64   1
  -6   2 -10  110.04    5.66   1
  -6   2  -9  115.78    5.81   1
  -6   2  -8  117.07    5.84   1
  -6   2  -7  257.28    9.94   1
  -6   2  -7  257.28   10.91   1
  -6   2  -6  137.59    6.33   1
  -6   2  -6  151.78    7.15   1
  -6   2  -5  197.68    8.44   1
  -6   2  -5  183.87    7.86   1
  -6   2  -4   76.04    4.19   1
  -6   2  -4   90.25    4.94   1
  -6   2  -3  450.29   16.13   1
  -6   2  -3  440.58   16.37   1
  -6   2  -2  144.00    6.72   1
  -6   2  -2  132.25    5.75   1
  -6   2  -1  347.45   13.05   1
  -6   2  -1  348.57   12.70   1
  -6   2   0  906.01   31.30   1
  -6   2   1   67.90    4.61   1
  -6   2   2  168.22    7.00   1
  -6   2   3 1562.62   67.99   1
  -6   2   3 1546.06   51.90   1
  -6   2   4   87.80    3.94   1
  -6   2   4   97.42    4.93   1
  -6   2   5   34.93    2.60   1
  -6   2   5   31.58    3.26   1
  -6   2   6   20.16    2.42   1
  -6   2   7  282.91   11.44   1
  -6   2   8    7.73    3.34   1
  -6   2   9  215.80    9.40   1
  -6   2  10  103.02    6.50   1
  -6   2  11   14.52    4.57   1
  -6   2  13   68.89    6.64   1
  -6   2  14   39.31    5.14   1
  -6   2  15   -9.24    5.84   1
  -6   3 -12   38.94    3.74   1
  -6   3 -11   34.46    3.52   1
  -6   3 -10   23.91    3.33   1
  -6   3  -9  171.87    7.60   1
  -6   3  -8  129.73    6.38   1
  -6   3  -7   20.88    3.84   1
  -6   3  -7   24.11    3.63   1
  -6   3  -6   34.93    3.78   1
  -6   3  -6   36.60    3.75   1
  -6   3  -5  171.35    7.85   1
  -6   3  -5  181.44    7.81   1
  -6   3  -4    9.80    2.19   1
  -6   3  -4   14.59    3.21   1
  -6   3  -3  417.38   14.71   1
  -6   3  -3  425.18   15.26   1
  -6   3  -2  322.20   12.21   1
  -6   3  -2  332.33   12.40   1
  -6   3  -1 1064.06   37.84   1
  -6   3  -1  996.66   34.10   1
  -6   3   0  822.54   47.04   1
  -6   3   1  420.25   15.17   1
  -6   3   2   50.41    4.12   1
  -6   3   3  461.82   18.48   1
  -6   3   3  467.86   16.87   1
  -6   3   4   18.66    1.90   1
  -6   3   4   20.70    3.28   1
  -6   3   5  292.07   11.28   1
  -6   3   5  291.73   11.27   1
  -6   3   6  186.32    7.92   1
  -6   3   6  183.60    7.59   1
  -6   3   7   21.16    2.94   1
  -6   3   8   21.07    3.67   1
  -6   3   9   85.38    5.54   1
  -6   3  10   31.02    4.68   1
  -6   3  11  316.48   13.88   1
  -6   3  13   20.43    5.51   1
  -6   3  14   18.66    5.70   1
  -6   3  15   30.69    5.76   1
  -6   4 -12   23.81    3.51   1
  -6   4 -11  115.35    6.01   1
  -6   4 -10  139.71    6.86   1
  -6   4  -9   34.46    3.99   1
  -6   4  -8   50.69    3.99   1
  -6   4  -7  237.47    9.86   1
  -6   4  -6   27.67    3.58   1
  -6   4  -6   36.72    3.88   1
  -6   4  -5   26.21    3.69   1
  -6   4  -5   31.14    2.90   1
  -6   4  -4  108.99    5.85   1
  -6   4  -4  107.12    5.59   1
  -6   4  -3   94.67    4.67   1
  -6   4  -3   91.39    5.35   1
  -6   4  -2 1371.22   45.18   1
  -6   4  -2 1398.76   50.86   1
  -6   4  -1  100.60    5.42   1
  -6   4  -1   83.36    4.02   1
  -6   4   0 1302.49   43.31   1
  -6   4   1  244.61    9.38   1
  -6   4   2 1802.85   59.44   1
  -6   4   3   58.83    3.07   1
  -6   4   3   61.15    4.38   1
  -6   4   4   28.09    2.33   1
  -6   4   4   24.60    2.78   1
  -6   4   4   26.11    2.66   1
  -6   4   5   58.22    3.66   1
  -6   4   5   52.42    3.91   1
  -6   4   5   63.04    4.13   1
  -6   4   6  110.67    5.47   1
  -6   4   6  104.45    5.31   1
  -6   4   7  218.15    8.57   1
  -6   4   7  218.15    9.16   1
  -6   4   8   90.44    5.52   1
  -6   4   9  205.35   10.03   1
  -6   4  10   49.00    5.18   1
  -6   4  11   75.00    6.58   1
  -6   4  12    7.13    4.75   1
  -6   4  13   59.91    6.50   1
  -6   4  14   29.27    5.95   1
  -6   4  15   27.67    6.21   1
  -6   5 -12   45.43    4.18   1
  -6   5 -11    3.57    3.18   1
  -6   5 -10   15.44    3.54   1
  -6   5  -9  127.24    6.54   1
  -6   5  -8   19.80    3.38   1
  -6   5  -7   40.32    4.19   1
  -6   5  -6  397.20   15.94   1
  -6   5  -6  396.01   14.73   1
  -6   5  -5 1148.53   42.02   1
  -6   5  -5 1124.26   38.22   1
  -6   5  -4   42.64    3.40   1
  -6   5  -4   38.44    4.34   1
  -6   5  -3   22.66    2.67   1
  -6   5  -3   24.60    3.67   1
  -6   5  -2    1.37    3.28   1
  -6   5  -2    2.89    1.77   1
  -6   5  -1  734.41   25.47   1
  -6   5   0   31.02    3.56   1
  -6   5   1  173.19    7.63   1
  -6   5   2   40.32    3.81   1
  -6   5   2   29.27    2.38   1
  -6   5   3  435.97   15.87   1
  -6   5   3  463.54   16.36   1
  -6   5   3  442.26   15.14   1
  -6   5   4   46.38    3.68   1
  -6   5   4   44.76    3.35   1
  -6   5   4   50.27    3.40   1
  -6   5   5   72.08    4.41   1
  -6   5   5   70.73    4.20   1
  -6   5   5   66.75    4.09   1
  -6   5   6   91.01    4.96   1
  -6   5   6  107.33    8.08   1
  -6   5   7  173.71    7.64   1
  -6   5   7  189.06    7.97   1
  -6   5   8   80.82    5.39   1
  -6   5   9   46.79    4.65   1
  -6   5  10   36.97    4.13   1
  -6   5  11   27.25    5.12   1
  -6   5  12   34.81    5.66   1
  -6   5  13    7.62    4.91   1
  -6   5  14   13.40    5.71   1
  -6   5  15   25.81    6.50   1
  -6   6 -12   82.81    5.28   1
  -6   6 -11   85.75    5.37   1
  -6   6 -10   14.52    3.73   1
  -6   6  -9   40.32    4.19   1
  -6   6  -8  254.08   10.52   1
  -6   6  -7  139.00    7.07   1
  -6   6  -6   99.00    5.97   1
  -6   6  -6  101.81    5.85   1
  -6   6  -5  211.12    9.30   1
  -6   6  -5  215.21    9.10   1
  -6   6  -4  586.12   21.30   1
  -6   6  -4  553.19   19.76   1
  -6   6  -3   82.26    5.08   1
  -6   6  -3   67.90    4.12   1
  -6   6  -2  422.30   16.03   1
  -6   6  -2  440.58   15.53   1
  -6   6  -1  209.38    8.39   1
  -6   6   0    9.49    3.33   1
  -6   6   1   29.16    2.38   1
  -6   6   1   33.76    3.72   1
  -6   6   2  925.38   30.42   1
  -6   6   2  935.75   31.20   1
  -6   6   3   67.40    3.78   1
  -6   6   3   57.76    3.80   1
  -6   6   3   53.88    3.52   1
  -6   6   4  316.48   11.74   1
  -6   6   4  316.48   12.10   1
  -6   6   4  304.85   11.17   1
  -6   6   5   94.48    5.05   1
  -6   6   5   82.26    8.16   1
  -6   6   6  824.84   30.44   1
  -6   6   6  829.44   28.22   1
  -6   6   7  393.63   14.28   1
  -6   6   7  402.40   15.65   1
  -6   6   8    8.76    3.79   1
  -6   6   8   12.96    2.74   1
  -6   6   9   11.36    4.25   1
  -6   6  10   73.62    6.18   1
  -6   6  11   90.06    6.83   1
  -6   6  12   39.82    5.43   1
  -6   6  13   75.00    6.41   1
  -6   6  14   17.56    5.36   1
  -6   6  15   38.07    5.31   1
  -6   7 -12   21.44    4.07   1
  -6   7 -11   15.60    3.63   1
  -6   7 -10   35.52    4.05   1
  -6   7  -9   58.52    5.05   1
  -6   7  -5   78.15    4.95   1
  -6   7  -4   52.27    4.34   1
  -6   7  -3  213.45    9.06   1
  -6   7  -2   51.70    3.60   1
  -6   7  -1  147.14    7.04   1
  -6   7   0  366.34   14.16   1
  -6   7   1   99.60    5.59   1
  -6   7   1   97.42    4.34   1
  -6   7   2   15.05    2.33   1
  -6   7   2   19.54    3.54   1
  -6   7   3  194.32    7.53   1
  -6   7   3  185.23    7.89   1
  -6   7   3  205.64    8.32   1
  -6   7   4  168.74    7.27   1
  -6   7   4  163.58    6.91   1
  -6   7   4  158.26    7.30   1
  -6   7   5 1066.02   37.87   1
  -6   7   5 1027.20   35.26   1
  -6   7   6  155.50    7.23   1
  -6   7   6  157.25    7.52   1
  -6   7   7  107.74    5.61   1
  -6   7   7  117.51    7.15   1
  -6   7   8   83.36    4.75   1
  -6   7   8   82.63    5.82   1
  -6   7   9  242.11   10.89   1
  -6   7   9  224.70    8.99   1
  -6   7  10   -3.80    4.37   1
  -6   7  11   24.80    5.18   1
  -6   7  12   82.63    6.36   1
  -6   7  13   49.70    6.49   1
  -6   7  14   -1.35    5.66   1
  -6   7  15   10.63    6.06   1
  -6   8 -12   66.91    5.40   1
  -6   8 -11   72.25    5.44   1
  -6   8  -5  147.14    7.52   1
  -6   8  -4  256.64   10.57   1
  -6   8  -3  214.92    9.38   1
  -6   8  -2  421.48   16.01   1
  -6   8   0   73.10    3.42   1
  -6   8   1  466.13   16.84   1
  -6   8   1  472.63   15.65   1
  -6   8   2  337.09   12.85   1
  -6   8   2  342.62   11.85   1
  -6   8   3    6.35    3.18   1
  -6   8   3    8.47    2.85   1
  -6   8   4    9.12    2.05   1
  -6   8   4   10.63    3.19   1
  -6   8   4   14.82    3.39   1
  -6   8   5  229.22    9.69   1
  -6   8   5  239.94   10.22   1
  -6   8   6  334.52   13.17   1
  -6   8   6  321.13   12.19   1
  -6   8   7  234.70   10.42   1
  -6   8   7  229.52    9.09   1
  -6   8   8  427.25   15.71   1
  -6   8   8  428.08   18.21   1
  -6   8   9  237.47   11.10   1
  -6   8   9  238.39    9.26   1
  -6   8  10   49.70    5.50   1
  -6   8  11    5.20    4.79   1
  -6   8  12   10.18    4.85   1
  -6   8  13   79.21    7.48   1
  -6   8  14    4.58    5.61   1
  -6   9 -12   14.98    4.18   1
  -6   9  -4  757.90   28.63   1
  -6   9  -3   23.23    2.60   1
  -6   9  -1   90.63    3.81   1
  -6   9   0   40.70    2.42   1
  -6   9   1   11.36    1.89   1
  -6   9   2  108.16   14.14   1
  -6   9   2  112.36    4.88   1
  -6   9   3  198.81    8.74   1
  -6   9   3  201.64    8.80   1
  -6   9   3  190.16    7.45   1
  -6   9   4  201.92    9.09   1
  -6   9   4  204.78    8.59   1
  -6   9   5   17.06    3.72   1
  -6   9   6   78.15    5.66   1
  -6   9   6   77.09    4.92   1
  -6   9   7  109.62    5.86   1
  -6   9   7  115.56    6.88   1
  -6   9   8  349.32   14.95   1
  -6   9   8  341.14   12.93   1
  -6   9   9   77.62    6.34   1
  -6   9   9   72.76    4.44   1
  -6   9  10   23.43    2.71   1
  -6   9  10   27.25    5.01   1
  -6   9  11   26.42    5.45   1
  -6   9  12   42.77    6.15   1
  -6   9  13   39.82    6.31   1
  -6   9  14   20.88    5.39   1
  -6  10  -3  157.00    7.77   1
  -6  10   0   57.76    3.04   1
  -6  10   1  126.34    5.17   1
  -6  10   2   29.38    2.71   1
  -6  10   3   14.82    3.62   1
  -6  10   3   13.40    2.42   1
  -6  10   3   14.14    3.53   1
  -6  10   4   92.35    5.19   1
  -6  10   4  101.00    6.03   1
  -6  10   5  995.40   33.44   1
  -6  10   5 1027.20   36.54   1
  -6  10   6  187.42    8.21   1
  -6  10   6  184.69    8.97   1
  -6  10   7   52.13    5.20   1
  -6  10   7   43.69    4.10   1
  -6  10   8   50.41    4.12   1
  -6  10   8   49.14    5.75   1
  -6  10   9   42.25    5.46   1
  -6  10   9   32.38    3.30   1
  -6  10  10    8.58    4.63   1
  -6  10  10   11.49    2.51   1
  -6  10  11   87.05    7.09   1
  -6  10  12   11.63    5.59   1
  -6  10  13   -2.07    5.01   1
  -6  10  14   31.36    6.27   1
  -6  11  -2  173.71    6.06   1
  -6  11  -1   42.77    2.49   1
  -6  11   0  278.22    9.67   1
  -6  11   1  150.80    6.14   1
  -6  11   2  309.76   11.26   1
  -6  11   3   70.90    4.55   1
  -6  11   3   76.74    4.20   1
  -6  11   4  271.26   11.20   1
  -6  11   4  248.38   10.40   1
  -6  11   5  238.39   11.12   1
  -6  11   5  220.23    9.79   1
  -6  11   6  405.62   15.31   1
  -6  11   6  435.97   17.12   1
  -6  11   7   17.14    3.48   1
  -6  11   7   14.52    4.42   1
  -6  11   8  269.62   12.48   1
  -6  11   8  270.93   10.86   1
  -6  11   9   15.44    3.07   1
  -6  11  10   44.49    3.47   1
  -6  11  10   43.16    5.12   1
  -6  11  11   53.88    5.43   1
  -6  11  12   12.39    5.14   1
  -6  11  13   13.03    5.70   1
  -6  12  -2   54.46    2.66   1
  -6  12  -1  154.01    5.96   1
  -6  12   0   87.98    4.13   1
  -6  12   1  263.74    9.74   1
  -6  12   2  147.62    6.32   1
  -6  12   4   48.72    4.75   1
  -6  12   4   49.98    4.67   1
  -6  12   5  137.83    7.28   1
  -6  12   5  144.48    7.93   1
  -6  12   6  169.00    9.10   1
  -6  12   6  177.96    8.00   1
  -6  12   7  253.13   10.50   1
  -6  12   7  251.86   11.74   1
  -6  12   8   42.25    5.59   1
  -6  12   8   36.12    3.85   1
  -6  12   9   38.07    3.58   1
  -6  12   9   40.45    5.22   1
  -6  12  10   63.84    6.39   1
  -6  12  11    6.20    5.18   1
  -6  12  12   17.06    5.70   1
  -6  12  13   -3.20    4.90   1
  -6  13  -3   13.62    1.33   1
  -6  13  -2  157.50    5.77   1
  -6  13  -1   54.46    2.95   1
  -6  13   0  535.92   18.06   1
  -6  13   1   58.98    3.53   1
  -6  13   2   32.15    2.95   1
  -6  13   4  179.83    8.85   1
  -6  13   5   85.01    5.72   1
  -6  13   5   86.86    6.52   1
  -6  13   6   24.50    5.25   1
  -6  13   6   30.14    4.17   1
  -6  13   7   17.31    3.33   1
  -6  13   7   25.60    5.16   1
  -6  13   8   23.52    3.30   1
  -6  13   8   27.88    5.17   1
  -6  13   9   17.47    5.18   1
  -6  13   9   20.79    3.37   1
  -6  13  10    1.54    4.94   1
  -6  13  11   21.25    5.44   1
  -6  13  12    0.62    5.44   1
  -6  14  -2   98.21    4.16   1
  -6  14   0   36.72    2.67   1
  -6  14   1  302.06   11.47   1
  -6  14   4  107.95    6.65   1
  -6  14   5  168.74    8.05   1
  -6  14   5  155.50    8.98   1
  -6  14   6   13.91    3.80   1
  -6  14   6    9.80    4.51   1
  -6  14   7   92.74    5.39   1
  -6  14   7   89.30    7.37   1
  -6  14   8   14.06    5.03   1
  -6  14   8   12.18    3.35   1
  -6  14   9   22.00    3.38   1
  -6  14   9   27.46    5.55   1
  -6  14  10   45.02    6.31   1
  -6  14  11   13.47    5.51   1
  -6  14  12   -4.37    5.48   1
  -6  15   0  129.28    5.68   1
  -6  15   5    5.43    4.89   1
  -6  15   6   26.73    5.27   1
  -6  15   6   23.81    3.90   1
  -6  15   7   67.57    6.08   1
  -6  15   7   67.08    4.91   1
  -6  15   8   11.63    3.55   1
  -6  15   8    4.54    5.20   1
  -6  15   9   46.65    6.56   1
  -6  15  10   45.43    6.74   1
  -6  15  11    2.16    5.38   1
  -6  15  12   -0.31    5.79   1
  -6  16   5   66.26    6.67   1
  -6  16   6   20.25    5.76   1
  -6  16   6    9.67    3.73   1
  -6  16   7   13.62    4.06   1
  -6  16   7   18.32    5.56   1
  -6  16   8    1.23    3.46   1
  -6  16   8    4.84    5.72   1
  -6  16   9    2.34    4.41   1
  -6  16  10    7.08    5.80   1
  -6  16  11    3.13    5.70   1
  -6  17   6   56.85    5.43   1
  -6  17   6   52.13    6.79   1
  -6  17   7   87.98    7.88   1
  -6  17   7   91.78    6.13   1
  -6  17   8   33.41    3.93   1
  -6  17   8   40.83    6.01   1
  -6  17   9    1.51    5.71   1
  -6  17  10   11.02    5.31   1
  -6  18   6   35.40    4.76   1
  -6  18   6   17.47    6.10   1
  -6  18   7   12.53    3.89   1
  -6  18   7   26.94    6.23   1
  -6  18   8   11.22    5.49   1
  -6  18   9    0.44    5.68   1
  -6  19   7    9.99    5.44   1
  -6  19   8   16.97    6.34   1
  -6  20   7    0.67    4.53   1
  -5 -23  -1   18.32    7.45   1
  -5 -23   0   10.43    7.56   1
  -5 -23   1   56.10    8.54   1
  -5 -23   2   13.40    7.03   1
  -5 -22  -4   -3.84    6.47   1
  -5 -22  -3    4.45    6.20   1
  -5 -22  -2    5.20    7.30   1
  -5 -22  -1    9.30    7.26   1
  -5 -22   0   -2.46    7.16   1
  -5 -22   1   18.23    7.17   1
  -5 -22   2   13.18    5.23   1
  -5 -22   3   14.67    6.51   1
  -5 -22   5   -7.02    7.00   1
  -5 -21  -4   37.33    7.09   1
  -5 -21  -3   12.53    5.66   1
  -5 -21  -2   -3.42    6.77   1
  -5 -21  -1  210.54   12.19   1
  -5 -21   0   -3.69    4.95   1
  -5 -21   1   51.55    7.75   1
  -5 -21   2   16.56    6.84   1
  -5 -21   3   22.75    6.87   1
  -5 -21   4   19.89    6.15   1
  -5 -21   5    3.28    7.06   1
  -5 -21   6    5.20    6.38   1
  -5 -21   7   24.01    6.27   1
  -5 -20  -4   38.81    6.98   1
  -5 -20  -3   -8.29    4.90   1
  -5 -20  -2   10.18    4.91   1
  -5 -20  -1   19.10    6.55   1
  -5 -20   0   43.96    7.43   1
  -5 -20   1    2.76    6.51   1
  -5 -20   2   83.36    6.94   1
  -5 -20   3    6.25    6.35   1
  -5 -20   4   19.62    6.56   1
  -5 -20   5   30.80    7.10   1
  -5 -20   6   14.29    6.80   1
  -5 -20   7    2.82    5.11   1
  -5 -20   8   -0.56    6.14   1
  -5 -19  -3   29.38    5.42   1
  -5 -19  -2    4.75    6.02   1
  -5 -19  -1    7.62    6.35   1
  -5 -19   0   66.75    7.84   1
  -5 -19   1  139.00    9.67   1
  -5 -19   2    1.42    6.33   1
  -5 -19   3    0.03    5.43   1
  -5 -19   4   42.51    7.30   1
  -5 -19   5   80.82    7.91   1
  -5 -19   7   45.83    5.69   1
  -5 -19   8   26.11    6.75   1
  -5 -19   9   52.85    7.56   1
  -5 -18  -3  188.24   10.98   1
  -5 -18  -2    5.11    6.42   1
  -5 -18  -1   30.69    6.87   1
  -5 -18   0    0.85    4.66   1
  -5 -18   1   47.33    7.02   1
  -5 -18   2   34.57    6.59   1
  -5 -18   3   58.22    6.56   1
  -5 -18   4   26.32    6.16   1
  -5 -18   5   -4.16    5.51   1
  -5 -18   6   38.81    6.73   1
  -5 -18   7   67.57    7.40   1
  -5 -18   8   38.94    6.74   1
  -5 -18   9   20.61    5.63   1
  -5 -18  10   -3.03    5.88   1
  -5 -17  -2   48.16    6.94   1
  -5 -17  -1   -5.71    5.59   1
  -5 -17   0   69.22    7.49   1
  -5 -17   1    5.52    5.59   1
  -5 -17   2   44.22    5.59   1
  -5 -17   3    8.12    5.93   1
  -5 -17   4   78.15    7.60   1
  -5 -17   5   12.25    5.81   1
  -5 -17   6   22.47    5.78   1
  -5 -17   7    2.28    5.41   1
  -5 -17   8   16.24    5.32   1
  -5 -17   9   17.72    6.06   1
  -5 -17  10    4.75    5.97   1
  -5 -16  -2   36.84    6.68   1
  -5 -16  -1   91.01    6.87   1
  -5 -16  -1   91.20    4.58   1
  -5 -16   0   59.75    6.80   1
  -5 -16   1  117.51    8.46   1
  -5 -16   2  180.90   10.22   1
  -5 -16   3  165.64   10.04   1
  -5 -16   4  102.82    8.11   1
  -5 -16   5  124.77    8.71   1
  -5 -16   6   20.52    5.35   1
  -5 -16   7   43.96    6.36   1
  -5 -16   8   24.30    6.21   1
  -5 -16   9   36.72    6.54   1
  -5 -16  10   -1.77    4.68   1
  -5 -16  11   36.24    6.74   1
  -5 -15  -2  226.20    8.72   1
  -5 -15  -1  206.78   10.93   1
  -5 -15  -1  190.44    7.73   1
  -5 -15   0  300.33   13.52   1
  -5 -15   0  279.56   10.37   1
  -5 -15   1   53.44    6.58   1
  -5 -15   2  182.25   10.26   1
  -5 -15   3   63.04    6.67   1
  -5 -15   4   46.24    6.39   1
  -5 -15   5   69.89    7.02   1
  -5 -15   6   -8.29    5.41   1
  -5 -15   7   45.56    6.21   1
  -5 -15   8   22.09    5.64   1
  -5 -15   9   12.18    5.65   1
  -5 -15  11   20.07    5.29   1
  -5 -15  12   12.25    4.62   1
  -5 -14  -3  216.38    8.24   1
  -5 -14  -2  125.22    5.59   1
  -5 -14  -1  199.66   10.46   1
  -5 -14  -1  190.44    7.45   1
  -5 -14   0  144.48    9.14   1
  -5 -14   0  139.95    6.15   1
  -5 -14   1  403.61   16.88   1
  -5 -14   2    6.66    5.06   1
  -5 -14   3   23.62    5.54   1
  -5 -14   4  140.19    8.76   1
  -5 -14   5  196.28   10.37   1
  -5 -14   6  314.35   14.54   1
  -5 -14   7   61.00    6.25   1
  -5 -14   8    6.71    5.13   1
  -5 -14   9    2.28    3.78   1
  -5 -14  10   12.74    5.43   1
  -5 -14  11   -8.53    5.49   1
  -5 -14  12    3.80    5.77   1
  -5 -13  -3  111.94    4.66   1
  -5 -13  -2  130.87    5.49   1
  -5 -13  -1   47.89    6.09   1
  -5 -13  -1   41.47    3.09   1
  -5 -13   0  202.49    7.97   1
  -5 -13   0  207.36    9.79   1
  -5 -13   1   70.56    3.70   1
  -5 -13   1   65.93    6.33   1
  -5 -13   2  328.33   13.77   1
  -5 -13   3   88.55    6.96   1
  -5 -13   5  199.94   10.75   1
  -5 -13   6   17.72    5.30   1
  -5 -13   7   38.56    5.84   1
  -5 -13   8   25.70    5.27   1
  -5 -13   9   26.83    5.59   1
  -5 -13  10   64.48    6.26   1
  -5 -13  11   11.63    5.39   1
  -5 -13  12    7.62    5.52   1
  -5 -13  13   16.89    6.25   1
  -5 -12  -3   69.22    3.33   1
  -5 -12  -2   76.21    3.84   1
  -5 -12  -1  333.43   11.69   1
  -5 -12   0  148.11    8.03   1
  -5 -12   0  138.06    6.11   1
  -5 -12   1   20.61    2.81   1
  -5 -12   1   26.11    4.39   1
  -5 -12   2  127.69    6.78   1
  -5 -12   2  119.03    5.45   1
  -5 -12   3  481.36   19.75   1
  -5 -12   4  286.96   12.87   1
  -5 -12   5  317.91   13.55   1
  -5 -12   6  114.70    7.07   1
  -5 -12   7  137.83    8.45   1
  -5 -12   8   47.75    4.84   1
  -5 -12   9   20.98    5.13   1
  -5 -12  10   58.68    5.82   1
  -5 -12  11   19.18    5.43   1
  -5 -12  12    5.57    5.48   1
  -5 -12  13   16.65    6.12   1
  -5 -11  -2  111.30    4.64   1
  -5 -11  -1   51.70    4.31   1
  -5 -11  -1   60.68    3.43   1
  -5 -11   0  343.36   12.23   1
  -5 -11   0  333.06   14.23   1
  -5 -11   0  329.42   13.79   1
  -5 -11   1  118.59    6.75   1
  -5 -11   1  105.68    5.14   1
  -5 -11   1  112.15    6.14   1
  -5 -11   2   34.93    3.07   1
  -5 -11   2   32.83    3.78   1
  -5 -11   2   33.76    3.72   1
  -5 -11   3   81.36    5.05   1
  -5 -11   3   89.49    6.05   1
  -5 -11   4    6.50    3.57   1
  -5 -11   5  150.80    8.60   1
  -5 -11   6  206.21   10.34   1
  -5 -11   7   28.20    5.31   1
  -5 -11   8   81.00    5.94   1
  -5 -11   9   59.29    6.16   1
  -5 -11  12   18.49    5.68   1
  -5 -11  13   18.92    6.00   1
  -5 -11  14   -2.69    5.87   1
  -5 -10  -3  183.60    8.67   1
  -5 -10  -2  167.70    6.47   1
  -5 -10  -2  169.00    8.06   1
  -5 -10  -1   96.63    5.50   1
  -5 -10  -1   96.24    4.12   1
  -5 -10   0   57.91    4.72   1
  -5 -10   0   61.31    3.45   1
  -5 -10   0   49.84    4.24   1
  -5 -10   1   32.26    3.07   1
  -5 -10   1   28.20    2.65   1
  -5 -10   1   21.53    3.99   1
  -5 -10   2  301.72   12.51   1
  -5 -10   2  297.91   11.05   1
  -5 -10   2  286.96   12.20   1
  -5 -10   3   12.89    2.94   1
  -5 -10   3   13.03    3.75   1
  -5 -10   3   10.37    2.64   1
  -5 -10   4   51.41    4.59   1
  -5 -10   4   52.42    3.91   1
  -5 -10   5    0.86    3.78   1
  -5 -10   6  185.78    9.27   1
  -5 -10   7  456.25   18.37   1
  -5 -10   8  228.01   11.17   1
  -5 -10   9  103.84    6.93   1
  -5 -10  10  101.20    7.24   1
  -5 -10  11   -1.93    4.92   1
  -5 -10  12   91.01    7.82   1
  -5 -10  13   10.76    5.51   1
  -5  -9  -4   75.52    5.21   1
  -5  -9  -3   24.90    3.59   1
  -5  -9  -2  160.53    7.60   1
  -5  -9  -2  154.75    6.22   1
  -5  -9  -1   73.27    4.79   1
  -5  -9  -1   77.26    3.87   1
  -5  -9   0   30.03    2.63   1
  -5  -9   0   36.97    4.13   1
  -5  -9   0   33.52    3.59   1
  -5  -9   1   12.53    2.76   1
  -5  -9   1   13.10    2.39   1
  -5  -9   1   14.36    3.56   1
  -5  -9   2  261.15   10.99   1
  -5  -9   2  259.53   10.63   1
  -5  -9   2  254.72    9.58   1
  -5  -9   3    8.94    2.45   1
  -5  -9   3    9.36    2.82   1
  -5  -9   3    3.72    3.09   1
  -5  -9   4  282.91   11.77   1
  -5  -9   5  147.14    7.04   1
  -5  -9   6   55.80    5.08   1
  -5  -9   7   40.32    4.83   1
  -5  -9   8   74.82    6.05   1
  -5  -9   9  276.22   12.63   1
  -5  -9  10   22.09    5.45   1
  -5  -9  11    9.92    5.17   1
  -5  -9  12   23.81    5.76   1
  -5  -9  15    9.36    5.63   1
  -5  -8  -5  309.41   13.37   1
  -5  -8  -4  571.21   23.42   1
  -5  -8  -3  502.66   19.73   1
  -5  -8  -2  307.30   12.62   1
  -5  -8  -1   93.51    5.03   1
  -5  -8  -1   84.27    4.04   1
  -5  -8   0 1056.90   38.36   1
  -5  -8   0 1078.47   38.09   1
  -5  -8   0 1032.98   34.07   1
  -5  -8   1  327.97   11.95   1
  -5  -8   1  352.69   13.52   1
  -5  -8   1  336.36   13.20   1
  -5  -8   2  451.56   17.42   1
  -5  -8   2  451.14   17.42   1
  -5  -8   2  452.41   15.74   1
  -5  -8   3   12.96    2.59   1
  -5  -8   3   21.53    2.97   1
  -5  -8   3   15.44    3.22   1
  -5  -8   4  280.56   12.06   1
  -5  -8   4  278.89   10.69   1
  -5  -8   5  187.42    8.76   1
  -5  -8   6   97.02    5.71   1
  -5  -8   7   10.37    4.06   1
  -5  -8   8  311.52   14.12   1
  -5  -8   9  206.21   10.34   1
  -5  -8  10   90.25    6.27   1
  -5  -8  11   33.29    5.19   1
  -5  -8  12   52.56    5.37   1
  -5  -8  13   27.88    5.81   1
  -5  -7  -5   84.64    4.97   1
  -5  -7  -4  321.84   13.63   1
  -5  -7  -3  196.56    8.41   1
  -5  -7  -2  347.45   13.42   1
  -5  -7  -1  410.87   13.78   1
  -5  -7  -1  418.20   16.36   1
  -5  -7   0  266.02   10.76   1
  -5  -7   0  249.96   11.70   1
  -5  -7   0  233.48   10.08   1
  -5  -7   1  146.89    6.54   1
  -5  -7   1  145.93    6.04   1
  -5  -7   1  140.42    6.40   1
  -5  -7   2  164.87    6.93   1
  -5  -7   2  172.40    7.62   1
  -5  -7   2  177.69    7.46   1
  -5  -7   3  513.93   18.59   1
  -5  -7   3  473.06   18.27   1
  -5  -7   3  483.12   16.70   1
  -5  -7   4   73.10    4.10   1
  -5  -7   4   69.22    3.99   1
  -5  -7   5  116.42    6.04   1
  -5  -7   6  275.23   11.61   1
  -5  -7   7   76.39    5.42   1
  -5  -7   8    4.80    3.20   1
  -5  -7   9    9.06    4.51   1
  -5  -7  10  120.56    7.69   1
  -5  -6  -6   29.70    3.71   1
  -5  -6  -5  741.47   28.86   1
  -5  -6  -4   19.01    2.62   1
  -5  -6  -3  136.89    6.55   1
  -5  -6  -2    4.80    2.28   1
  -5  -6  -1   14.52    2.13   1
  -5  -6  -1   15.37    2.43   1
  -5  -6   0 2941.98   95.46   1
  -5  -6   0 3137.12  126.58   1
  -5  -6   1  676.00   24.44   1
  -5  -6   1  690.11   26.80   1
  -5  -6   1  665.12   22.18   1
  -5  -6   2  347.82   13.05   1
  -5  -6   2  353.06   13.15   1
  -5  -6   2  356.08   12.08   1
  -5  -6   3  452.84   16.60   1
  -5  -6   3  428.08   14.90   1
  -5  -6   4   67.57    4.11   1
  -5  -6   4   59.91    3.72   1
  -5  -6   5  392.44   13.87   1
  -5  -6   5  402.00   15.24   1
  -5  -6   6    1.46    3.03   1
  -5  -6   7   11.83    3.58   1
  -5  -6   8  192.10    9.15   1
  -5  -6   9   86.68    6.70   1
  -5  -6  10  178.76    9.63   1
  -5  -6  11   -5.48    4.91   1
  -5  -6  12   13.18    4.07   1
  -5  -5  -6    5.52    2.16   1
  -5  -5  -5   13.62   10.70   1
  -5  -5  -4   80.64    4.67   1
  -5  -5  -3   82.81    4.19   1
  -5  -5  -2 1031.05   39.82   1
  -5  -5  -1  344.84   14.48   1
  -5  -5   0  275.23    9.95   1
  -5  -5   0  276.89   10.98   1
  -5  -5   1 1422.04   52.04   1
  -5  -5   1 1333.71   43.82   1
  -5  -5   1 1363.82   48.75   1
  -5  -5   2  645.16   21.84   1
  -5  -5   2  698.54   24.84   1
  -5  -5   2  655.87   23.56   1
  -5  -5   3  310.11   11.62   1
  -5  -5   3  340.77   12.18   1
  -5  -5   4   95.26    4.68   1
  -5  -5   4   92.54    4.43   1
  -5  -5   5   75.00    3.98   1
  -5  -5   5   85.38    4.62   1
  -5  -5   6  220.23    9.20   1
  -5  -5   7   92.16    5.57   1
  -5  -5   8  236.54   10.46   1
  -5  -5   9  165.64    8.75   1
  -5  -5  10   84.64    6.62   1
  -5  -5  11  244.61   11.57   1
  -5  -5  12   62.25    6.47   1
  -5  -5  15   12.89    4.52   1
  -5  -4  -6  198.25    9.29   1
  -5  -4  -5  545.22   23.82   1
  -5  -4  -4  209.38    8.97   1
  -5  -4  -3   57.46    3.49   1
  -5  -4  -2 1058.85   39.70   1
  -5  -4  -1  265.69    9.78   1
  -5  -4   0  263.74    9.74   1
  -5  -4   1  235.01    9.20   1
  -5  -4   1  248.06    9.45   1
  -5  -4   1  228.92    9.38   1
  -5  -4   2 1120.24   36.82   1
  -5  -4   2 1188.87   42.07   1
  -5  -4   2 1121.58   41.53   1
  -5  -4   3  332.70   12.77   1
  -5  -4   3  334.89   12.08   1
  -5  -4   4  412.50   15.03   1
  -5  -4   4  403.61   14.06   1
  -5  -4   5  633.53   22.15   1
  -5  -4   5  692.74   24.21   1
  -5  -4   6  111.30    5.70   1
  -5  -4   6  122.10    5.75   1
  -5  -4   7  267.00   11.11   1
  -5  -4   8  395.61   15.51   1
  -5  -4   9  249.64   11.38   1
  -5  -4  10   47.33    5.37   1
  -5  -4  11   45.16    5.51   1
  -5  -4  12   20.43    5.33   1
  -5  -4  13   11.70    5.54   1
  -5  -4  14    9.92    4.35   1
  -5  -3  -7   73.44    4.97   1
  -5  -3  -6  176.36    8.23   1
  -5  -3  -5  290.70   11.59   1
  -5  -3  -4  287.30   11.19   1
  -5  -3  -3 1188.18   52.39   1
  -5  -3  -2   65.29    3.39   1
  -5  -3  -1 1137.04   45.86   1
  -5  -3   0 1166.22   49.86   1
  -5  -3   1  288.66   10.53   1
  -5  -3   1  282.58   10.76   1
  -5  -3   1  292.07   12.30   1
  -5  -3   2   89.68    3.79   1
  -5  -3   2   88.36    3.76   1
  -5  -3   2   83.91    4.03   1
  -5  -3   3 1258.12   41.85   1
  -5  -3   3 1292.40   47.45   1
  -5  -3   4  172.92    6.84   1
  -5  -3   4  161.80    6.61   1
  -5  -3   5  378.30   13.62   1
  -5  -3   5  382.98   14.48   1
  -5  -3   6  546.16   19.63   1
  -5  -3   6  510.31   18.07   1
  -5  -3   7   94.67    5.45   1
  -5  -3   8  174.50    8.19   1
  -5  -3   9   15.76    3.18   1
  -5  -3  10   78.50    6.02   1
  -5  -3  11   53.58    5.86   1
  -5  -3  12   30.25    5.06   1
  -5  -3  13    8.24    5.63   1
  -5  -3  14   57.76    6.99   1
  -5  -2  -9   15.37    2.20   1
  -5  -2  -8  109.41    4.81   1
  -5  -2  -7   18.23    3.50   1
  -5  -2  -7   29.38    2.60   1
  -5  -2  -6   15.68    2.14   1
  -5  -2  -6   19.10    3.15   1
  -5  -2  -5  359.86   14.80   1
  -5  -2  -5  359.10   13.27   1
  -5  -2  -4  312.58   11.67   1
  -5  -2  -4  304.85   10.83   1
  -5  -2  -3   71.57    4.06   1
  -5  -2  -3   65.77    3.73   1
  -5  -2  -2   13.18    1.74   1
  -5  -2  -2   17.64    2.77   1
  -5  -2  -1  759.55   25.36   1
  -5  -2  -1  781.20   31.86   1
  -5  -2   0 2035.81  101.07   1
  -5  -2   1 1407.00   56.26   1
  -5  -2   1 1456.19   67.92   1
  -5  -2   2 1592.81   59.86   1
  -5  -2   2 1620.87   64.42   1
  -5  -2   2 1569.74   51.51   1
  -5  -2   3  740.38   24.49   1
  -5  -2   3  719.31   27.36   1
  -5  -2   4 1693.32   62.55   1
  -5  -2   5   85.01    4.61   1
  -5  -2   5   84.09    4.59   1
  -5  -2   6  203.35    7.99   1
  -5  -2   6  203.35    8.84   1
  -5  -2   7  309.06   11.60   1
  -5  -2   7  316.13   12.45   1
  -5  -2   8  315.06   12.78   1
  -5  -2   9   58.06    5.03   1
  -5  -2  10   73.27    5.82   1
  -5  -2  11  294.12   13.03   1
  -5  -2  12   14.36    3.87   1
  -5  -2  13  171.61    9.43   1
  -5  -2  14    9.00    5.34   1
  -5  -1 -11  114.92    5.15   1
  -5  -1 -10   45.29    2.96   1
  -5  -1  -9   73.27    3.94   1
  -5  -1  -8   76.74    4.03   1
  -5  -1  -7  133.63    5.78   1
  -5  -1  -7  124.55    6.92   1
  -5  -1  -6  129.73    5.47   1
  -5  -1  -6  127.01    6.31   1
  -5  -1  -5  195.72    8.67   1
  -5  -1  -5  199.94    7.92   1
  -5  -1  -4 1588.02   51.80   1
  -5  -1  -4 1528.81   65.69   1
  -5  -1  -3 1396.52   53.81   1
  -5  -1  -3 1290.96   43.83   1
  -5  -1  -2  405.62   14.10   1
  -5  -1  -2  387.30   14.96   1
  -5  -1  -1 2866.53   91.02   1
  -5  -1  -1 2945.23  131.33   1
  -5  -1   0  748.57   25.72   1
  -5  -1   1  337.46   12.12   1
  -5  -1   3 1000.46   31.63   1
  -5  -1   3 1002.36   37.99   1
  -5  -1   4 1478.40   58.44   1
  -5  -1   5  312.23   12.02   1
  -5  -1   5  303.80   11.16   1
  -5  -1   6  752.95   27.44   1
  -5  -1   6  690.11   24.69   1
  -5  -1   7   28.73    3.43   1
  -5  -1   7   23.91    2.93   1
  -5  -1   8   33.87    4.07   1
  -5  -1   9   81.90    5.61   1
  -5  -1  10    2.50    3.29   1
  -5  -1  11  174.50    8.72   1
  -5  -1  12   28.30    4.79   1
  -5  -1  13   28.41    5.86   1
  -5  -1  15    4.33    5.66   1
  -5   0 -11   35.40    2.86   1
  -5   0 -10   81.36    4.15   1
  -5   0  -9   69.72    4.01   1
  -5   0  -8  414.53   15.07   1
  -5   0  -7   37.09    3.29   1
  -5   0  -7   39.44    3.01   1
  -5   0  -6    3.65    2.90   1
  -5   0  -6    9.86    2.14   1
  -5   0  -5 2209.94   95.90   1
  -5   0  -5 2162.25   71.61   1
  -5   0  -4 1011.24   33.71   1
  -5   0  -4 1040.71   39.36   1
  -5   0  -3  930.86   30.51   1
  -5   0  -3  932.69   36.65   1
  -5   0  -2  616.53   20.36   1
  -5   0  -2  600.25   23.03   1
  -5   0  -1 1009.33   37.49   1
  -5   0  -1  943.10   31.94   1
  -5   0   0  127.01    5.64   1
  -5   0   1   32.83    3.21   1
  -5   0   2  186.87    7.38   1
  -5   0   3  111.09    4.64   1
  -5   0   4  312.94   11.32   1
  -5   0   4  315.42   11.37   1
  -5   0   5   69.72    4.18   1
  -5   0   5   68.06    3.80   1
  -5   0   6   46.51    3.55   1
  -5   0   6   42.77    3.53   1
  -5   0   7   17.47    2.76   1
  -5   0   7   20.61    2.81   1
  -5   0   8    6.35    3.18   1
  -5   0   9    8.82    3.68   1
  -5   0  10  254.72   11.49   1
  -5   0  12    3.61    4.37   1
  -5   0  13    3.13    4.99   1
  -5   0  14   -5.81    5.59   1
  -5   0  15  103.84    8.56   1
  -5   1 -11  117.51    5.42   1
  -5   1 -10   43.03    3.41   1
  -5   1  -9   72.42    4.08   1
  -5   1  -8   75.34    4.34   1
  -5   1  -7  129.28    6.82   1
  -5   1  -7  130.64    5.94   1
  -5   1  -6  117.51    5.64   1
  -5   1  -6  115.56    6.23   1
  -5   1  -5  202.21    8.53   1
  -5   1  -5  200.79    7.94   1
  -5   1  -4 1557.88   65.52   1
  -5   1  -4 1538.21   51.77   1
  -5   1  -3 1317.69   44.29   1
  -5   1  -3 1384.58   53.58   1
  -5   1  -2  402.80   14.05   1
  -5   1  -2  410.87   15.00   1
  -5   1  -1 2748.91  116.39   1
  -5   1  -1 2807.94   91.14   1
  -5   1   0  791.30   25.88   1
  -5   1   1  331.97   12.03   1
  -5   1   2  696.43   23.22   1
  -5   1   3  972.82   32.44   1
  -5   1   3  874.38   38.44   1
  -5   1   4 1495.37   49.50   1
  -5   1   4 1489.19   60.20   1
  -5   1   5  301.37   11.11   1
  -5   1   5  295.50   11.69   1
  -5   1   6  732.78   27.61   1
  -5   1   6  738.21   25.00   1
  -5   1   7   30.03    3.40   1
  -5   1   7   27.67    3.05   1
  -5   1   8   39.44    3.89   1
  -5   1   8   35.76    3.47   1
  -5   1   9   81.18    5.77   1
  -5   1  10   -3.39    3.72   1
  -5   1  11  185.50    9.53   1
  -5   1  12   23.52    5.14   1
  -5   1  13   21.44    5.65   1
  -5   1  14   24.21    5.51   1
  -5   1  15   17.56    5.61   1
  -5   2 -12    6.97    2.38   1
  -5   2 -11   63.52    3.98   1
  -5   2 -10  281.90   11.08   1
  -5   2  -9   18.15    2.73   1
  -5   2  -8  105.68    5.14   1
  -5   2  -7   23.72    3.80   1
  -5   2  -7   27.77    3.06   1
  -5   2  -6   20.16    2.69   1
  -5   2  -6   19.71    2.58   1
  -5   2  -5  390.06   14.61   1
  -5   2  -5  363.28   13.34   1
  -5   2  -4  296.18   11.01   1
  -5   2  -4  291.04   11.60   1
  -5   2  -3   65.29    3.72   1
  -5   2  -3   73.44    3.77   1
  -5   2  -2   13.99    2.17   1
  -5   2  -2   17.14    1.82   1
  -5   2  -1  778.97   28.47   1
  -5   2  -1  727.92   25.36   1
  -5   2   0 1958.06   64.61   1
  -5   2   1 1502.34   48.06   1
  -5   2   2 1575.30   61.92   1
  -5   2   2 1588.02   51.80   1
  -5   2   3  757.90   24.78   1
  -5   2   3  703.84   31.31   1
  -5   2   4 1648.36   55.22   1
  -5   2   4 1747.24   62.70   1
  -5   2   5   84.09    4.59   1
  -5   2   5   94.09    4.46   1
  -5   2   5   86.30    4.46   1
  -5   2   6  190.72    8.01   1
  -5   2   6  202.78    8.54   1
  -5   2   7  304.15   11.51   1
  -5   2   7  307.65   12.63   1
  -5   2   8  284.60   11.13   1
  -5   2   8  314.00   12.76   1
  -5   2   9   54.76    5.03   1
  -5   2  10   62.88    5.71   1
  -5   2  11  297.56   13.11   1
  -5   2  12   19.01    4.62   1
  -5   2  13  173.98   10.02   1
  -5   2  14   13.99    5.01   1
  -5   2  15    7.90    6.01   1
  -5   3 -12   81.00    4.68   1
  -5   3 -11    7.51    2.74   1
  -5   3 -10   69.89    4.35   1
  -5   3  -9   49.14    3.51   1
  -5   3  -8   73.62    4.46   1
  -5   3  -7   78.15    4.60   1
  -5   3  -7   85.38    5.54   1
  -5   3  -6  182.25    8.37   1
  -5   3  -6  172.13    7.35   1
  -5   3  -5  299.64   11.77   1
  -5   3  -5  265.69   10.76   1
  -5   3  -4  269.94   11.17   1
  -5   3  -4  289.68   10.89   1
  -5   3  -3 1227.10   46.24   1
  -5   3  -3 1172.38   39.72   1
  -5   3  -2   64.00    3.20   1
  -5   3  -2   63.84    3.68   1
  -5   3  -1 1130.30   37.65   1
  -5   3  -1 1134.34   43.11   1
  -5   3   0 1179.92   39.16   1
  -5   3   1  300.33   11.09   1
  -5   3   2   87.98    4.69   1
  -5   3   2   83.36    3.65   1
  -5   3   3 1300.32   49.76   1
  -5   3   3 1339.56   42.46   1
  -5   3   3 1263.09   41.23   1
  -5   3   4  157.75    6.53   1
  -5   3   4  155.50    6.48   1
  -5   3   4  156.00    6.74   1
  -5   3   5  378.69   13.62   1
  -5   3   5  363.28   14.49   1
  -5   3   5  363.66   13.35   1
  -5   3   6  498.63   19.65   1
  -5   3   6  484.44   18.05   1
  -5   3   6  488.41   17.68   1
  -5   3   7   93.32    5.41   1
  -5   3   8  166.41    8.26   1
  -5   3   9   15.60    3.24   1
  -5   3  10   69.72    5.85   1
  -5   3  11   41.99    5.44   1
  -5   3  12   37.58    5.03   1
  -5   3  13    1.30    5.36   1
  -5   3  14   67.24    7.05   1
  -5   3  15   24.90    5.99   1
  -5   3  16   20.79    6.20   1
  -5   4 -12   36.97    3.53   1
  -5   4 -11   56.40    4.06   1
  -5   4 -10  288.32   11.21   1
  -5   4  -9   40.45    3.82   1
  -5   4  -8  249.32   10.11   1
  -5   4  -7  129.50    7.28   1
  -5   4  -7  136.66    6.31   1
  -5   4  -6  210.25    9.28   1
  -5   4  -6  199.09    8.18   1
  -5   4  -5  540.56   19.53   1
  -5   4  -5  590.49   21.38   1
  -5   4  -4  220.23    8.31   1
  -5   4  -4  212.87    8.75   1
  -5   4  -3   52.42    3.48   1
  -5   4  -3   53.58    3.95   1
  -5   4  -2 1044.58   34.91   1
  -5   4  -2 1069.94   38.60   1
  -5   4  -1  249.96    9.49   1
  -5   4  -1  246.18    9.73   1
  -5   4   0  255.68    9.59   1
  -5   4   1  247.75    9.44   1
  -5   4   2 1143.79   43.29   1
  -5   4   2 1129.63   37.64   1
  -5   4   2 1114.22   36.72   1
  -5   4   3  333.43   12.42   1
  -5   4   3  340.40   12.18   1
  -5   4   3  331.97   11.66   1
  -5   4   4  408.44   14.96   1
  -5   4   4  402.80   14.05   1
  -5   4   4  402.40   14.44   1
  -5   4   5  679.12   24.50   1
  -5   4   5  678.08   22.39   1
  -5   4   5  643.13   21.81   1
  -5   4   6  124.77    5.36   1
  -5   4   6  111.51    5.49   1
  -5   4   6  121.22    5.95   1
  -5   4   7  264.71   11.06   1
  -5   4   7  266.34    9.79   1
  -5   4   8  403.21   15.66   1
  -5   4   9  242.74   11.53   1
  -5   4  10   40.96    5.12   1
  -5   4  11   40.58    4.84   1
  -5   4  12   21.53    4.55   1
  -5   4  13    5.02    4.48   1
  -5   4  14   17.06    5.95   1
  -5   4  15   59.75    7.58   1
  -5   4  16   49.00    7.00   1
  -5   5 -12   62.57    4.43   1
  -5   5 -11    1.90    2.98   1
  -5   5 -10  192.38    8.60   1
  -5   5  -9   94.48    5.25   1
  -5   5  -6    6.97    2.22   1
  -5   5  -5   13.84    2.98   1
  -5   5  -4   72.25    4.59   1
  -5   5  -3   81.54    4.33   1
  -5   5  -2 1015.06   36.96   1
  -5   5  -1  345.22   13.01   1
  -5   5  -1  378.30   13.62   1
  -5   5   0  275.56   10.29   1
  -5   5   1 1308.27   43.40   1
  -5   5   1 1366.04   44.35   1
  -5   5   2  625.00   22.50   1
  -5   5   2  653.82   24.04   1
  -5   5   2  651.27   21.44   1
  -5   5   3  306.25   12.25   1
  -5   5   3  314.71   11.35   1
  -5   5   3  323.28   11.87   1
  -5   5   4  104.45    4.50   1
  -5   5   4   86.49    4.65   1
  -5   5   4   86.86    4.66   1
  -5   5   5   83.36    4.02   1
  -5   5   5   72.08    4.41   1
  -5   5   5   79.74    4.29   1
  -5   5   6  215.80    8.23   1
  -5   5   6  218.45    9.16   1
  -5   5   7   94.28    5.63   1
  -5   5   7   94.28    4.47   1
  -5   5   8  224.10   10.48   1
  -5   5   9  169.26    8.85   1
  -5   5  10   86.86    6.71   1
  -5   5  11  244.61   11.57   1
  -5   5  12   77.26    6.33   1
  -5   5  14   25.20    5.22   1
  -5   5  15   22.94    6.51   1
  -5   6 -12    7.24    2.85   1
  -5   6 -11   20.43    3.44   1
  -5   6  -6   21.34    3.60   1
  -5   6  -5  775.07   28.95   1
  -5   6  -4   17.56    2.85   1
  -5   6  -3  145.44    6.51   1
  -5   6  -2    1.28    1.60   1
  -5   6   0 2995.37   95.23   1
  -5   6   1  685.39   21.99   1
  -5   6   1  682.25   22.99   1
  -5   6   2  348.20   15.30   1
  -5   6   2  360.24   13.29   1
  -5   6   2  343.73   12.61   1
  -5   6   3  443.10   15.58   1
  -5   6   3  426.01   14.86   1
  -5   6   3  426.42   16.11   1
  -5   6   4   66.10    4.07   1
  -5   6   4   63.84    3.68   1
  -5   6   4   74.30    4.14   1
  -5   6   5  379.86   13.64   1
  -5   6   5  376.36   15.13   1
  -5   6   5  394.82   13.91   1
  -5   6   6   -0.12    2.09   1
  -5   6   7   12.11    3.62   1
  -5   6   7   12.53    2.41   1
  -5   6   8  194.04    7.80   1
  -5   6   8  200.22    9.62   1
  -5   6   9   94.09    6.60   1
  -5   6  10  192.93    9.72   1
  -5   6  11   -0.94    4.48   1
  -5   6  12   11.97    5.05   1
  -5   6  13    5.15    5.40   1
  -5   6  14   49.28    6.74   1
  -5   6  15    1.72    4.66   1
  -5   7 -12   -2.46    3.39   1
  -5   7  -6   75.52    5.21   1
  -5   7  -5   87.80    5.43   1
  -5   7  -4  330.51   13.45   1
  -5   7  -3  184.14    8.41   1
  -5   7  -2  340.03   13.28   1
  -5   7  -1  405.22   13.29   1
  -5   7   0  255.36    8.63   1
  -5   7   1  142.56    5.49   1
  -5   7   2  169.78    7.04   1
  -5   7   2  171.35    7.33   1
  -5   7   2  175.83    6.63   1
  -5   7   3  490.18   18.60   1
  -5   7   3  496.84   16.49   1
  -5   7   3  476.55   17.03   1
  -5   7   4   68.23    3.80   1
  -5   7   4   75.34    4.17   1
  -5   7   4   69.89    4.51   1
  -5   7   5  106.50    5.37   1
  -5   7   5  101.00    5.23   1
  -5   7   5  117.72    6.08   1
  -5   7   6  277.89   11.67   1
  -5   7   6  289.00   10.54   1
  -5   7   7   67.08    3.77   1
  -5   7   7   64.16    4.65   1
  -5   7   8    0.11    3.78   1
  -5   7   8    2.56    2.27   1
  -5   7   9    6.25    4.50   1
  -5   7  10  124.32    7.58   1
  -5   7  11   25.20    5.12   1
  -5   7  12   16.97    5.52   1
  -5   7  13   12.04    5.83   1
  -5   7  14   42.64    7.05   1
  -5   7  15    7.13    6.25   1
  -5   8 -13   37.21    4.39   1
  -5   8  -5  312.23   13.43   1
  -5   8  -4  572.17   22.48   1
  -5   8  -3  491.95   19.07   1
  -5   8  -2  319.34   12.51   1
  -5   8  -1   92.16    3.65   1
  -5   8   0 1038.77   33.52   1
  -5   8   1  331.60   11.65   1
  -5   8   2  452.84   15.32   1
  -5   8   2  469.16   17.33   1
  -5   8   3   12.39    3.31   1
  -5   8   3   19.10    2.45   1
  -5   8   3   19.18    2.37   1
  -5   8   4  286.96   10.84   1
  -5   8   4  284.93   10.47   1
  -5   8   4  282.24   11.76   1
  -5   8   5  184.14    7.60   1
  -5   8   5  194.04    8.36   1
  -5   8   6   77.44    5.46   1
  -5   8   6   76.39    4.20   1
  -5   8   7    6.81    4.02   1
  -5   8   7    9.73    2.50   1
  -5   8   8  336.36   14.31   1
  -5   8   8  316.84   12.10   1
  -5   8   9  187.14    7.66   1
  -5   8   9  185.23    9.53   1
  -5   8  10   88.74    6.41   1
  -5   8  11   32.95    5.40   1
  -5   8  12   53.44    6.43   1
  -5   8  13   22.28    6.04   1
  -5   8  14   21.72    5.87   1
  -5   8  15   17.06    6.11   1
  -5   9  -4   65.61    4.86   1
  -5   9  -3   29.59    2.83   1
  -5   9  -2  164.87    5.65   1
  -5   9  -2  159.01    7.31   1
  -5   9  -1   76.56    3.33   1
  -5   9   0   32.49    2.28   1
  -5   9   1   11.16    2.00   1
  -5   9   2  277.89    9.34   1
  -5   9   3   10.82    3.42   1
  -5   9   3    7.95    2.20   1
  -5   9   4  273.24   11.90   1
  -5   9   4  288.32   10.53   1
  -5   9   4  277.89   10.67   1
  -5   9   5  138.30    7.06   1
  -5   9   5  141.37    6.18   1
  -5   9   6   45.02    4.03   1
  -5   9   6   45.16    3.63   1
  -5   9   7   38.56    3.35   1
  -5   9   7   41.99    5.05   1
  -5   9   8   54.76    5.77   1
  -5   9   8   65.77    4.05   1
  -5   9   9  285.61   12.51   1
  -5   9   9  257.60   10.27   1
  -5   9  10   26.32    4.82   1
  -5   9  10   22.28    2.27   1
  -5   9  11   12.60    3.83   1
  -5   9  12   13.62    5.53   1
  -5   9  13   62.09    6.15   1
  -5   9  14   34.93    6.62   1
  -5   9  15   -2.37    6.19   1
  -5  10  -4   68.56    4.80   1
  -5  10  -3  178.22    8.54   1
  -5  10  -2  175.83    6.10   1
  -5  10  -1   95.84    3.92   1
  -5  10   0   63.04    3.02   1
  -5  10   1   30.69    2.44   1
  -5  10   2  301.37   10.76   1
  -5  10   3   14.29    2.80   1
  -5  10   3    7.02    2.23   1
  -5  10   4   58.22    4.58   1
  -5  10   4   48.72    3.63   1
  -5  10   5    6.92    3.10   1
  -5  10   5    5.02    3.99   1
  -5  10   6  191.82    9.42   1
  -5  10   6  187.14    7.66   1
  -5  10   7  431.81   15.79   1
  -5  10   7  444.37   18.13   1
  -5  10   8  227.71   11.17   1
  -5  10   8  221.12    8.92   1
  -5  10   9   91.20    6.30   1
  -5  10   9   98.21    4.76   1
  -5  10  10   87.61    4.31   1
  -5  10  10   85.01    7.01   1
  -5  10  11    2.82    4.84   1
  -5  10  12   91.20    7.64   1
  -5  10  13   20.43    6.24   1
  -5  10  14    0.79    6.05   1
  -5  11  -3  181.98    6.21   1
  -5  11  -2  111.09    4.22   1
  -5  11  -1   63.20    2.86   1
  -5  11   0  345.22   11.52   1
  -5  11   1  116.42    4.96   1
  -5  11   2   30.47    2.32   1
  -5  11   3   85.01    5.35   1
  -5  11   3   77.97    4.06   1
  -5  11   4   14.75    4.15   1
  -5  11   5  165.38    8.49   1
  -5  11   5  153.02    7.17   1
  -5  11   6  242.42   10.90   1
  -5  11   6  225.60    9.31   1
  -5  11   7   46.51    3.96   1
  -5  11   8   77.44    6.69   1
  -5  11   8   76.39    4.54   1
  -5  11   9   62.57    6.17   1
  -5  11   9   55.50    3.58   1
  -5  11  10    9.18    5.15   1
  -5  11  10    8.29    2.19   1
  -5  11  11   33.87    5.94   1
  -5  11  12   17.72    5.39   1
  -5  11  14    2.92    4.41   1
  -5  12  -3   74.30    2.93   1
  -5  12  -2   79.57    3.39   1
  -5  12  -1  334.16   11.33   1
  -5  12   0  148.60    5.61   1
  -5  12   1   21.44    2.13   1
  -5  12   2  119.25    5.02   1
  -5  12   3  494.17   19.56   1
  -5  12   4  289.34   12.93   1
  -5  12   5  303.80   13.60   1
  -5  12   6   92.16    5.18   1
  -5  12   6   99.80    6.99   1
  -5  12   7  127.24    7.44   1
  -5  12   7  131.56    6.19   1
  -5  12   8   39.31    5.52   1
  -5  12   8   39.94    3.41   1
  -5  12   9   24.80    5.38   1
  -5  12   9   18.84    2.78   1
  -5  12  10   79.39    6.95   1
  -5  12  11   10.89    5.48   1
  -5  12  12    1.99    5.53   1
  -5  12  13    2.56    5.34   1
  -5  12  14   15.44    6.60   1
  -5  13  -3  115.56    4.30   1
  -5  13  -2  137.12    5.15   1
  -5  13  -1   41.09    2.56   1
  -5  13   0  193.21    7.51   1
  -5  13   1   63.20    3.50   1
  -5  13   2  299.29   11.42   1
  -5  13   4   21.72    3.82   1
  -5  13   5  215.50   10.57   1
  -5  13   6   18.15    5.37   1
  -5  13   6   23.23    3.76   1
  -5  13   7   43.96    3.98   1
  -5  13   7   40.45    5.72   1
  -5  13   8   24.70    5.37   1
  -5  13   8   18.40    3.17   1
  -5  13   9   37.33    5.74   1
  -5  13   9   28.94    3.23   1
  -5  13  10   50.41    5.40   1
  -5  13  11   20.25    5.22   1
  -5  13  12   18.32    5.56   1
  -5  13  13   12.04    6.52   1
  -5  14  -3  229.52    7.88   1
  -5  14  -2  135.96    5.13   1
  -5  14  -1  180.90    6.99   1
  -5  14   0  146.41    6.05   1
  -5  14   1  357.21   13.23   1
  -5  14   4  148.35    8.53   1
  -5  14   5  190.99   10.50   1
  -5  14   6  334.16   14.62   1
  -5  14   7   55.50    5.81   1
  -5  14   7   49.00    4.34   1
  -5  14   8    9.99    2.97   1
  -5  14   8    7.67    5.37   1
  -5  14   9    7.62    2.70   1
  -5  14   9    8.53    5.26   1
  -5  14  10   23.91    5.87   1
  -5  14  11   -5.38    5.85   1
  -5  14  12    4.84    6.12   1
  -5  14  13    6.15    4.61   1
  -5  15  -2  222.01    8.34   1
  -5  15  -1  186.05    7.37   1
  -5  15   0  272.25   10.23   1
  -5  15   1   48.30    3.20   1
  -5  15   4   53.58    6.15   1
  -5  15   5   77.79    6.88   1
  -5  15   6    4.16    5.22   1
  -5  15   7   54.46    6.49   1
  -5  15   7   51.84    4.32   1
  -5  15   8   19.27    5.44   1
  -5  15   8   22.00    3.38   1
  -5  15   9    9.86    5.34   1
  -5  15  10    5.81    4.15   1
  -5  15  11   28.30    5.00   1
  -5  15  12    2.86    5.44   1
  -5  16  -1   93.12    4.25   1
  -5  16   0   54.32    3.24   1
  -5  16   5  110.46    7.78   1
  -5  16   6   17.72    5.81   1
  -5  16   7   43.96    4.24   1
  -5  16   7   43.43    6.19   1
  -5  16   8   16.65    3.67   1
  -5  16   8   21.16    5.61   1
  -5  16   9   29.48    6.19   1
  -5  16  10   -1.59    5.85   1
  -5  16  11   19.80    6.50   1
  -5  17   5   13.84    4.24   1
  -5  17   6   16.40    4.46   1
  -5  17   7   20.52    5.53   1
  -5  17   7   10.18    3.32   1
  -5  17   8    3.42    5.92   1
  -5  17   8    5.43    3.40   1
  -5  17   9    4.24    4.78   1
  -5  17  10    5.06    5.94   1
  -5  18   6   34.69    6.36   1
  -5  18   7   46.38    7.35   1
  -5  18   8   32.26    6.59   1
  -5  18   9   14.90    6.56   1
  -5  18  10   -5.20    5.61   1
  -5  19   6   24.30    6.90   1
  -5  19   7   46.65    7.38   1
  -5  19   8   19.10    5.16   1
  -5  19   9   58.98    7.37   1
  -5  20   7    5.20    6.57   1
  -5  20   8    5.29    6.44   1
  -4 -23  -3   51.27    8.59   1
  -4 -23  -2   18.84    7.46   1
  -4 -23  -1   18.23    5.64   1
  -4 -23   0   -0.72    5.20   1
  -4 -23   1   20.98    5.68   1
  -4 -23   2   34.57    7.17   1
  -4 -23   3   25.81    7.21   1
  -4 -23   4   47.06    7.96   1
  -4 -22  -5   16.40    7.37   1
  -4 -22  -4   24.01    7.64   1
  -4 -22  -3   26.11    7.56   1
  -4 -22  -2   27.25    7.83   1
  -4 -22  -1   10.56    7.67   1
  -4 -22   0   27.25    7.83   1
  -4 -22   1   17.06    7.27   1
  -4 -22   2   11.29    7.12   1
  -4 -22   3    4.93    6.93   1
  -4 -22   5   10.30    6.61   1
  -4 -22   6   35.64    7.64   1
  -4 -21  -4   16.48    7.15   1
  -4 -21  -3   16.24    7.42   1
  -4 -21  -2   29.38    7.59   1
  -4 -21  -1    5.66    6.85   1
  -4 -21   0   32.72    7.44   1
  -4 -21   1   -1.88    6.00   1
  -4 -21   2   27.35    6.59   1
  -4 -21   3   25.00    7.00   1
  -4 -21   4   25.70    7.20   1
  -4 -21   5   16.08    5.29   1
  -4 -21   6   30.03    7.12   1
  -4 -21   7    5.48    6.88   1
  -4 -20  -3   28.62    7.38   1
  -4 -20  -2   52.56    8.12   1
  -4 -20  -1    1.96    6.47   1
  -4 -20   1   14.75    6.76   1
  -4 -20   2   92.16    8.83   1
  -4 -20   3   86.49    7.25   1
  -4 -20   4   33.87    7.33   1
  -4 -20   5    1.30    5.70   1
  -4 -20   6   16.24    6.61   1
  -4 -20   7    8.47    6.81   1
  -4 -20   8    0.50    5.88   1
  -4 -20   9   14.44    5.17   1
  -4 -19  -3   50.55    7.96   1
  -4 -19  -2   56.25    7.95   1
  -4 -19  -1   49.42    6.19   1
  -4 -19   0   39.44    7.41   1
  -4 -19   1   15.52    6.86   1
  -4 -19   2    4.62    6.62   1
  -4 -19   3   62.73    7.44   1
  -4 -19   4   51.84    7.34   1
  -4 -19   5   25.10    6.41   1
  -4 -19   6   33.41    6.82   1
  -4 -19   7   42.12    7.27   1
  -4 -19   8    8.88    4.71   1
  -4 -19   9   -1.72    6.18   1
  -4 -19  10   -0.24    6.42   1
  -4 -18  -2   87.80    8.25   1
  -4 -18  -1   60.37    7.61   1
  -4 -18   0  196.00   11.76   1
  -4 -18   1  121.88    9.27   1
  -4 -18   2   13.91    5.67   1
  -4 -18   4   26.73    6.20   1
  -4 -18   5    2.13    5.93   1
  -4 -18   6   33.18    6.68   1
  -4 -18   7    3.65    5.73   1
  -4 -18   8   18.15    6.22   1
  -4 -18   9   50.27    7.52   1
  -4 -18  10   -5.95    5.90   1
  -4 -17  -2   57.61    6.07   1
  -4 -17  -1  137.12    9.60   1
  -4 -17   0   21.90    4.87   1
  -4 -17   2    2.25    6.18   1
  -4 -17   3  143.76    9.59   1
  -4 -17   4   -3.96    4.74   1
  -4 -17   5   26.94    6.33   1
  -4 -17   6   75.00    7.62   1
  -4 -17   7   34.46    5.28   1
  -4 -17   8   48.58    6.97   1
  -4 -17   9   13.91    5.82   1
  -4 -17  10   -0.85    6.02   1
  -4 -17  11   19.45    6.44   1
  -4 -16  -2   19.18    2.10   1
  -4 -16  -2   19.98    4.56   1
  -4 -16  -1   10.24    5.82   1
  -4 -16  -1   18.92    2.17   1
  -4 -16   0   25.60    2.63   1
  -4 -16   0   20.07    6.18   1
  -4 -16   1   49.84    6.78   1
  -4 -16   2  135.72    8.85   1
  -4 -16   3   33.76    6.04   1
  -4 -16   4  172.40    9.45   1
  -4 -16   5  156.25    9.00   1
  -4 -16   6   81.18    7.75   1
  -4 -16   7   98.41    7.94   1
  -4 -16   9    6.45    5.79   1
  -4 -16  11   12.46    5.72   1
  -4 -16  12   -0.14    4.20   1
  -4 -15  -3    6.97    1.58   1
  -4 -15  -2  111.94    4.87   1
  -4 -15  -1  231.65   11.57   1
  -4 -15  -1  207.36    8.06   1
  -4 -15   0   18.40    5.83   1
  -4 -15   0    9.55    2.35   1
  -4 -15   1  143.52    9.10   1
  -4 -15   2   40.45    4.96   1
  -4 -15   3   30.47    4.42   1
  -4 -15   4   86.68    6.89   1
  -4 -15   5   12.89    5.31   1
  -4 -15   6  219.63   10.97   1
  -4 -15   7    4.58    5.69   1
  -4 -15   8   14.67    5.90   1
  -4 -15   9   38.44    6.20   1
  -4 -15  10   25.30    6.24   1
  -4 -15  11   44.62    6.81   1
  -4 -15  12   21.34    6.47   1
  -4 -14  -4   27.14    1.88   1
  -4 -14  -3  110.25    4.62   1
  -4 -14  -2   31.92    2.37   1
  -4 -14  -1   15.92    2.15   1
  -4 -14  -1   14.90    4.32   1
  -4 -14   0   82.63    6.18   1
  -4 -14   0   91.01    4.39   1
  -4 -14   1   44.89    2.95   1
  -4 -14   1   41.60    5.93   1
  -4 -14   2    6.35    5.04   1
  -4 -14   3   30.80    4.44   1
  -4 -14   4  182.52   10.00   1
  -4 -14   5   14.82    5.39   1
  -4 -14   6   35.40    6.07   1
  -4 -14   7  302.06   14.60   1
  -4 -14   8  234.40   11.94   1
  -4 -14   9  121.22    8.59   1
  -4 -14  10   19.54    5.22   1
  -4 -14  11   20.70    5.73   1
  -4 -14  12    5.52    5.88   1
  -4 -14  13    0.44    6.03   1
  -4 -13  -4   14.82    1.46   1
  -4 -13  -3   13.84    1.71   1
  -4 -13  -2   39.06    2.62   1
  -4 -13  -1    6.35    1.97   1
  -4 -13  -1    5.48    3.42   1
  -4 -13   0   59.60    3.24   1
  -4 -13   0   61.62    6.12   1
  -4 -13   1  139.00    7.55   1
  -4 -13   1  138.53    5.89   1
  -4 -13   2   -0.15    4.96   1
  -4 -13   3  133.40    7.85   1
  -4 -13   4  283.25   13.13   1
  -4 -13   5   44.22    5.72   1
  -4 -13   6  138.30    8.00   1
  -4 -13   7   26.11    4.70   1
  -4 -13   8  330.51   15.27   1
  -4 -13   9   55.50    6.56   1
  -4 -13  10    5.29    5.29   1
  -4 -13  11   57.61    5.77   1
  -4 -13  12   33.18    5.64   1
  -4 -13  13   14.06    5.62   1
  -4 -12  -3   93.12    3.86   1
  -4 -12  -2  796.93   25.97   1
  -4 -12  -1    9.92    1.89   1
  -4 -12   0  151.29    6.15   1
  -4 -12   0  144.96    8.19   1
  -4 -12   1   70.22    3.69   1
  -4 -12   1   66.42    5.87   1
  -4 -12   2  665.64   22.70   1
  -4 -12   2  690.11   26.27   1
  -4 -12   3   75.00    6.06   1
  -4 -12   4   30.14    4.06   1
  -4 -12   5  415.34   17.12   1
  -4 -12   7  262.12   12.63   1
  -4 -12   8   20.98    5.77   1
  -4 -12   9    8.70    5.07   1
  -4 -12  10    8.94    5.32   1
  -4 -12  13   23.33    4.83   1
  -4 -12  14   15.68    5.62   1
  -4 -11  -3  136.19    5.13   1
  -4 -11  -2  609.60   26.17   1
  -4 -11  -2  658.95   21.05   1
  -4 -11  -1   49.00    2.94   1
  -4 -11  -1   43.30    4.34   1
  -4 -11   0   52.42    4.49   1
  -4 -11   0   61.94    3.46   1
  -4 -11   0   60.22    5.28   1
  -4 -11   1  534.53   21.27   1
  -4 -11   1  551.31   18.31   1
  -4 -11   1  538.24   20.88   1
  -4 -11   2  296.18   12.74   1
  -4 -11   2  319.69   13.23   1
  -4 -11   2  315.06   11.01   1
  -4 -11   3   32.60    4.80   1
  -4 -11   3   20.88    3.29   1
  -4 -11   3   33.06    2.99   1
  -4 -11   4   31.58    4.72   1
  -4 -11   5  245.55   11.91   1
  -4 -11   6   16.40    4.86   1
  -4 -11   8  262.76   12.32   1
  -4 -11   9  283.92   13.14   1
  -4 -11  10   12.04    5.41   1
  -4 -11  11   20.34    5.59   1
  -4 -11  12   18.58    4.57   1
  -4 -11  13   14.67    5.29   1
  -4 -11  14   26.83    6.22   1
  -4 -10  -3  163.07    7.66   1
  -4 -10  -2   61.31    2.98   1
  -4 -10  -2   55.65    4.03   1
  -4 -10  -1  164.10    6.15   1
  -4 -10  -1  159.52    7.58   1
  -4 -10   0 1506.99   56.68   1
  -4 -10   0 1561.83   49.00   1
  -4 -10   0 1454.66   62.55   1
  -4 -10   1  113.21    6.17   1
  -4 -10   1  119.25    5.24   1
  -4 -10   1  117.51    6.07   1
  -4 -10   2   73.96    4.99   1
  -4 -10   2   72.59    3.58   1
  -4 -10   2   78.85    5.51   1
  -4 -10   3  778.41   26.23   1
  -4 -10   3  820.82   29.80   1
  -4 -10   3  769.51   29.96   1
  -4 -10   4  199.66    9.33   1
  -4 -10   4  185.50    7.63   1
  -4 -10   5  449.02   18.22   1
  -4 -10   6  122.99    7.54   1
  -4 -10   7  340.03   14.38   1
  -4 -10   9  251.22   12.05   1
  -4 -10  10   17.81    5.40   1
  -4 -10  11    6.30    4.22   1
  -4 -10  12    4.08    3.88   1
  -4 -10  13   34.81    5.19   1
  -4 -10  14   11.97    6.23   1
  -4 -10  15    2.16    6.38   1
  -4  -9  -4   35.40    3.93   1
  -4  -9  -3   70.56    4.54   1
  -4  -9  -2   47.47    2.48   1
  -4  -9  -2   46.79    4.10   1
  -4  -9  -1   95.06    5.46   1
  -4  -9  -1  102.41    4.25   1
  -4  -9   0  119.90    6.35   1
  -4  -9   0  105.06    4.51   1
  -4  -9   0   96.24    5.69   1
  -4  -9   1  206.21    7.47   1
  -4  -9   1  185.50    8.72   1
  -4  -9   1  201.64    8.80   1
  -4  -9   2  294.81   10.65   1
  -4  -9   2  295.50   12.03   1
  -4  -9   2  286.62   12.19   1
  -4  -9   3   42.51    3.00   1
  -4  -9   3   45.83    4.33   1
  -4  -9   3   42.12    3.63   1
  -4  -9   4  173.45    8.17   1
  -4  -9   4  156.75    6.51   1
  -4  -9   5  117.07    6.71   1
  -4  -9   6   37.58    4.41   1
  -4  -9   7  205.06   10.02   1
  -4  -9   8  344.84   14.86   1
  -4  -9   9  199.94   10.18   1
  -4  -9  10   54.17    5.30   1
  -4  -9  11  116.42    8.20   1
  -4  -9  12   16.40    5.35   1
  -4  -9  13   -2.69    3.97   1
  -4  -9  14   47.75    6.77   1
  -4  -9  15    6.55    5.89   1
  -4  -8  -5  148.11    7.30   1
  -4  -8  -4  124.55    6.70   1
  -4  -8  -3  102.41    5.46   1
  -4  -8  -2  351.94   15.76   1
  -4  -8  -2  392.44   12.68   1
  -4  -8  -1  827.71   27.04   1
  -4  -8  -1  769.51   35.51   1
  -4  -8   0  169.26    7.55   1
  -4  -8   0  158.26    7.55   1
  -4  -8   0  172.66    6.57   1
  -4  -8   1  351.94   12.38   1
  -4  -8   1  362.52   13.71   1
  -4  -8   1  342.62   14.07   1
  -4  -8   2  810.54   31.32   1
  -4  -8   2  894.01   32.29   1
  -4  -8   2  850.89   28.00   1
  -4  -8   3  147.14    6.31   1
  -4  -8   3  163.84    7.42   1
  -4  -8   4  182.79    8.11   1
  -4  -8   4  166.67    6.71   1
  -4  -8   5   56.70    4.67   1
  -4  -8   5   42.38    3.26   1
  -4  -8   6   17.98    3.99   1
  -4  -8   7  203.92   10.28   1
  -4  -8   8   92.16    6.72   1
  -4  -8   9   82.45    5.81   1
  -4  -8  14   10.96    4.63   1
  -4  -7  -6  154.26    7.95   1
  -4  -7  -5  182.79    8.65   1
  -4  -7  -4  918.70   40.62   1
  -4  -7  -3  160.02    7.34   1
  -4  -7  -2   60.22    4.19   1
  -4  -7  -2   65.29    2.91   1
  -4  -7  -1   -1.02    2.38   1
  -4  -7  -1    1.19    1.57   1
  -4  -7   0   54.32    3.68   1
  -4  -7   0   55.95    2.99   1
  -4  -7   1  595.85   22.95   1
  -4  -7   1  616.53   20.36   1
  -4  -7   1  630.01   23.09   1
  -4  -7   2  845.06   31.40   1
  -4  -7   2  862.01   31.12   1
  -4  -7   2  862.60   28.20   1
  -4  -7   3  159.77    7.08   1
  -4  -7   3  150.55    6.14   1
  -4  -7   4 1036.20   36.05   1
  -4  -7   4  949.87   32.67   1
  -4  -7   5   87.80    4.50   1
  -4  -7   5   89.11    5.48   1
  -4  -7   6   27.77    3.79   1
  -4  -7   7   35.52    4.53   1
  -4  -7   8  250.59   11.40   1
  -4  -7   9  406.43   17.34   1
  -4  -7  10   16.24    4.27   1
  -4  -7  11  246.80   11.94   1
  -4  -6  -6    7.45    3.17   1
  -4  -6  -5  104.24    5.92   1
  -4  -6  -4  150.80    6.88   1
  -4  -6  -3  156.75    7.26   1
  -4  -6  -2  817.96   30.32   1
  -4  -6  -1  604.18   24.09   1
  -4  -6  -1  609.10   19.74   1
  -4  -6   0  339.66   12.53   1
  -4  -6   0  325.44   11.18   1
  -4  -6   1   28.41    2.88   1
  -4  -6   1   27.67    2.42   1
  -4  -6   1   25.20    3.01   1
  -4  -6   2  342.25   11.84   1
  -4  -6   2  331.60   13.11   1
  -4  -6   2  356.83   13.22   1
  -4  -6   3   91.58    4.40   1
  -4  -6   3   96.24    4.91   1
  -4  -6   4  853.81   29.22   1
  -4  -6   4  781.76   26.28   1
  -4  -6   5   71.74    6.61   1
  -4  -6   5   75.52    4.17   1
  -4  -6   6   59.60    3.71   1
  -4  -6   6   58.68    4.60   1
  -4  -6   7   13.10    3.84   1
  -4  -6   8  258.57   11.58   1
  -4  -6   9  165.12    9.25   1
  -4  -6  10   36.97    5.47   1
  -4  -6  11  225.30   11.41   1
  -4  -6  13  188.24   10.15   1
  -4  -6  15    3.50    4.53   1
  -4  -5  -6  239.94   13.63   1
  -4  -5  -5  362.90   19.05   1
  -4  -5  -4   74.13    6.20   1
  -4  -5  -3  391.64   15.04   1
  -4  -5  -2  475.68   18.32   1
  -4  -5  -1 2564.41  109.38   1
  -4  -5  -1 2652.25   80.34   1
  -4  -5   0  419.02   15.97   1
  -4  -5   0  416.98   13.89   1
  -4  -5   1 1956.29   70.77   1
  -4  -5   1 1878.36   60.68   1
  -4  -5   1 1869.70   72.64   1
  -4  -5   2  186.60    7.38   1
  -4  -5   2  177.16    7.45   1
  -4  -5   2  189.61    6.89   1
  -4  -5   3   53.14    3.35   1
  -4  -5   3   46.92    3.01   1
  -4  -5   4  135.96    5.83   1
  -4  -5   4  142.56    6.21   1
  -4  -5   5  654.34   25.07   1
  -4  -5   5  651.27   22.97   1
  -4  -5   6  446.05   16.90   1
  -4  -5   6  423.95   15.24   1
  -4  -5   7  416.98   16.74   1
  -4  -5   8  483.12   18.46   1
  -4  -5   9  184.42    9.51   1
  -4  -5  10   22.00    5.16   1
  -4  -5  11   16.89    5.26   1
  -4  -5  12   13.54    4.86   1
  -4  -4  -7  235.93   12.60   1
  -4  -4  -6  316.48   13.88   1
  -4  -4  -5  791.86   35.46   1
  -4  -4  -4  716.10   27.30   1
  -4  -4  -3  598.78   22.02   1
  -4  -4  -2 1559.46   65.55   1
  -4  -4  -1 3763.82  158.28   1
  -4  -4   0  256.00    9.60   1
  -4  -4   0  255.04    8.94   1
  -4  -4   1  773.95   25.04   1
  -4  -4   1  772.84   30.02   1
  -4  -4   1  780.64   28.50   1
  -4  -4   2  512.57   17.21   1
  -4  -4   2  500.86   18.35   1
  -4  -4   3   53.73    3.23   1
  -4  -4   3   59.75    3.40   1
  -4  -4   4  291.73   10.25   1
  -4  -4   4  274.90   10.94   1
  -4  -4   5  417.38   15.53   1
  -4  -4   5  398.40   14.37   1
  -4  -4   6   17.72    6.15   1
  -4  -4   6   23.43    3.29   1
  -4  -4   7   13.91    2.76   1
  -4  -4   7   19.45    4.06   1
  -4  -4   8   76.56    7.53   1
  -4  -4   9   85.93    6.30   1
  -4  -4  10  226.80   10.84   1
  -4  -4  11  129.05    7.72   1
  -4  -4  12    6.20    5.43   1
  -4  -4  13  181.44    9.43   1
  -4  -4  16   19.54    5.13   1
  -4  -3  -7  334.16   31.44   1
  -4  -3  -6  738.75   29.90   1
  -4  -3  -5  205.92    8.90   1
  -4  -3  -4  287.30   11.53   1
  -4  -3  -3  814.53   33.68   1
  -4  -3  -2 1393.53   56.74   1
  -4  -3  -1  266.67   11.10   1
  -4  -3   0  205.64    7.17   1
  -4  -3   0  186.32    7.64   1
  -4  -3   1 1959.83   63.75   1
  -4  -3   1 2030.40   76.60   1
  -4  -3   1 1998.98   74.22   1
  -4  -3   2 4020.83  128.09   1
  -4  -3   2 4027.17  152.30   1
  -4  -3   3 1860.20   71.60   1
  -4  -3   3 1906.20   60.25   1
  -4  -3   4  357.97   12.87   1
  -4  -3   4  378.30   14.00   1
  -4  -3   5  846.81   28.52   1
  -4  -3   5  860.25   31.09   1
  -4  -3   6  101.81    5.25   1
  -4  -3   6  101.40    4.63   1
  -4  -3   7    9.55    1.98   1
  -4  -3   7    4.75    3.36   1
  -4  -3   8  724.69   26.92   1
  -4  -3   9    3.72    3.01   1
  -4  -3  10   15.05    5.12   1
  -4  -3  11   13.76    3.86   1
  -4  -3  12  137.36    8.91   1
  -4  -3  13   82.45    7.63   1
  -4  -3  14   29.70    5.78   1
  -4  -3  15   47.47    6.20   1
  -4  -2  -9   13.25    1.60   1
  -4  -2  -8  182.79    6.76   1
  -4  -2  -7  795.24   25.94   1
  -4  -2  -7  781.76   35.79   1
  -4  -2  -6  126.34    5.17   1
  -4  -2  -6  126.11    6.51   1
  -4  -2  -5  234.09    9.79   1
  -4  -2  -5  221.71    8.64   1
  -4  -2  -4  356.83   12.47   1
  -4  -2  -4  349.32   14.20   1
  -4  -2  -3  936.97   31.83   1
  -4  -2  -3  925.38   40.15   1
  -4  -2  -2 1507.77   65.23   1
  -4  -2  -2 1520.22   49.91   1
  -4  -2  -1  194.32    6.97   1
  -4  -2   0  398.00   15.56   1
  -4  -2   1 1620.87   73.27   1
  -4  -2   1 1587.23   60.56   1
  -4  -2   1 1663.01   52.20   1
  -4  -2   2  521.67   17.36   1
  -4  -2   2  515.29   19.07   1
  -4  -2   3 1443.24   48.63   1
  -4  -2   4  595.36   22.45   1
  -4  -2   4  606.64   21.67   1
  -4  -2   5   68.72    3.98   1
  -4  -2   5   62.25    3.79   1
  -4  -2   6   86.86    4.47   1
  -4  -2   6   89.68    5.11   1
  -4  -2   7  831.75   29.99   1
  -4  -2   7  761.21   26.49   1
  -4  -2   8   45.43    3.64   1
  -4  -2   8   47.33    4.13   1
  -4  -2   9  127.69    7.23   1
  -4  -2  10   46.24    5.44   1
  -4  -2  11    8.76    3.67   1
  -4  -2  12   27.25    5.43   1
  -4  -2  13   56.25    6.90   1
  -4  -2  14    0.64    5.54   1
  -4  -1 -11    8.35    1.62   1
  -4  -1 -10   13.54    1.84   1
  -4  -1  -9   83.54    3.84   1
  -4  -1  -8  515.74   17.26   1
  -4  -1  -7  471.32   18.67   1
  -4  -1  -7  496.40   16.49   1
  -4  -1  -6  998.56   33.50   1
  -4  -1  -6 1016.33   36.98   1
  -4  -1  -5  615.54   22.83   1
  -4  -1  -5  596.82   20.03   1
  -4  -1  -4  102.21    4.65   1
  -4  -1  -4  102.41    5.06   1
  -4  -1  -3  996.03   39.77   1
  -4  -1  -3  966.59   32.96   1
  -4  -1  -2  598.29   19.57   1
  -4  -1  -2  594.38   24.38   1
  -4  -1  -1 2921.40  117.83   1
  -4  -1  -1 2836.63   90.54   1
  -4  -1   0 1047.82   35.61   1
  -4  -1   1 1500.79   51.91   1
  -4  -1   2  440.16   18.04   1
  -4  -1   2  492.40   15.53   1
  -4  -1   3 1892.25   78.30   1
  -4  -1   4  602.21   22.09   1
  -4  -1   4  614.05   20.32   1
  -4  -1   5 1638.63   57.48   1
  -4  -1   5 1550.00   49.61   1
  -4  -1   6 1473.02   52.20   1
  -4  -1   6 1408.50   45.79   1
  -4  -1   7  224.70    9.59   1
  -4  -1   7  234.40    8.88   1
  -4  -1   8  389.27   14.99   1
  -4  -1   8  369.02   13.45   1
  -4  -1   9  246.18   10.67   1
  -4  -1  10   58.22    4.73   1
  -4  -1  11   90.82    6.10   1
  -4  -1  12   47.47    4.96   1
  -4  -1  13   17.31    4.24   1
  -4  -1  14   14.59    4.51   1
  -4  -1  15   37.33    5.38   1
  -4  -1  16   12.11    4.73   1
  -4   0 -10  169.26    6.51   1
  -4   0  -9    2.53    1.81   1
  -4   0  -8   70.22    3.69   1
  -4   0  -7   52.42    4.20   1
  -4   0  -7   58.06    3.20   1
  -4   0  -6   62.25    4.42   1
  -4   0  -6   58.06    3.35   1
  -4   0  -5   57.76    4.10   1
  -4   0  -5   69.39    3.67   1
  -4   0  -4   81.36    4.33   1
  -4   0  -4   80.82    3.96   1
  -4   0  -3  319.34   11.08   1
  -4   0  -3  317.55   12.12   1
  -4   0  -2 1359.40   56.04   1
  -4   0  -2 1411.50   45.08   1
  -4   0  -1 1551.57   65.39   1
  -4   0  -1 1553.94   49.67   1
  -4   0   0    9.55    2.22   1
  -4   0   1  243.98    9.06   1
  -4   0   2  165.89    6.96   1
  -4   0   2  169.78    6.78   1
  -4   0   3   59.60    2.93   1
  -4   0   3   64.16    3.20   1
  -4   0   4  268.30   10.48   1
  -4   0   4  285.27   10.13   1
  -4   0   5  296.87   11.37   1
  -4   0   5  287.98   10.52   1
  -4   0   6  168.48    6.75   1
  -4   0   6  160.02    7.34   1
  -4   0   7   53.00    4.22   1
  -4   0   7   53.73    3.08   1
  -4   0   7   50.13    3.26   1
  -4   0   8  359.48   14.03   1
  -4   0   8  337.82   12.50   1
  -4   0   9  344.47   14.11   1
  -4   0   9  306.25   11.90   1
  -4   0  10   51.98    5.34   1
  -4   0  11   57.15    5.75   1
  -4   0  12   63.04    5.56   1
  -4   0  13   18.23    5.64   1
  -4   0  14   67.08    7.21   1
  -4   0  15   12.11    6.12   1
  -4   1 -12   38.69    2.74   1
  -4   1 -11    3.24    1.87   1
  -4   1 -10   16.00    2.24   1
  -4   1  -9   79.74    4.11   1
  -4   1  -8  516.20   17.27   1
  -4   1  -7  484.00   16.72   1
  -4   1  -7  479.17   21.01   1
  -4   1  -6 1035.55   41.19   1
  -4   1  -6  960.38   33.47   1
  -4   1  -5  610.09   23.22   1
  -4   1  -5  583.71   20.29   1
  -4   1  -4  104.24    4.90   1
  -4   1  -4  102.21    4.65   1
  -4   1  -3  982.82   33.23   1
  -4   1  -3 1036.20   37.98   1
  -4   1  -2  628.50   22.06   1
  -4   1  -2  575.52   19.67   1
  -4   1  -1 2825.99   90.37   1
  -4   1  -1 2718.58  114.71   1
  -4   1   0 1070.60   35.34   1
  -4   1   1 1583.24   50.14   1
  -4   1   2  470.02   17.78   1
  -4   1   2  455.82   15.80   1
  -4   1   3 1934.24   63.33   1
  -4   1   3 1939.52   77.51   1
  -4   1   4  601.72   20.11   1
  -4   1   4  614.05   20.32   1
  -4   1   4  577.44   24.03   1
  -4   1   4  611.57   20.28   1
  -4   1   5 1550.78   59.86   1
  -4   1   5 1493.05   49.46   1
  -4   1   6 1359.40   45.72   1
  -4   1   6 1439.44   50.08   1
  -4   1   6 1333.71   45.28   1
  -4   1   7  236.54    9.84   1
  -4   1   7  231.04    8.82   1
  -4   1   7  212.58    8.75   1
  -4   1   8  388.48   14.98   1
  -4   1   8  370.18   13.47   1
  -4   1   9  237.78   11.10   1
  -4   1   9  227.71    9.05   1
  -4   1  10   67.90    5.93   1
  -4   1  11   87.24    6.91   1
  -4   1  12   43.16    4.99   1
  -4   1  13   16.16    6.03   1
  -4   1  14   17.81    5.82   1
  -4   1  15   44.76    6.29   1
  -4   2 -12   21.62    2.51   1
  -4   2 -11   28.73    2.57   1
  -4   2 -10   71.57    3.89   1
  -4   2  -9   19.36    2.46   1
  -4   2  -8  174.24    7.13   1
  -4   2  -7  804.29   34.60   1
  -4   2  -7  763.42   26.52   1
  -4   2  -6  118.59    6.32   1
  -4   2  -6  131.56    5.51   1
  -4   2  -5  237.78    9.87   1
  -4   2  -5  228.01    8.76   1
  -4   2  -4  338.93   12.52   1
  -4   2  -4  381.42   14.06   1
  -4   2  -3 1040.06   36.76   1
  -4   2  -3  968.45   32.36   1
  -4   2  -2 1585.63   55.75   1
  -4   2  -2 1484.56   50.09   1
  -4   2  -1  180.63    6.99   1
  -4   2  -1  178.22    6.94   1
  -4   2   0  381.42   12.89   1
  -4   2   1 1659.75   52.96   1
  -4   2   2  506.25   19.80   1
  -4   2   2  519.38   17.78   1
  -4   2   3 1326.42   43.70   1
  -4   2   3 1208.26   55.62   1
  -4   2   3 1292.40   43.14   1
  -4   2   4  584.19   22.72   1
  -4   2   4  610.09   20.75   1
  -4   2   4  620.01   20.42   1
  -4   2   5   66.26    3.42   1
  -4   2   5   65.45    3.40   1
  -4   2   5   68.23    3.96   1
  -4   2   5   66.59    3.75   1
  -4   2   6   90.44    4.56   1
  -4   2   6   87.98    4.88   1
  -4   2   6   89.49    5.30   1
  -4   2   7  794.11   26.49   1
  -4   2   7  824.26   29.86   1
  -4   2   7  798.06   26.56   1
  -4   2   8   42.90    3.93   1
  -4   2   8   41.47    3.09   1
  -4   2   9  125.89    5.61   1
  -4   2   9  135.96    6.76   1
  -4   2  10   47.06    5.21   1
  -4   2  11   -1.44    4.82   1
  -4   2  12   18.58    4.40   1
  -4   2  13   73.96    7.05   1
  -4   2  14    3.17    3.92   1
  -4   2  15    5.71    5.74   1
  -4   3 -12  141.37    6.42   1
  -4   3 -11    4.08    2.46   1
  -4   3 -10   43.16    3.29   1
  -4   3  -9   39.69    3.15   1
  -4   3  -8   66.75    3.76   1
  -4   3  -7  340.40   14.76   1
  -4   3  -6  745.84   28.40   1
  -4   3  -5  195.16    8.66   1
  -4   3  -4  296.18   11.70   1
  -4   3  -3  844.48   29.06   1
  -4   3  -3  901.20   31.82   1
  -4   3  -2 1474.56   51.46   1
  -4   3  -2 1276.63   45.02   1
  -4   3  -1  265.69    9.78   1
  -4   3  -1  274.56   10.27   1
  -4   3   0  192.38    7.49   1
  -4   3   1 1980.25   64.97   1
  -4   3   1 1969.58   63.91   1
  -4   3   2 4084.49  127.82   1
  -4   3   2 4053.87  129.89   1
  -4   3   3 1790.98   59.25   1
  -4   3   3 1945.69   60.87   1
  -4   3   3 1844.70   73.87   1
  -4   3   4  357.59   13.62   1
  -4   3   4  357.59   12.48   1
  -4   3   4  370.56   12.71   1
  -4   3   5  862.60   28.78   1
  -4   3   5  853.81   30.97   1
  -4   3   6   94.87    4.68   1
  -4   3   6  102.62    5.07   1
  -4   3   6   95.65    4.30   1
  -4   3   7    5.62    2.70   1
  -4   3   7    8.64    1.76   1
  -4   3   7    8.41    3.31   1
  -4   3   8  686.96   26.21   1
  -4   3   8  695.90   23.74   1
  -4   3   9    0.59    1.80   1
  -4   3   9    1.88    3.84   1
  -4   3  10   13.32    2.70   1
  -4   3  10   19.80    4.81   1
  -4   3  11   13.10    5.21   1
  -4   3  12  139.24    8.26   1
  -4   3  13   71.23    7.60   1
  -4   3  15   62.57    7.44   1
  -4   4 -12   18.15    2.73   1
  -4   4 -11  292.07   11.28   1
  -4   4 -10   85.93    4.45   1
  -4   4  -7  237.78   11.10   1
  -4   4  -6  344.84   14.11   1
  -4   4  -5  798.06   31.08   1
  -4   4  -4  701.19   26.48   1
  -4   4  -3  534.53   21.73   1
  -4   4  -2 1604.00   60.07   1
  -4   4  -1 3794.56  135.52   1
  -4   4   0  253.76    8.60   1
  -4   4   0  243.67    9.05   1
  -4   4   1  766.18   26.02   1
  -4   4   1  781.76   25.16   1
  -4   4   2  503.55   21.09   1
  -4   4   2  508.05   16.68   1
  -4   4   2  508.05   17.58   1
  -4   4   3   59.60    3.40   1
  -4   4   3   61.78    3.14   1
  -4   4   3   60.53    3.42   1
  -4   4   4  273.57    9.92   1
  -4   4   4  275.23   10.95   1
  -4   4   4  286.62   10.16   1
  -4   4   5  396.81   13.94   1
  -4   4   5  421.07   14.36   1
  -4   4   5  400.40   15.61   1
  -4   4   6   17.81    2.70   1
  -4   4   6   25.10    2.30   1
  -4   4   6   17.47    3.26   1
  -4   4   7   13.84    2.90   1
  -4   4   7   19.10    3.15   1
  -4   4   8   79.39    5.52   1
  -4   4   9   82.26    4.53   1
  -4   4   9   85.75    6.11   1
  -4   4  10  213.74   10.23   1
  -4   4  10  198.25    8.45   1
  -4   4  11  137.83    8.45   1
  -4   4  12    9.06    4.70   1
  -4   4  13  159.77   10.11   1
  -4   4  14   33.52    6.60   1
  -4   4  15   13.76    5.34   1
  -4   4  16   -0.90    6.33   1
  -4   5 -12   46.65    3.55   1
  -4   5  -6  226.50   10.53   1
  -4   5  -5  357.59   14.75   1
  -4   5  -4   89.68    4.74   1
  -4   5  -3  388.88   14.59   1
  -4   5  -2  463.11   17.65   1
  -4   5  -1 2514.02   80.22   1
  -4   5  -1 2489.01   95.79   1
  -4   5   0  417.79   13.49   1
  -4   5   1 1982.92   60.56   1
  -4   5   2  175.56    7.16   1
  -4   5   2  173.98    6.59   1
  -4   5   2  171.35    7.33   1
  -4   5   3   48.58    3.07   1
  -4   5   3   49.28    3.23   1
  -4   5   3   54.17    3.24   1
  -4   5   4  147.62    5.59   1
  -4   5   4  134.33    6.26   1
  -4   5   4  133.86    5.78   1
  -4   5   5  720.92   23.09   1
  -4   5   5  700.66   22.76   1
  -4   5   5  662.03   26.24   1
  -4   5   6  437.23   15.06   1
  -4   5   6  418.61   16.78   1
  -4   5   6  421.07   14.77   1
  -4   5   7  444.37   16.44   1
  -4   5   7  400.00   14.40   1
  -4   5   8  469.59   18.20   1
  -4   5   9  180.10    9.13   1
  -4   5  10   19.54    5.30   1
  -4   5  11   22.75    4.29   1
  -4   5  12    4.80    4.95   1
  -4   5  13   -0.94    4.11   1
  -4   5  14   94.87    8.18   1
  -4   5  15   19.01    6.63   1
  -4   5  16   29.05    5.93   1
  -4   6  -6    9.36    2.51   1
  -4   6  -5  111.09    5.90   1
  -4   6  -4  158.00    7.29   1
  -4   6  -3  169.00    7.28   1
  -4   6  -2  863.18   30.56   1
  -4   6  -1  590.49   19.44   1
  -4   6  -1  606.64   23.64   1
  -4   6   0  333.79   10.60   1
  -4   6   1   29.92    2.19   1
  -4   6   2  336.36   11.74   1
  -4   6   2  339.30   13.26   1
  -4   6   3   90.44    4.95   1
  -4   6   3   91.39    4.02   1
  -4   6   3   89.87    4.36   1
  -4   6   4  796.93   25.97   1
  -4   6   4  791.30   37.13   1
  -4   6   4  772.84   26.69   1
  -4   6   5   75.00    4.68   1
  -4   6   5   69.56    4.00   1
  -4   6   5   72.42    3.74   1
  -4   6   6   57.46    4.40   1
  -4   6   6   63.68    3.35   1
  -4   6   6   51.41    3.59   1
  -4   6   7   10.76    3.67   1
  -4   6   7   13.76    2.00   1
  -4   6   8  250.27    9.18   1
  -4   6   8  256.96   11.54   1
  -4   6   9  179.29    9.11   1
  -4   6  10   29.27    5.52   1
  -4   6  11  228.31   10.88   1
  -4   6  12   73.62    7.21   1
  -4   6  13  191.55   10.80   1
  -4   6  14    4.49    5.43   1
  -4   6  15   -6.35    5.95   1
  -4   6  16   -0.92    6.53   1
  -4   7  -6  154.01    7.94   1
  -4   7  -5  189.06    8.52   1
  -4   7  -4  965.34   37.28   1
  -4   7  -3  159.52    7.33   1
  -4   7  -2   63.04    2.38   1
  -4   7  -2   60.22    3.88   1
  -4   7  -1    3.31    1.06   1
  -4   7   0   57.91    2.59   1
  -4   7   1  624.00   19.98   1
  -4   7   2  891.02   28.06   1
  -4   7   2  867.30   32.40   1
  -4   7   3  147.38    6.07   1
  -4   7   3  151.78    6.90   1
  -4   7   4  974.69   32.47   1
  -4   7   4 1013.79   40.76   1
  -4   7   4  990.99   32.74   1
  -4   7   5   88.92    5.28   1
  -4   7   5   81.00    4.32   1
  -4   7   5   85.56    4.26   1
  -4   7   6   26.83    2.49   1
  -4   7   6   27.88    3.91   1
  -4   7   7   33.99    2.68   1
  -4   7   7   36.97    4.38   1
  -4   7   8  230.43    8.80   1
  -4   7   8  252.17   11.43   1
  -4   7   9  421.89   17.25   1
  -4   7  11  250.27   12.02   1
  -4   7  12  103.63    7.94   1
  -4   7  13   29.38    6.50   1
  -4   7  14   48.30    7.09   1
  -4   7  15  104.65    8.80   1
  -4   8  -5  135.02    6.74   1
  -4   8  -4  135.72    6.76   1
  -4   8  -3   93.12    5.21   1
  -4   8  -2  386.91   14.95   1
  -4   8  -1  874.38   26.61   1
  -4   8   0  177.96    6.14   1
  -4   8   1  358.34   12.12   1
  -4   8   2  903.00   31.25   1
  -4   8   2  863.77   27.63   1
  -4   8   3  156.00    6.24   1
  -4   8   3  164.61    7.44   1
  -4   8   4  171.87    8.13   1
  -4   8   4  175.03    6.88   1
  -4   8   5   52.85    3.34   1
  -4   8   5   51.27    4.30   1
  -4   8   5   49.84    3.39   1
  -4   8   6   24.30    2.56   1
  -4   8   6   25.00    3.30   1
  -4   8   7  225.60    8.41   1
  -4   8   7  230.43   10.63   1
  -4   8   8   87.05    4.29   1
  -4   8   8   95.06    5.85   1
  -4   8   9   72.08    3.57   1
  -4   8   9   69.39    6.66   1
  -4   8  10  165.38    9.52   1
  -4   8  11   49.42    5.34   1
  -4   8  12   14.21    5.88   1
  -4   8  13  127.24    9.25   1
  -4   8  14   12.67    6.48   1
  -4   8  15   20.61    6.72   1
  -4   9  -5   -0.69    3.17   1
  -4   9  -4   33.29    3.12   1
  -4   9  -3   65.12    4.52   1
  -4   9  -2   49.00    2.10   1
  -4   9  -2   48.02    3.88   1
  -4   9  -1  103.84    4.08   1
  -4   9   0  118.59    4.36   1
  -4   9   1  197.96    7.32   1
  -4   9   2  296.87   12.06   1
  -4   9   2  303.11   10.45   1
  -4   9   3   40.70    2.81   1
  -4   9   3   42.51    4.43   1
  -4   9   4  159.01    6.56   1
  -4   9   4  170.56    8.10   1
  -4   9   5  127.92    5.66   1
  -4   9   5  120.56    6.37   1
  -4   9   5  119.03    5.24   1
  -4   9   6   35.16    2.85   1
  -4   9   6   40.58    4.71   1
  -4   9   7  214.92    9.97   1
  -4   9   7  208.80    8.09   1
  -4   9   8  337.09   14.69   1
  -4   9   8  353.44   12.41   1
  -4   9   9  190.72   10.22   1
  -4   9   9  181.17    7.27   1
  -4   9  10   46.51    6.14   1
  -4   9  11  113.21    7.66   1
  -4   9  12    3.96    5.85   1
  -4   9  13    9.12    4.41   1
  -4   9  14   62.09    7.25   1
  -4   9  15    0.77    5.86   1
  -4  10  -4   13.76    2.45   1
  -4  10  -3  154.75    5.22   1
  -4  10  -3  135.49    7.22   1
  -4  10  -2   63.36    2.71   1
  -4  10  -1  160.53    5.83   1
  -4  10   0 1536.64   47.82   1
  -4  10   1  125.66    4.93   1
  -4  10   2   71.57    3.55   1
  -4  10   2   66.75    4.74   1
  -4  10   3  788.49   26.40   1
  -4  10   3  836.37   29.50   1
  -4  10   4  196.84    8.98   1
  -4  10   4  207.94    7.79   1
  -4  10   5  466.13   18.14   1
  -4  10   6  114.70    5.57   1
  -4  10   6  130.19    7.30   1
  -4  10   7  315.06   13.84   1
  -4  10   7  310.82   11.99   1
  -4  10   8   13.91    2.46   1
  -4  10   8   22.28    5.10   1
  -4  10   9  241.18   11.80   1
  -4  10   9  230.74    9.11   1
  -4  10  10    9.55    1.61   1
  -4  10  10    6.97    5.28   1
  -4  10  11   12.04    5.55   1
  -4  10  12    5.29    5.20   1
  -4  10  13   21.25    6.27   1
  -4  10  14   19.01    6.54   1
  -4  10  15    2.22    6.38   1
  -4  11  -3  140.42    4.74   1
  -4  11  -3  124.10    6.91   1
  -4  11  -2  652.80   20.44   1
  -4  11  -1   51.70    2.59   1
  -4  11   0   60.22    4.04   1
  -4  11   1  548.50   18.27   1
  -4  11   2  322.56   12.93   1
  -4  11   2  298.25   10.71   1
  -4  11   3   21.16    3.77   1
  -4  11   3   32.15    2.84   1
  -4  11   4   34.22    4.91   1
  -4  11   5  274.56   11.93   1
  -4  11   6   13.84    2.83   1
  -4  11   6   13.54    3.75   1
  -4  11   7    1.25    2.64   1
  -4  11   7   11.83    4.95   1
  -4  11   8  232.87    9.46   1
  -4  11   8  243.05   11.54   1
  -4  11   9  263.41   10.39   1
  -4  11   9  299.98   13.51   1
  -4  11  10   12.74    5.50   1
  -4  11  11   23.43    5.90   1
  -4  11  12    1.54    5.53   1
  -4  11  13    9.61    6.20   1
  -4  11  14   22.75    5.15   1
  -4  12  -4   63.52    2.55   1
  -4  12  -3   96.04    3.53   1
  -4  12  -1   14.06    1.57   1
  -4  12   0  144.24    5.76   1
  -4  12   1   63.68    3.51   1
  -4  12   2  656.90   22.55   1
  -4  12   3   73.44    3.94   1
  -4  12   3   77.62    6.17   1
  -4  12   4   35.88    4.07   1
  -4  12   5  403.61   16.88   1
  -4  12   6  189.34   10.18   1
  -4  12   7  270.60   12.50   1
  -4  12   7  248.69    9.78   1
  -4  12   8   17.22    5.56   1
  -4  12   8   20.07    2.96   1
  -4  12   9   12.96    5.69   1
  -4  12   9   11.16    2.40   1
  -4  12  10   20.88    5.30   1
  -4  12  11    8.24    5.45   1
  -4  12  12   14.59    5.96   1
  -4  12  13   31.02    5.35   1
  -4  12  14    3.72    6.48   1
  -4  13  -4   13.99    1.20   1
  -4  13   2    2.04    2.09   1
  -4  13   3  133.63    8.09   1
  -4  13   4  291.73   13.32   1
  -4  13   5   47.47    6.06   1
  -4  13   6  151.04    8.85   1
  -4  13   7   20.88    3.20   1
  -4  13   8  306.60   12.26   1
  -4  13   8  351.19   15.37   1
  -4  13   9   50.69    3.56   1
  -4  13   9   59.29    5.70   1
  -4  13  10    0.52    5.10   1
  -4  13  11   57.61    6.98   1
  -4  13  12   45.83    5.96   1
  -4  13  13   11.42    6.62   1
  -4  14   3   27.56    5.67   1
  -4  14   4  178.49    9.89   1
  -4  14   5   15.29    4.14   1
  -4  14   6   25.00    5.80   1
  -4  14   7  310.11   14.44   1
  -4  14   8  248.69   11.99   1
  -4  14   8  230.74    9.42   1
  -4  14   9  111.94    5.50   1
  -4  14   9  127.46    8.81   1
  -4  14  10   13.99    5.83   1
  -4  14  11   14.29    5.90   1
  -4  14  12    8.70    6.37   1
  -4  14  13    1.96    4.70   1
  -4  15   4   79.21    7.30   1
  -4  15   5   12.25    5.74   1
  -4  15   6  214.92   11.43   1
  -4  15   7    8.12    5.59   1
  -4  15   8   12.82    5.87   1
  -4  15   8   10.89    2.97   1
  -4  15   9   26.73    5.89   1
  -4  15  10   33.76    5.35   1
  -4  15  11   49.56    6.20   1
  -4  15  12   23.52    6.11   1
  -4  16   4  167.96   10.11   1
  -4  16   5  163.33    9.97   1
  -4  16   6   71.57    7.44   1
  -4  16   7   92.35    8.07   1
  -4  16   8    2.02    2.78   1
  -4  16   8    4.12    4.18   1
  -4  16   9    5.71    5.98   1
  -4  16  10   20.52    6.70   1
  -4  16  11   17.14    6.54   1
  -4  16  12    2.53    6.17   1
  -4  17   4   -2.10    5.39   1
  -4  17   5   30.47    6.51   1
  -4  17   6   63.36    7.48   1
  -4  17   7   29.38    5.42   1
  -4  17   8   36.36    6.75   1
  -4  17   9   27.04    5.10   1
  -4  17  10    7.02    6.25   1
  -4  17  11    8.12    6.27   1
  -4  18   5   13.40    6.00   1
  -4  18   6   17.39    5.09   1
  -4  18   7   -0.79    5.77   1
  -4  18   8   14.98    6.42   1
  -4  18   9   44.49    7.60   1
  -4  18  10   -4.80    5.91   1
  -4  19   5   14.44    5.62   1
  -4  19   6   30.69    5.76   1
  -4  19   7   45.02    7.38   1
  -4  19   8   17.14    5.22   1
  -4  19   9   19.54    6.72   1
  -4  19  10    5.11    6.51   1
  -4  20   6   -5.34    6.24   1
  -4  20   7   17.72    6.82   1
  -4  20   8    3.72    6.06   1
  -4  20   9   12.18    5.79   1
  -4  21   7    2.04    6.43   1
  -3 -24  -1   37.95    8.38   1
  -3 -24   0  -11.09    7.73   1
  -3 -23  -4   -9.24    7.78   1
  -3 -23  -3   32.15    8.05   1
  -3 -23  -2    0.12    5.44   1
  -3 -23  -1   37.70    7.49   1
  -3 -23   0   11.97    7.34   1
  -3 -23   1   21.25    7.19   1
  -3 -23   2   17.39    5.75   1
  -3 -23   3    3.80    5.15   1
  -3 -23   4   16.65    7.26   1
  -3 -23   5   -7.45    7.59   1
  -3 -22  -5    7.67    5.43   1
  -3 -22  -4   31.92    8.14   1
  -3 -22  -3   20.52    7.43   1
  -3 -22  -2   24.70    7.26   1
  -3 -22  -1   19.45    6.97   1
  -3 -22   0   -2.99    6.92   1
  -3 -22   2   -0.69    6.64   1
  -3 -22   3   21.16    7.08   1
  -3 -22   4   16.65    6.69   1
  -3 -22   5   -3.31    5.17   1
  -3 -22   6   21.07    7.16   1
  -3 -21  -4    3.42    7.07   1
  -3 -21  -3   40.58    7.90   1
  -3 -21  -2   26.94    7.27   1
  -3 -21  -1   45.16    7.80   1
  -3 -21   0   15.60    7.19   1
  -3 -21   1   30.25    7.59   1
  -3 -21   2   -0.02    4.75   1
  -3 -21   3  100.80    9.04   1
  -3 -21   4    3.46    6.84   1
  -3 -21   5    0.66    5.82   1
  -3 -21   6   11.83    6.47   1
  -3 -21   7   23.91    7.04   1
  -3 -21   8   61.94    8.18   1
  -3 -20  -3   60.37    8.24   1
  -3 -20  -2   -3.20    6.77   1
  -3 -20  -1   42.90    7.73   1
  -3 -20   0    7.90    6.63   1
  -3 -20   1   96.83    8.27   1
  -3 -20   2   79.57    8.56   1
  -3 -20   3   10.89    5.15   1
  -3 -20   4   47.33    7.71   1
  -3 -20   5   32.38    7.17   1
  -3 -20   6    7.62    4.64   1
  -3 -20   7   12.74    6.78   1
  -3 -20   8   71.06    8.26   1
  -3 -20   9   -1.00    6.16   1
  -3 -19  -3  154.26   10.68   1
  -3 -19  -2    4.12    6.90   1
  -3 -19  -1   53.58    7.61   1
  -3 -19   0  139.71   10.17   1
  -3 -19   1    1.90    6.57   1
  -3 -19   2   27.56    5.14   1
  -3 -19   3  106.09    9.06   1
  -3 -19   4   -3.42    5.62   1
  -3 -19   5    2.53    6.23   1
  -3 -19   6   33.41    5.43   1
  -3 -19   7    9.30    6.10   1
  -3 -19   8    9.92    6.30   1
  -3 -19   9   13.40    5.20   1
  -3 -19  10   25.10    7.11   1
  -3 -18  -2   24.40    7.11   1
  -3 -18  -1   53.14    5.98   1
  -3 -18   0   19.01    6.45   1
  -3 -18   1  104.04    7.55   1
  -3 -18   2   41.73    7.11   1
  -3 -18   3   40.45    6.87   1
  -3 -18   4  122.32    8.18   1
  -3 -18   5   68.39    7.94   1
  -3 -18   6   62.25    7.10   1
  -3 -18   7    1.72    5.74   1
  -3 -18   8    0.67    4.02   1
  -3 -18   9   15.76    6.59   1
  -3 -18  10   17.56    6.96   1
  -3 -17  -2    7.73    6.28   1
  -3 -17  -1  113.42    8.73   1
  -3 -17  -1   98.41    4.76   1
  -3 -17   0   17.39    6.00   1
  -3 -17   1  261.79   12.94   1
  -3 -17   2   14.06    6.15   1
  -3 -17   3  167.18    9.83   1
  -3 -17   4   97.42    7.90   1
  -3 -17   5   14.59    6.65   1
  -3 -17   6  118.59    9.15   1
  -3 -17   7    7.67    6.04   1
  -3 -17   8   22.00    6.47   1
  -3 -17   9   12.25    6.23   1
  -3 -17  10    4.04    4.54   1
  -3 -17  11    4.28    5.75   1
  -3 -16  -3  155.00    6.22   1
  -3 -16  -2  126.11    5.39   1
  -3 -16  -1   64.80    3.38   1
  -3 -16  -1   56.70    7.23   1
  -3 -16   0   75.52    7.13   1
  -3 -16   1   63.20    5.72   1
  -3 -16   2  131.10    8.01   1
  -3 -16   3  264.06   12.67   1
  -3 -16   4   30.14    5.82   1
  -3 -16   5  266.02   13.37   1
  -3 -16   6  149.82   10.04   1
  -3 -16   7   25.81    5.79   1
  -3 -16   8   28.30    6.60   1
  -3 -16   9   -0.67    4.49   1
  -3 -16  10   -0.46    5.81   1
  -3 -16  11    6.92    6.15   1
  -3 -16  12   30.25    6.93   1
  -3 -15  -4   24.70    1.69   1
  -3 -15  -3  151.54    5.66   1
  -3 -15  -2  264.06    9.43   1
  -3 -15  -1    7.51    5.81   1
  -3 -15  -1    5.06    1.85   1
  -3 -15   0   17.89    5.75   1
  -3 -15   1  114.70    8.14   1
  -3 -15   2  115.78    8.39   1
  -3 -15   3  236.85   12.00   1
  -3 -15   4   66.26    5.70   1
  -3 -15   5  208.51   10.40   1
  -3 -15   6  105.47    8.42   1
  -3 -15   7   29.81    6.55   1
  -3 -15   8   12.67    5.48   1
  -3 -15   9    8.12    6.10   1
  -3 -15  10   25.91    4.89   1
  -3 -15  11   10.24    5.63   1
  -3 -15  12   12.53    6.37   1
  -3 -15  13   -3.72    6.29   1
  -3 -14  -4  482.68   16.70   1
  -3 -14  -3  102.21    4.04   1
  -3 -14  -2   64.16    3.20   1
  -3 -14  -1   31.81    5.87   1
  -3 -14  -1   24.40    2.07   1
  -3 -14   0  107.12    7.45   1
  -3 -14   1   48.58    5.58   1
  -3 -14   2   72.42    6.64   1
  -3 -14   3   10.76    4.99   1
  -3 -14   4  353.82   15.42   1
  -3 -14   5  223.80   11.37   1
  -3 -14   6   15.37    5.64   1
  -3 -14   7  112.36    7.63   1
  -3 -14   8  101.40    8.06   1
  -3 -14   9    4.08    5.62   1
  -3 -14  10   54.61    6.65   1
  -3 -14  11    0.96    5.04   1
  -3 -14  12    6.86    4.24   1
  -3 -14  13   15.13    5.13   1
  -3 -13  -4  130.42    4.80   1
  -3 -13  -3   49.28    2.53   1
  -3 -13  -2  127.92    4.98   1
  -3 -13  -1   33.99    2.33   1
  -3 -13   0   36.60    5.32   1
  -3 -13   1    8.58    4.63   1
  -3 -13   2   33.87    5.35   1
  -3 -13   3  236.54   11.38   1
  -3 -13   4   87.42    6.92   1
  -3 -13   5   74.82    6.92   1
  -3 -13   6  122.77    8.20   1
  -3 -13   7   59.44    6.48   1
  -3 -13   9  215.21   10.86   1
  -3 -13  10   12.96    5.69   1
  -3 -13  11    5.06    5.45   1
  -3 -13  12   15.76    5.80   1
  -3 -13  13   -6.76    5.93   1
  -3 -13  14   28.94    6.99   1
  -3 -12  -4   94.87    3.51   1
  -3 -12  -3    0.79    1.16   1
  -3 -12  -2  284.26    9.44   1
  -3 -12  -1   10.05    1.59   1
  -3 -12   0   63.36    5.89   1
  -3 -12   0   60.53    2.96   1
  -3 -12   1   37.33    5.13   1
  -3 -12   2  151.29    8.12   1
  -3 -12   3   11.16    3.47   1
  -3 -12   4  142.32    8.59   1
  -3 -12   5  281.90   13.10   1
  -3 -12   6  263.09   12.33   1
  -3 -12   7  402.00   16.84   1
  -3 -12   8  225.60   11.42   1
  -3 -12   9   31.02    6.02   1
  -3 -12  10  164.10    9.99   1
  -3 -12  11   15.60    5.85   1
  -3 -12  12    0.98    5.66   1
  -3 -12  13    5.20    6.11   1
  -3 -11  -3  155.00    5.48   1
  -3 -11  -2   41.09    3.85   1
  -3 -11  -2   45.70    2.43   1
  -3 -11  -1  370.95   11.94   1
  -3 -11  -1  324.36   14.05   1
  -3 -11   0   51.12    5.15   1
  -3 -11   0   57.76    3.04   1
  -3 -11   0   43.43    4.22   1
  -3 -11   1  540.10   21.38   1
  -3 -11   1  568.82   21.94   1
  -3 -11   2   28.30    3.30   1
  -3 -11   2   29.92    4.70   1
  -3 -11   3   50.41    4.40   1
  -3 -11   3   50.84    5.13   1
  -3 -11   4   98.01    6.73   1
  -3 -11   5   65.45    5.66   1
  -3 -11   6  227.71   11.17   1
  -3 -11   7   52.56    5.95   1
  -3 -11   8  230.13   11.53   1
  -3 -11   9   68.72    6.63   1
  -3 -11  10   64.64    6.75   1
  -3 -11  11  203.35   11.69   1
  -3 -11  12  127.92    9.27   1
  -3 -11  13   14.29    6.20   1
  -3 -11  14    6.35    6.30   1
  -3 -11  15    4.62    6.32   1
  -3 -10  -4   91.78    5.75   1
  -3 -10  -3  112.78    6.16   1
  -3 -10  -3  108.78    3.96   1
  -3 -10  -2  213.74    9.65   1
  -3 -10  -2  211.70    7.28   1
  -3 -10  -1    8.94    2.33   1
  -3 -10  -1    7.29    2.54   1
  -3 -10   0  548.96   23.43   1
  -3 -10   0  631.52   20.10   1
  -3 -10   0  651.78   23.49   1
  -3 -10   1  190.16    8.83   1
  -3 -10   1  197.68    9.28   1
  -3 -10   2   76.21    4.71   1
  -3 -10   2   68.56    5.63   1
  -3 -10   3   46.24    4.76   1
  -3 -10   3   46.65    3.69   1
  -3 -10   4  216.68    9.72   1
  -3 -10   5  285.95   12.18   1
  -3 -10   6   64.00    5.92   1
  -3 -10   7  310.46   13.39   1
  -3 -10   8  437.65   17.99   1
  -3 -10   9    8.82    3.74   1
  -3 -10  10  101.20    8.05   1
  -3 -10  11   28.73    6.32   1
  -3 -10  12   77.09    7.90   1
  -3 -10  13   26.94    6.44   1
  -3 -10  14   -0.66    6.20   1
  -3 -10  15    0.42    5.78   1
  -3  -9  -4  190.16    8.83   1
  -3  -9  -3   79.74    3.04   1
  -3  -9  -3   79.57    5.17   1
  -3  -9  -2  591.46   18.97   1
  -3  -9  -2  571.69   21.52   1
  -3  -9  -1  867.30   37.11   1
  -3  -9  -1  885.66   27.97   1
  -3  -9   0   51.55    4.74   1
  -3  -9   0   57.76    4.26   1
  -3  -9   0   66.26    3.09   1
  -3  -9   1  449.86   17.39   1
  -3  -9   1  438.90   17.18   1
  -3  -9   1  443.52   14.74   1
  -3  -9   2  705.96   26.04   1
  -3  -9   2  661.52   26.75   1
  -3  -9   3  345.22   14.12   1
  -3  -9   4   80.46    5.38   1
  -3  -9   5   56.70    4.82   1
  -3  -9   6  229.52   10.60   1
  -3  -9   7    3.39    4.31   1
  -3  -9   8   98.60    6.75   1
  -3  -9   9    9.80    4.95   1
  -3  -9  10   -3.39    5.56   1
  -3  -9  11  156.50   10.01   1
  -3  -9  12  108.99    8.56   1
  -3  -8  -5   91.20    5.54   1
  -3  -8  -4  329.06   14.15   1
  -3  -8  -3  752.95   22.50   1
  -3  -8  -3  712.89   28.84   1
  -3  -8  -2  183.87    6.24   1
  -3  -8  -2  177.69    8.00   1
  -3  -8  -1  519.38   16.86   1
  -3  -8  -1  504.00   20.20   1
  -3  -8   0  445.63   16.04   1
  -3  -8   0  422.71   13.98   1
  -3  -8   1   73.79    5.33   1
  -3  -8   1   78.32    4.60   1
  -3  -8   1   76.91    4.91   1
  -3  -8   2  171.61    7.60   1
  -3  -8   2  161.04    7.61   1
  -3  -8   2  174.24    6.60   1
  -3  -8   3  988.47   36.47   1
  -3  -8   4  177.16    7.99   1
  -3  -8   5  281.90   11.75   1
  -3  -8   6    8.82    3.98   1
  -3  -8   7   71.06    5.90   1
  -3  -8   8    8.76    3.26   1
  -3  -8   9   13.47    4.99   1
  -3  -8  10  423.54   17.70   1
  -3  -8  11  193.21   10.29   1
  -3  -8  12  137.59    8.68   1
  -3  -7  -6  291.73   12.30   1
  -3  -7  -5   82.81    4.91   1
  -3  -7  -4  177.16    7.72   1
  -3  -7  -3  460.10   18.02   1
  -3  -7  -2  185.23    8.17   1
  -3  -7  -2  214.33    7.03   1
  -3  -7  -1 1026.56   41.65   1
  -3  -7  -1 1075.84   33.46   1
  -3  -7   0  311.88   10.24   1
  -3  -7   0  299.98   12.12   1
  -3  -7   1  368.26   14.97   1
  -3  -7   1  400.80   13.21   1
  -3  -7   1  385.73   14.93   1
  -3  -7   2  211.12    9.01   1
  -3  -7   2  222.31    8.05   1
  -3  -7   2  210.25    9.28   1
  -3  -7   3 1301.77   46.90   1
  -3  -7   3 1288.09   40.91   1
  -3  -7   4   17.14    3.39   1
  -3  -7   4   16.73    2.37   1
  -3  -7   5  242.42   10.28   1
  -3  -7   5  243.05    9.04   1
  -3  -7   6  126.79    6.98   1
  -3  -7   6  122.32    5.09   1
  -3  -7   7  479.61   18.83   1
  -3  -7   8  296.18   12.74   1
  -3  -7   9   80.64    6.47   1
  -3  -7  10   11.29    5.51   1
  -3  -7  14    1.74    5.28   1
  -3  -7  16   19.36    5.28   1
  -3  -6  -6   32.60    3.31   1
  -3  -6  -5  297.22   12.07   1
  -3  -6  -4  758.45   30.29   1
  -3  -6  -3   93.70    4.65   1
  -3  -6  -2  317.91   12.48   1
  -3  -6  -2  308.35   10.18   1
  -3  -6  -1  611.08   19.78   1
  -3  -6  -1  590.49   23.33   1
  -3  -6   0  128.82    4.77   1
  -3  -6   0  120.56    5.71   1
  -3  -6   1   82.45    4.36   1
  -3  -6   1   83.36    4.75   1
  -3  -6   1   91.39    3.82   1
  -3  -6   2 1355.71   44.18   1
  -3  -6   2 1344.69   49.14   1
  -3  -6   3    4.75    1.74   1
  -3  -6   3    5.38    2.46   1
  -3  -6   4  737.12   23.89   1
  -3  -6   4  651.78   26.55   1
  -3  -6   5  901.20   30.02   1
  -3  -6   5  904.81   33.69   1
  -3  -6   6   23.23    2.22   1
  -3  -6   6   25.50    3.84   1
  -3  -6   7  347.08   13.04   1
  -3  -6   7  361.76   14.84   1
  -3  -6   8  152.52    8.15   1
  -3  -6   9    5.62    3.27   1
  -3  -6  10    1.49    4.25   1
  -3  -6  11   27.67    4.63   1
  -3  -6  14    5.71    4.97   1
  -3  -6  16   -2.40    5.39   1
  -3  -5  -7   23.62    3.60   1
  -3  -5  -6   83.17    5.47   1
  -3  -5  -5  531.76   25.37   1
  -3  -5  -4  464.83   17.68   1
  -3  -5  -3   34.93    3.07   1
  -3  -5  -2 1246.80   50.14   1
  -3  -5  -1 1201.32   36.74   1
  -3  -5  -1 1038.77   49.63   1
  -3  -5   0 1954.52   69.85   1
  -3  -5   0 1917.56   61.31   1
  -3  -5   1  711.29   27.74   1
  -3  -5   1  764.52   28.76   1
  -3  -5   1  746.38   24.59   1
  -3  -5   2 2065.70   76.36   1
  -3  -5   2 2108.65   66.12   1
  -3  -5   3   21.16    2.58   1
  -3  -5   3   13.18    2.11   1
  -3  -5   4  233.48   10.08   1
  -3  -5   4  243.05   10.60   1
  -3  -5   5 1287.37   42.34   1
  -3  -5   5 1330.06   47.41   1
  -3  -5   6   32.04    2.83   1
  -3  -5   6   37.21    3.90   1
  -3  -5   7   81.18    4.14   1
  -3  -5   7   76.74    5.43   1
  -3  -5   8  118.37    6.96   1
  -3  -5   9  348.94   14.94   1
  -3  -5  10   79.03    6.05   1
  -3  -5  11  403.21   17.27   1
  -3  -5  12    5.24    5.63   1
  -3  -5  13   48.58    5.58   1
  -3  -5  15   -1.44    5.28   1
  -3  -4  -7  115.56    6.23   1
  -3  -4  -6    6.25    2.80   1
  -3  -4  -5  928.42   41.44   1
  -3  -4  -4  123.65    5.78   1
  -3  -4  -3  139.24    6.14   1
  -3  -4  -2  158.51    6.55   1
  -3  -4  -1   15.92    1.60   1
  -3  -4  -1   16.16    2.01   1
  -3  -4   0  315.06   12.43   1
  -3  -4   0  333.06   10.95   1
  -3  -4   1  910.23   28.96   1
  -3  -4   1  895.80   34.72   1
  -3  -4   1  917.48   32.71   1
  -3  -4   2  265.04   12.37   1
  -3  -4   2  291.04    9.89   1
  -3  -4   3  144.00    5.52   1
  -3  -4   3  128.82    6.13   1
  -3  -4   4  645.67   21.34   1
  -3  -4   4  662.03   23.67   1
  -3  -4   5  752.95   24.70   1
  -3  -4   5  761.21   27.59   1
  -3  -4   6   26.32    2.87   1
  -3  -4   6   23.62    2.62   1
  -3  -4   7   31.25    2.80   1
  -3  -4   7   30.03    4.16   1
  -3  -4   8   80.28    5.02   1
  -3  -4   8   73.96    4.13   1
  -3  -4   9  146.89    7.76   1
  -3  -4  10  169.78    9.12   1
  -3  -4  11  132.25    8.74   1
  -3  -4  12  127.24    7.67   1
  -3  -4  13    0.50    5.31   1
  -3  -3  -7  320.05   15.03   1
  -3  -3  -6  573.12   23.46   1
  -3  -3  -5  511.21   20.35   1
  -3  -3  -4  885.66   42.26   1
  -3  -3  -3 2125.21   82.98   1
  -3  -3  -2  201.92    7.96   1
  -3  -3  -1  207.94    8.65   1
  -3  -3   0 1829.27   56.46   1
  -3  -3   0 1898.34   71.45   1
  -3  -3   1 1351.30   47.05   1
  -3  -3   1 1134.34   47.83   1
  -3  -3   1 1283.07   40.12   1
  -3  -3   2  336.36   11.37   1
  -3  -3   2  347.45   12.68   1
  -3  -3   3  887.44   31.58   1
  -3  -3   3  878.53   28.45   1
  -3  -3   4 1880.96   81.54   1
  -3  -3   4 2083.92   66.65   1
  -3  -3   5  174.24    7.39   1
  -3  -3   5  171.61    6.55   1
  -3  -3   6  287.98   10.18   1
  -3  -3   6  292.07   11.62   1
  -3  -3   7  469.59   17.34   1
  -3  -3   7  451.14   15.29   1
  -3  -3   8  365.96   13.39   1
  -3  -3   8  394.02   15.88   1
  -3  -3   9    3.06    4.24   1
  -3  -3  10   79.57    6.07   1
  -3  -3  11  173.98    9.50   1
  -3  -3  12   50.98    6.71   1
  -3  -3  13   -5.06    4.50   1
  -3  -2  -8    4.67    1.17   1
  -3  -2  -7  269.29   11.82   1
  -3  -2  -7  278.56    9.35   1
  -3  -2  -6  252.49    8.58   1
  -3  -2  -6  246.80   10.68   1
  -3  -2  -5  157.25    6.02   1
  -3  -2  -5  166.15    7.22   1
  -3  -2  -4  192.38    6.93   1
  -3  -2  -4  177.69    8.00   1
  -3  -2  -3 1211.74   40.38   1
  -3  -2  -3 1316.24   49.34   1
  -3  -2  -2 1932.48   87.92   1
  -3  -2  -2 2036.72   65.89   1
  -3  -2  -1  282.91   11.77   1
  -3  -2   0 2041.23   92.17   1
  -3  -2   0 2198.67   66.58   1
  -3  -2   1 2145.54   82.45   1
  -3  -2   1 2211.82   95.00   1
  -3  -2   1 2192.11   69.29   1
  -3  -2   2 2049.37   63.38   1
  -3  -2   2 1952.76   74.24   1
  -3  -2   3  446.48   14.37   1
  -3  -2   3  441.84   15.98   1
  -3  -2   4  158.26    6.79   1
  -3  -2   4  152.52    5.93   1
  -3  -2   5  249.64   22.44   1
  -3  -2   5  242.11    9.96   1
  -3  -2   6  199.94    7.64   1
  -3  -2   6  205.06    8.88   1
  -3  -2   7    4.24    1.90   1
  -3  -2   7    9.00    3.36   1
  -3  -2   8   31.36    4.37   1
  -3  -2   8   29.38    2.71   1
  -3  -2   9  108.16    4.78   1
  -3  -2   9  102.41    6.68   1
  -3  -2  10   53.14    4.81   1
  -3  -2  11   48.16    6.38   1
  -3  -2  12  234.40   11.94   1
  -3  -2  13   -3.35    5.64   1
  -3  -2  14   39.06    6.12   1
  -3  -2  15   19.98    5.01   1
  -3  -1 -10   92.54    3.85   1
  -3  -1  -9  159.52    5.81   1
  -3  -1  -8  171.35    6.28   1
  -3  -1  -7   98.41    5.56   1
  -3  -1  -7  105.68    4.11   1
  -3  -1  -6   70.73    4.20   1
  -3  -1  -6   76.91    3.33   1
  -3  -1  -5  502.66   22.87   1
  -3  -1  -5  537.31   18.08   1
  -3  -1  -4  265.36    9.12   1
  -3  -1  -4  265.36   10.43   1
  -3  -1  -3  163.84    6.14   1
  -3  -1  -3  162.82    6.89   1
  -3  -1  -2 3627.65  162.62   1
  -3  -1  -2 3530.74  111.71   1
  -3  -1  -1   31.58    1.69   1
  -3  -1  -1   28.09    2.33   1
  -3  -1   0   12.82    1.65   1
  -3  -1   0   17.56    1.17   1
  -3  -1   1  662.55   21.11   1
  -3  -1   1  631.01   24.12   1
  -3  -1   2 3873.82  184.23   1
  -3  -1   3  148.60    5.61   1
  -3  -1   3  142.56    5.97   1
  -3  -1   4  115.13    4.51   1
  -3  -1   4  119.68    5.25   1
  -3  -1   5  593.90   19.98   1
  -3  -1   5  601.72   22.08   1
  -3  -1   6  191.27    7.47   1
  -3  -1   6  208.80    8.67   1
  -3  -1   7  250.59    9.81   1
  -3  -1   7  221.12    8.33   1
  -3  -1   7  226.20    8.42   1
  -3  -1   8  181.71    7.28   1
  -3  -1   8  175.56    7.42   1
  -3  -1   8  180.36    8.33   1
  -3  -1   9   84.27    4.41   1
  -3  -1   9   81.90    5.97   1
  -3  -1  10   69.06    5.98   1
  -3  -1  11   57.30    6.36   1
  -3  -1  12  137.12    8.90   1
  -3  -1  13   45.16    6.72   1
  -3  -1  14   58.22    7.32   1
  -3   0 -11    1.44    1.32   1
  -3   0 -10   39.19    2.38   1
  -3   0  -9   61.78    3.14   1
  -3   0  -8  263.09    9.41   1
  -3   0  -7   26.11    2.96   1
  -3   0  -7   26.73    1.96   1
  -3   0  -6   51.84    4.03   1
  -3   0  -6   44.36    2.66   1
  -3   0  -5   95.84    5.09   1
  -3   0  -5   99.80    4.00   1
  -3   0  -4  516.65   16.82   1
  -3   0  -4  510.76   18.98   1
  -3   0  -3  341.14   14.78   1
  -3   0  -3  367.11   12.26   1
  -3   0  -2  893.41   29.29   1
  -3   0  -2  921.73   35.22   1
  -3   0  -1 3429.27  111.26   1
  -3   0  -1 3471.57  148.48   1
  -3   0   0  160.28    6.08   1
  -3   0   1  684.87   23.55   1
  -3   0   2  540.56   21.85   1
  -3   0   2  583.71   18.84   1
  -3   0   2  552.25   19.27   1
  -3   0   3    5.62    1.33   1
  -3   0   3    4.54    1.41   1
  -3   0   4  922.34   30.98   1
  -3   0   4  943.72   30.72   1
  -3   0   4  963.48   36.01   1
  -3   0   5   17.47    2.34   1
  -3   0   5   10.05    2.22   1
  -3   0   5   17.06    2.15   1
  -3   0   6   10.76    1.64   1
  -3   0   6   12.11    3.06   1
  -3   0   7   17.31    2.33   1
  -3   0   7   22.94    3.45   1
  -3   0   7   19.36    2.73   1
  -3   0   8  455.82   16.65   1
  -3   0   8  495.06   18.69   1
  -3   0   8  469.59   16.47   1
  -3   0   9  320.41   11.81   1
  -3   0   9  344.10   14.10   1
  -3   0  10   35.40    3.09   1
  -3   0  11  122.77    7.98   1
  -3   0  12    4.37    5.43   1
  -3   0  13   54.61    6.80   1
  -3   0  14   14.82    5.08   1
  -3   0  15    0.16    4.41   1
  -3   0  16    8.47    4.77   1
  -3   1 -12  207.36    7.49   1
  -3   1 -11   58.98    3.07   1
  -3   1 -10   93.12    4.05   1
  -3   1  -9  158.51    6.04   1
  -3   1  -8  165.89    6.44   1
  -3   1  -7  100.60    4.41   1
  -3   1  -7   95.84    5.48   1
  -3   1  -6   65.12    4.68   1
  -3   1  -6   73.96    3.44   1
  -3   1  -5  515.74   22.26   1
  -3   1  -5  557.90   18.42   1
  -3   1  -4  259.53   10.31   1
  -3   1  -4  258.24    9.32   1
  -3   1  -3  167.18    6.21   1
  -3   1  -3  173.98    6.86   1
  -3   1  -2 3452.74  133.97   1
  -3   1  -2 3425.76  111.21   1
  -3   1  -1   31.02    1.67   1
  -3   1  -1   29.59    2.28   1
  -3   1   0   16.73    2.05   1
  -3   1   1  630.51   21.59   1
  -3   1   2 4513.15  139.73   1
  -3   1   2 4365.24  137.43   1
  -3   1   2 3717.34  185.35   1
  -3   1   3  148.60    5.61   1
  -3   1   3  140.66    5.69   1
  -3   1   3  149.57    5.63   1
  -3   1   3  145.44    5.55   1
  -3   1   4  118.16    4.57   1
  -3   1   4  107.95    4.99   1
  -3   1   4  116.86    4.54   1
  -3   1   5  598.78   20.07   1
  -3   1   5  637.56   22.22   1
  -3   1   5  578.88   19.73   1
  -3   1   6  197.40    7.31   1
  -3   1   6  195.44    8.67   1
  -3   1   6  187.69    7.40   1
  -3   1   7  226.20    8.42   1
  -3   1   7  237.47    9.86   1
  -3   1   7  219.34    8.59   1
  -3   1   8  168.22    7.00   1
  -3   1   8  178.76    7.22   1
  -3   1   8  187.42    8.21   1
  -3   1   9   82.81    6.01   1
  -3   1   9   80.82    3.96   1
  -3   1  10   68.39    5.29   1
  -3   1  10   72.59    3.75   1
  -3   1  11   66.75    6.54   1
  -3   1  12  142.56    9.07   1
  -3   1  13   47.47    5.37   1
  -3   1  14   69.39    7.33   1
  -3   1  15   91.97    8.44   1
  -3   2 -12   46.24    2.86   1
  -3   2 -11   97.61    4.35   1
  -3   2 -10   94.87    4.29   1
  -3   2  -9   89.49    3.97   1
  -3   2  -7  266.34   11.42   1
  -3   2  -6  247.43   10.38   1
  -3   2  -5  172.13    7.35   1
  -3   2  -4  185.50    8.17   1
  -3   2  -3 1220.80   48.92   1
  -3   2  -2 1928.09   82.55   1
  -3   2  -2 1924.58   64.05   1
  -3   2  -1  292.41   10.26   1
  -3   2  -1  304.15   10.81   1
  -3   2   0 2140.91   67.55   1
  -3   2   1 2154.82   83.56   1
  -3   2   1 2159.46   70.63   1
  -3   2   1 2182.76   69.15   1
  -3   2   2 2087.58   63.97   1
  -3   2   2 2015.11   62.85   1
  -3   2   2 1810.50   83.40   1
  -3   2   3  422.30   14.38   1
  -3   2   3  431.81   15.79   1
  -3   2   3  434.31   14.59   1
  -3   2   4  159.52    6.06   1
  -3   2   4  154.75    6.72   1
  -3   2   4  161.80    6.11   1
  -3   2   4  174.50    6.08   1
  -3   2   5  246.49    9.11   1
  -3   2   5  238.70    8.96   1
  -3   2   5  248.06   10.08   1
  -3   2   6  197.40    8.99   1
  -3   2   6  209.38    7.81   1
  -3   2   6  205.06    7.73   1
  -3   2   7    4.37    2.38   1
  -3   2   7    2.46    2.32   1
  -3   2   8   29.05    3.56   1
  -3   2   8   25.81    2.24   1
  -3   2   8   28.41    2.98   1
  -3   2   9   98.60    4.97   1
  -3   2   9  107.12    6.00   1
  -3   2  10   65.29    5.82   1
  -3   2  10   46.38    3.40   1
  -3   2  11   51.84    6.48   1
  -3   2  11   54.32    3.68   1
  -3   2  12  219.34   11.55   1
  -3   2  13    2.37    5.14   1
  -3   2  14   36.60    6.53   1
  -3   2  15   21.07    5.88   1
  -3   3 -12   19.62    2.30   1
  -3   3 -11  228.01    8.76   1
  -3   3  -7  337.09   13.22   1
  -3   3  -6  585.16   23.71   1
  -3   3  -5  535.92   19.91   1
  -3   3  -4  987.84   37.72   1
  -3   3  -3 2040.33   73.18   1
  -3   3  -2  195.44    7.83   1
  -3   3  -1  222.31    8.35   1
  -3   3   0 1825.85   55.55   1
  -3   3   1 1250.33   39.60   1
  -3   3   1 1270.92   47.77   1
  -3   3   1 1257.41   41.13   1
  -3   3   2  342.25   11.47   1
  -3   3   2  350.81   12.36   1
  -3   3   2  344.10   11.87   1
  -3   3   3  790.17   34.29   1
  -3   3   3  885.06   28.56   1
  -3   3   3  862.01   28.19   1
  -3   3   4 2119.68   67.22   1
  -3   3   4 2118.76   78.25   1
  -3   3   4 2032.21   65.82   1
  -3   3   5  161.80    6.61   1
  -3   3   5  171.35    6.28   1
  -3   3   5  173.98    7.12   1
  -3   3   6  277.56   10.00   1
  -3   3   6  285.95   10.15   1
  -3   3   6  276.56   11.64   1
  -3   3   7  416.16   15.10   1
  -3   3   7  426.01   15.27   1
  -3   3   7  451.14   17.42   1
  -3   3   8  380.25   13.26   1
  -3   3   8  361.00   15.58   1
  -3   3   9   11.09    2.26   1
  -3   3   9   17.39    4.42   1
  -3   3  10   76.91    3.86   1
  -3   3  10   75.86    6.27   1
  -3   3  11  158.00    9.30   1
  -3   3  11  151.04    6.64   1
  -3   3  12   52.27    6.51   1
  -3   3  13    7.84    5.49   1
  -3   3  14   12.82    5.23   1
  -3   3  15   12.53    6.02   1
  -3   4  -7  115.13    6.44   1
  -3   4  -6    4.84    3.08   1
  -3   4  -5 1022.08   35.81   1
  -3   4  -4  130.19    6.16   1
  -3   4  -3  132.71    5.99   1
  -3   4  -2  150.31    6.62   1
  -3   4  -1   14.52    1.83   1
  -3   4  -1   14.98    1.01   1
  -3   4   0  334.89   10.61   1
  -3   4   1  952.34   29.01   1
  -3   4   1  856.73   35.71   1
  -3   4   2  278.22   10.68   1
  -3   4   2  278.22    9.67   1
  -3   4   2  285.61   10.14   1
  -3   4   3  149.57    5.63   1
  -3   4   3  162.31    6.12   1
  -3   4   3  140.42    5.45   1
  -3   4   4  632.52   22.13   1
  -3   4   4  627.00   21.03   1
  -3   4   4  619.01   24.38   1
  -3   4   5  768.95   24.96   1
  -3   4   5  736.04   24.42   1
  -3   4   5  717.17   27.32   1
  -3   4   6   24.30    1.87   1
  -3   4   6   25.20    2.71   1
  -3   4   6   22.37    3.12   1
  -3   4   7   24.11    2.95   1
  -3   4   7   33.76    2.56   1
  -3   4   7   29.70    4.14   1
  -3   4   8   77.79    3.88   1
  -3   4   8   76.56    5.60   1
  -3   4   9  149.82    6.36   1
  -3   4   9  163.07    8.43   1
  -3   4  10  156.25    8.25   1
  -3   4  10  145.44    6.51   1
  -3   4  11  131.79    7.81   1
  -3   4  11  109.83    5.45   1
  -3   4  12  113.85    8.11   1
  -3   4  12  108.37    5.62   1
  -3   4  13   -7.40    5.77   1
  -3   4  14   -2.99    5.50   1
  -3   4  15   13.54    6.11   1
  -3   5  -7   27.25    3.86   1
  -3   5  -6   96.63    5.70   1
  -3   5  -5  584.19   21.75   1
  -3   5  -4  457.53   17.97   1
  -3   5  -3   41.73    3.23   1
  -3   5  -2 1363.82   50.22   1
  -3   5  -1 1177.86   43.24   1
  -3   5  -1 1196.47   35.97   1
  -3   5   0 2006.14   61.81   1
  -3   5   1  755.70   27.49   1
  -3   5   1  771.17   24.44   1
  -3   5   2 1946.57   75.89   1
  -3   5   2 2184.63   65.44   1
  -3   5   3   21.53    1.76   1
  -3   5   3   12.60    2.41   1
  -3   5   3   18.23    1.96   1
  -3   5   4  232.56    8.54   1
  -3   5   4  237.47    9.86   1
  -3   5   4  240.87    8.69   1
  -3   5   5 1279.49   41.49   1
  -3   5   5 1344.69   49.14   1
  -3   5   5 1285.94   42.31   1
  -3   5   6   35.64    2.15   1
  -3   5   6   42.77    3.92   1
  -3   5   6   34.69    2.94   1
  -3   5   7   71.40    4.22   1
  -3   5   7   80.10    3.40   1
  -3   5   7   75.52    5.39   1
  -3   5   8  122.99    7.10   1
  -3   5   9  358.34   15.14   1
  -3   5  10   62.09    6.30   1
  -3   5  11  358.72   13.64   1
  -3   5  11  412.09   17.05   1
  -3   5  12    1.04    4.53   1
  -3   5  13   38.44    6.45   1
  -3   5  14   20.34    6.22   1
  -3   5  15    9.99    5.81   1
  -3   6  -6   27.25    3.76   1
  -3   6  -5  316.13   12.45   1
  -3   6  -4  707.56   26.60   1
  -3   6  -3   88.17    4.88   1
  -3   6  -2  316.48    9.96   1
  -3   6  -2  291.38   11.95   1
  -3   6  -1  580.33   23.13   1
  -3   6  -1  626.50   19.52   1
  -3   6   0  125.89    4.49   1
  -3   6   1   96.04    4.70   1
  -3   6   1   90.82    3.43   1
  -3   6   2 1366.04   51.74   1
  -3   6   2 1401.00   44.17   1
  -3   6   3    2.99    3.56   1
  -3   6   3    7.34    1.95   1
  -3   6   4  744.74   24.02   1
  -3   6   4  734.41   27.10   1
  -3   6   4  748.02   23.52   1
  -3   6   5  908.42   29.54   1
  -3   6   5  904.81   30.08   1
  -3   6   5  944.95   33.81   1
  -3   6   6   25.70    3.75   1
  -3   6   6   26.73    2.07   1
  -3   6   6   24.90    2.30   1
  -3   6   7  377.14   12.43   1
  -3   6   7  335.99   14.66   1
  -3   6   8  143.28    5.51   1
  -3   6   8  143.04    7.65   1
  -3   6   9    7.02    3.82   1
  -3   6  10   16.08    5.29   1
  -3   6  11   28.52    6.09   1
  -3   6  12   27.25    4.59   1
  -3   6  13   49.56    5.49   1
  -3   6  14    8.24    5.68   1
  -3   6  15   16.65    6.77   1
  -3   7  -6  298.94   12.10   1
  -3   7  -5   83.36    4.93   1
  -3   7  -4  167.18    7.50   1
  -3   7  -3  470.89   18.23   1
  -3   7  -2  208.80    6.65   1
  -3   7  -2  194.60    8.37   1
  -3   7  -1 1083.07   32.91   1
  -3   7   0  324.72   10.09   1
  -3   7   1  391.64   15.04   1
  -3   7   1  418.61   13.09   1
  -3   7   2  221.71    8.93   1
  -3   7   2  219.93    7.71   1
  -3   7   3 1206.17   53.48   1
  -3   7   3 1306.82   41.21   1
  -3   7   4   13.18    2.98   1
  -3   7   4   11.56    2.38   1
  -3   7   5  253.13    9.23   1
  -3   7   5  220.52   10.69   1
  -3   7   5  248.69    8.83   1
  -3   7   6  120.78    6.15   1
  -3   7   6  120.56    5.49   1
  -3   7   6  132.71    5.07   1
  -3   7   7  484.00   16.28   1
  -3   7   7  480.05   18.84   1
  -3   7   8  275.56    9.96   1
  -3   7   8  300.68   12.83   1
  -3   7   9   84.46    6.62   1
  -3   7  10   15.29    5.55   1
  -3   7  11   28.84    6.01   1
  -3   7  12   62.25    6.47   1
  -3   7  13   21.07    6.15   1
  -3   7  14   -1.72    5.71   1
  -3   7  15   38.81    5.73   1
  -3   8  -5   94.87    5.65   1
  -3   8  -4  345.22   14.12   1
  -3   8  -3  681.73   26.11   1
  -3   8  -2  165.12    7.71   1
  -3   8   1   68.56    4.14   1
  -3   8   2  168.74    6.49   1
  -3   8   2  163.58    7.67   1
  -3   8   3 1011.24   32.44   1
  -3   8   3  979.69   36.93   1
  -3   8   4  182.79    7.03   1
  -3   8   4  176.09    8.23   1
  -3   8   5  254.08   11.48   1
  -3   8   5  248.69    9.78   1
  -3   8   6    7.78    1.84   1
  -3   8   6    8.64    3.65   1
  -3   8   7   85.38    5.91   1
  -3   8   7   82.08    3.81   1
  -3   8   8    8.24    1.61   1
  -3   8   8    6.71    4.56   1
  -3   8   9   10.11    1.40   1
  -3   8   9   13.03    5.20   1
  -3   8  10  410.06   17.82   1
  -3   8  11  189.61   10.47   1
  -3   8  12  141.85    9.53   1
  -3   8  13   38.94    6.86   1
  -3   8  15    4.54    6.90   1
  -3   9  -5  101.61    5.64   1
  -3   9  -4  187.14    8.76   1
  -3   9  -3   76.04    4.53   1
  -3   9  -2  553.66   21.65   1
  -3   9   2  716.10   25.69   1
  -3   9   3  334.16   11.70   1
  -3   9   3  359.86   14.04   1
  -3   9   4   82.81    5.46   1
  -3   9   4   78.85    3.73   1
  -3   9   5   56.85    3.62   1
  -3   9   5   60.68    5.14   1
  -3   9   6  239.63   10.53   1
  -3   9   6  227.41    8.44   1
  -3   9   7    2.99    1.73   1
  -3   9   7   -0.34    4.34   1
  -3   9   8   85.19    5.91   1
  -3   9   8   79.92    3.75   1
  -3   9   9   14.06    1.57   1
  -3   9   9   13.32    5.33   1
  -3   9  10    1.74    5.54   1
  -3   9  11  157.75    9.29   1
  -3   9  12  103.23    8.53   1
  -3   9  13   22.85    6.60   1
  -3   9  14   18.06    5.95   1
  -3   9  15   18.32    6.51   1
  -3  10  -4   81.00    5.58   1
  -3  10  -3  107.95    6.03   1
  -3  10   2   71.06    4.72   1
  -3  10   3   41.86    4.01   1
  -3  10   4  213.45    7.89   1
  -3  10   4  214.92    9.97   1
  -3  10   5  267.98   12.11   1
  -3  10   6   48.44    5.71   1
  -3  10   7  278.56   10.68   1
  -3  10   7  311.52   13.41   1
  -3  10   8  443.94   17.70   1
  -3  10   8  399.60   14.39   1
  -3  10   9   10.82    1.58   1
  -3  10   9   14.21    5.43   1
  -3  10  10  103.43    8.34   1
  -3  10  11   45.97    6.24   1
  -3  10  12   79.92    8.05   1
  -3  10  13   13.54    4.86   1
  -3  10  14    0.22    6.12   1
  -3  10  15    5.43    6.80   1
  -3  11  -3  146.17    7.50   1
  -3  11   2   32.38    4.10   1
  -3  11   3   59.44    5.24   1
  -3  11   4  102.21    6.07   1
  -3  11   5   70.73    5.89   1
  -3  11   6  229.52   10.91   1
  -3  11   7   54.61    3.40   1
  -3  11   7   43.96    5.97   1
  -3  11   8  222.90    8.66   1
  -3  11   8  254.72   11.49   1
  -3  11   9   82.81    7.10   1
  -3  11   9   61.78    3.30   1
  -3  11  10   63.68    7.18   1
  -3  11  11  226.20   12.03   1
  -3  11  12  125.89    8.30   1
  -3  11  13   22.94    6.71   1
  -3  11  14    6.35    6.55   1
  -3  11  15    9.80    6.45   1
  -3  12   2  139.48    7.79   1
  -3  12   3   15.21    4.60   1
  -3  12   4  145.20    8.44   1
  -3  12   5  279.89   12.71   1
  -3  12   6  242.74   12.15   1
  -3  12   7  372.49   16.60   1
  -3  12   8  239.32   11.45   1
  -3  12   8  197.68    8.15   1
  -3  12   9   36.12    2.64   1
  -3  12   9   40.32    6.22   1
  -3  12  10  149.08   10.01   1
  -3  12  11    8.24    5.97   1
  -3  12  12   11.63    6.00   1
  -3  12  13    4.45    5.65   1
  -3  12  14   12.18    6.35   1
  -3  13   2   35.64    4.30   1
  -3  13   3  252.81   11.45   1
  -3  13   4   81.90    5.97   1
  -3  13   5   61.94    6.61   1
  -3  13   6  125.89    7.63   1
  -3  13   7   43.16    5.39   1
  -3  13   8   12.67    2.35   1
  -3  13   8   12.53    5.66   1
  -3  13   9  195.16    7.82   1
  -3  13   9  199.94   10.46   1
  -3  13  10   11.90    5.45   1
  -3  13  11    8.53    4.38   1
  -3  13  12    6.86    5.97   1
  -3  13  13    8.64    6.64   1
  -3  13  14   22.37    7.19   1
  -3  14   3   10.05    3.99   1
  -3  14   4  353.82   15.80   1
  -3  14   5  201.92   11.37   1
  -3  14   6   11.02    5.64   1
  -3  14   7  128.82    8.63   1
  -3  14   8   78.32    6.37   1
  -3  14   9    9.06    2.23   1
  -3  14   9    7.73    5.73   1
  -3  14  10   46.92    6.99   1
  -3  14  11    2.04    5.72   1
  -3  14  12   -3.69    5.91   1
  -3  14  13   18.06    6.89   1
  -3  15   3  244.92   11.58   1
  -3  15   4   48.44    6.96   1
  -3  15   5  192.38   10.82   1
  -3  15   6   95.06    7.02   1
  -3  15   7   44.49    6.14   1
  -3  15   8   13.47    5.95   1
  -3  15   9   15.84    5.81   1
  -3  15  10   28.30    5.11   1
  -3  15  11    6.20    4.93   1
  -3  15  12   28.94    7.21   1
  -3  15  13    4.80    6.70   1
  -3  16   4   30.69    6.43   1
  -3  16   5  263.09   13.30   1
  -3  16   6  152.28    9.87   1
  -3  16   7   37.58    6.62   1
  -3  16   8   27.04    4.99   1
  -3  16   9   -8.76    6.04   1
  -3  16  10    1.80    5.74   1
  -3  16  11   15.44    6.45   1
  -3  16  12   30.36    7.16   1
  -3  17   4   84.27    8.08   1
  -3  17   5   20.25    6.39   1
  -3  17   6  113.00    8.93   1
  -3  17   7    4.75    4.71   1
  -3  17   8   30.69    6.65   1
  -3  17   9   11.22    4.69   1
  -3  17  10    1.99    4.68   1
  -3  17  11    1.93    4.75   1
  -3  17  12    2.69    6.46   1
  -3  18   4  133.63    9.48   1
  -3  18   5   90.63    8.19   1
  -3  18   6   64.80    6.60   1
  -3  18   7   -2.10    5.77   1
  -3  18   8    6.20    6.27   1
  -3  18   9   15.52    6.62   1
  -3  18  10   13.62    6.72   1
  -3  18  11    5.57    6.80   1
  -3  19   5    7.24    5.49   1
  -3  19   6   26.63    6.19   1
  -3  19   7   17.22    6.56   1
  -3  19   8   -2.37    4.62   1
  -3  19   9    9.12    6.70   1
  -3  19  10   27.67    7.26   1
  -3  20   5   43.69    5.95   1
  -3  20   6    3.88    6.38   1
  -3  20   7   23.14    7.12   1
  -3  20   8   49.42    8.01   1
  -3  20   9    6.10    4.99   1
  -3  21   6   10.43    7.04   1
  -3  21   8   50.13    8.07   1
  -3  22   7   27.46    5.76   1
  -2 -24  -2    4.88    6.72   1
  -2 -24  -1   19.36    8.01   1
  -2 -24   0   25.70    8.21   1
  -2 -24   1   22.75    8.11   1
  -2 -24   2   13.84    7.44   1
  -2 -24   3   10.43    7.24   1
  -2 -23  -5    9.18    5.51   1
  -2 -23  -4   -0.37    7.25   1
  -2 -23  -3    4.41    6.97   1
  -2 -23  -2    3.72    5.25   1
  -2 -23  -1    1.82    6.08   1
  -2 -23   0    2.31    6.60   1
  -2 -23   1   -0.49    6.59   1
  -2 -23   2   -2.53    5.41   1
  -2 -23   3   11.02    5.44   1
  -2 -23   5   13.18    7.11   1
  -2 -22  -5    3.24    5.15   1
  -2 -22  -4   25.70    7.91   1
  -2 -22  -3    7.62    7.29   1
  -2 -22  -2   20.61    6.72   1
  -2 -22  -1    8.82    6.30   1
  -2 -22   0   23.52    6.69   1
  -2 -22   1   20.34    7.22   1
  -2 -22   2   55.95    8.38   1
  -2 -22   3    2.34    7.13   1
  -2 -22   4   19.62    7.18   1
  -2 -22   5   13.47    5.28   1
  -2 -22   6   37.09    7.67   1
  -2 -22   7  -12.25    7.35   1
  -2 -21  -4   27.04    7.28   1
  -2 -21  -3    2.79    6.85   1
  -2 -21  -2   76.74    8.94   1
  -2 -21  -1    2.28    7.28   1
  -2 -21   0   13.47    6.97   1
  -2 -21   1    4.20    6.68   1
  -2 -21   2   28.94    5.60   1
  -2 -21   3   29.81    7.43   1
  -2 -21   4   15.29    7.04   1
  -2 -21   5   18.23    6.66   1
  -2 -21   6   39.19    7.01   1
  -2 -21   7   -0.24    6.88   1
  -2 -21   8    7.90    7.14   1
  -2 -20  -3   35.88    7.55   1
  -2 -20  -2   14.21    6.79   1
  -2 -20   0   29.92    7.00   1
  -2 -20   1   31.25    7.04   1
  -2 -20   2   10.76    6.76   1
  -2 -20   3    7.67    4.88   1
  -2 -20   5   32.60    7.08   1
  -2 -20   6   55.80    6.42   1
  -2 -20   7    4.41    6.64   1
  -2 -20   8   14.36    6.75   1
  -2 -20   9    7.45    6.93   1
  -2 -19  -3   58.06    7.62   1
  -2 -19  -2   81.18    8.29   1
  -2 -19  -1  100.80    9.04   1
  -2 -19   0    4.20    6.27   1
  -2 -19   1  206.21   12.64   1
  -2 -19   2   36.60    5.69   1
  -2 -19   3    6.15    6.35   1
  -2 -19   4   67.40    7.22   1
  -2 -19   5   24.01    6.86   1
  -2 -19   6   18.58    5.09   1
  -2 -19   7   17.72    6.57   1
  -2 -19   8    9.24    6.14   1
  -2 -19   9    9.55    5.13   1
  -2 -19  10   -0.10    6.37   1
  -2 -18  -2  154.26   10.43   1
  -2 -18  -1   97.61    7.51   1
  -2 -18   0   46.65    7.51   1
  -2 -18   1   41.86    5.69   1
  -2 -18   2  313.29   15.58   1
  -2 -18   3    2.34    6.55   1
  -2 -18   4   35.16    5.22   1
  -2 -18   5   24.01    6.47   1
  -2 -18   6   23.52    5.53   1
  -2 -18   7   49.00    7.42   1
  -2 -18   8   15.05    4.58   1
  -2 -18   9   10.96    6.22   1
  -2 -18  10   18.06    6.89   1
  -2 -18  11    7.67    6.81   1
  -2 -17  -2   69.22    7.82   1
  -2 -17  -1   29.38    6.50   1
  -2 -17   1  133.86    9.26   1
  -2 -17   2  110.25    8.82   1
  -2 -17   3   65.29    6.63   1
  -2 -17   4   84.64    7.36   1
  -2 -17   5   57.30    7.27   1
  -2 -17   6   11.70    5.88   1
  -2 -17   7   10.89    5.68   1
  -2 -17   8    5.95    5.81   1
  -2 -17   9   18.40    6.43   1
  -2 -17  11   13.03    4.91   1
  -2 -17  12    4.16    6.32   1
  -2 -16  -1   37.82    6.77   1
  -2 -16   0  461.82   18.91   1
  -2 -16   1   13.99    4.41   1
  -2 -16   2   69.06    6.15   1
  -2 -16   3   34.34    5.04   1
  -2 -16   4   45.70    6.49   1
  -2 -16   5  113.21    8.94   1
  -2 -16   7   52.42    5.65   1
  -2 -16   8   54.32    7.37   1
  -2 -16   9   25.40    5.14   1
  -2 -16  11   13.84    6.32   1
  -2 -16  12   21.72    6.99   1
  -2 -15  -4   58.52    2.75   1
  -2 -15  -1   95.45    7.82   1
  -2 -15   1   23.81    5.95   1
  -2 -15   2   89.11    7.74   1
  -2 -15   3  188.51   10.71   1
  -2 -15   4   61.47    5.64   1
  -2 -15   5  156.50    9.26   1
  -2 -15   6  158.51   10.07   1
  -2 -15   7  226.80   12.05   1
  -2 -15   8   12.89    4.60   1
  -2 -15   9   39.82    6.81   1
  -2 -15  10   10.96    5.16   1
  -2 -15  11   51.12    6.58   1
  -2 -15  12   29.27    6.82   1
  -2 -14  -4  936.36   29.38   1
  -2 -14  -1   40.58    5.73   1
  -2 -14   0  159.01    9.08   1
  -2 -14   1   47.20    5.63   1
  -2 -14   2  359.48   15.93   1
  -2 -14   3  280.90   13.41   1
  -2 -14   4  551.31   22.07   1
  -2 -14   5  175.30    9.80   1
  -2 -14   6   39.06    6.25   1
  -2 -14   7   12.11    4.11   1
  -2 -14   8   77.97    7.59   1
  -2 -14   9    5.57    5.19   1
  -2 -14  10   28.94    6.35   1
  -2 -14  11   16.56    6.11   1
  -2 -14  12    0.44    5.19   1
  -2 -14  13   27.98    5.40   1
  -2 -13  -4  126.34    4.50   1
  -2 -13   0   95.26    6.83   1
  -2 -13   1   87.24    6.91   1
  -2 -13   2  594.38   22.92   1
  -2 -13   3  624.50   24.99   1
  -2 -13   4  100.60    7.62   1
  -2 -13   5  139.00    8.96   1
  -2 -13   6  108.37    7.91   1
  -2 -13   7   83.72    7.14   1
  -2 -13   8   87.24    7.66   1
  -2 -13   9  142.09    9.06   1
  -2 -13  10    9.61    5.33   1
  -2 -13  11   55.06    7.12   1
  -2 -13  13    5.57    6.04   1
  -2 -13  14   -2.40    6.51   1
  -2 -12  -4  367.49   11.89   1
  -2 -12   0  613.06   25.75   1
  -2 -12   0  678.60   25.01   1
  -2 -12   1   23.43    4.94   1
  -2 -12   2   -4.24    4.41   1
  -2 -12   3   17.56    3.52   1
  -2 -12   4  191.55    9.96   1
  -2 -12   5  241.80   11.82   1
  -2 -12   6   30.58    5.53   1
  -2 -12   7  162.31    9.43   1
  -2 -12   8   36.84    5.22   1
  -2 -12   9    5.20    5.56   1
  -2 -12  10   94.87    7.60   1
  -2 -12  11   59.75    6.96   1
  -2 -12  12   53.88    7.34   1
  -2 -12  13   13.10    6.30   1
  -2 -12  14    4.67    6.44   1
  -2 -11  -3  214.62    7.03   1
  -2 -11  -3  195.44    9.51   1
  -2 -11  -2   -0.20    3.11   1
  -2 -11  -1   46.38    4.36   1
  -2 -11   0  217.56   10.32   1
  -2 -11   0  206.78    9.78   1
  -2 -11   1  118.16    6.52   1
  -2 -11   1  120.78    6.37   1
  -2 -11   2   33.76    4.65   1
  -2 -11   2   29.05    3.77   1
  -2 -11   3   89.30    5.29   1
  -2 -11   3   91.58    6.32   1
  -2 -11   4  419.43   17.61   1
  -2 -11   5  145.20    8.19   1
  -2 -11   6   12.96    4.46   1
  -2 -11   7   12.18    4.82   1
  -2 -11   8    7.34    3.63   1
  -2 -11  10   30.80    4.88   1
  -2 -11  11    2.40    5.46   1
  -2 -11  12   53.44    7.31   1
  -2 -11  13   50.27    7.37   1
  -2 -11  14    1.74    6.15   1
  -2 -11  15    4.97    4.95   1
  -2 -10  -4  101.40    5.84   1
  -2 -10  -3  766.18   23.25   1
  -2 -10  -3  736.58   28.77   1
  -2 -10  -2  292.75   11.98   1
  -2 -10  -1  495.95   21.82   1
  -2 -10   0  183.33    8.12   1
  -2 -10   0  180.10    8.59   1
  -2 -10   1  654.85   24.05   1
  -2 -10   1  639.58   25.80   1
  -2 -10   2  321.13   13.98   1
  -2 -10   2  339.66   13.64   1
  -2 -10   3  501.76   20.16   1
  -2 -10   4  348.57   14.94   1
  -2 -10   5  115.99    7.11   1
  -2 -10   6  121.66    7.50   1
  -2 -10   7   17.81    4.81   1
  -2 -10   8    3.39    4.38   1
  -2 -10   9   78.15    6.72   1
  -2 -10  10   63.36    6.69   1
  -2 -10  11    8.12    5.64   1
  -2 -10  13    6.40    6.22   1
  -2 -10  14   -5.29    6.07   1
  -2 -10  15    4.62    4.64   1
  -2  -9  -5   60.06    4.80   1
  -2  -9  -4  212.87    9.63   1
  -2  -9  -3  409.66   13.36   1
  -2  -9  -3  418.20   16.36   1
  -2  -9  -2  302.41   12.87   1
  -2  -9  -2  306.95    9.81   1
  -2  -9  -1  124.32    6.24   1
  -2  -9   0   94.87    5.84   1
  -2  -9   0   93.70    5.42   1
  -2  -9   1  375.97   14.74   1
  -2  -9   1  369.41   14.99   1
  -2  -9   2  304.85   12.22   1
  -2  -9   2  323.28   12.95   1
  -2  -9   3  780.08   29.61   1
  -2  -9   4  221.12   10.11   1
  -2  -9   5   32.38    4.44   1
  -2  -9   6  514.38   19.50   1
  -2  -9   7   10.11    4.20   1
  -2  -9   8    4.16    4.57   1
  -2  -9   9  177.42    9.32   1
  -2  -9  10   46.10    6.25   1
  -2  -9  11   13.25    5.39   1
  -2  -9  14    1.82    5.81   1
  -2  -9  15   16.65    5.14   1
  -2  -8  -5  167.44    7.76   1
  -2  -8  -4  386.52   18.48   1
  -2  -8  -3  738.21   29.34   1
  -2  -8  -3  803.72   24.38   1
  -2  -8  -2 2670.82   80.62   1
  -2  -8  -2 2646.07  107.00   1
  -2  -8  -1 1415.26   52.67   1
  -2  -8   0   95.26    5.08   1
  -2  -8   1  651.78   27.06   1
  -2  -8   1  668.74   24.83   1
  -2  -8   2 2608.14  117.46   1
  -2  -8   2 2637.85   94.50   1
  -2  -8   3  730.62   27.03   1
  -2  -8   4  526.70   20.20   1
  -2  -8   5  282.24   11.76   1
  -2  -8   6  441.42   17.65   1
  -2  -8   7   28.62    3.74   1
  -2  -8   8  165.89    8.76   1
  -2  -8   9  120.78    8.13   1
  -2  -8  10  180.63   10.21   1
  -2  -8  11   49.98    6.08   1
  -2  -8  15    2.62    4.70   1
  -2  -7  -6   88.92    5.66   1
  -2  -7  -5  238.39    9.88   1
  -2  -7  -4  499.08   18.77   1
  -2  -7  -3 1803.70   56.06   1
  -2  -7  -3 1657.30   80.61   1
  -2  -7  -2  171.35    5.50   1
  -2  -7  -2  152.03    7.15   1
  -2  -7  -1  171.61    7.60   1
  -2  -7  -1  184.96    5.98   1
  -2  -7   0  139.71    6.15   1
  -2  -7   1   71.91    4.07   1
  -2  -7   1   58.37    4.28   1
  -2  -7   2  112.57    5.94   1
  -2  -7   3  872.02   30.12   1
  -2  -7   4  217.86    9.74   1
  -2  -7   5  491.07   18.17   1
  -2  -7   6  277.22   13.65   1
  -2  -7   7  293.78   13.37   1
  -2  -7   8    6.15    4.46   1
  -2  -7   9   39.19    4.51   1
  -2  -7  12   34.34    5.74   1
  -2  -7  13   19.98    5.45   1
  -2  -6  -6 1156.68   57.14   1
  -2  -6  -5   91.39    4.97   1
  -2  -6  -4  234.70    9.19   1
  -2  -6  -3   70.06    4.52   1
  -2  -6  -2 1197.16   49.13   1
  -2  -6  -2 1233.41   37.93   1
  -2  -6  -1  167.18    5.43   1
  -2  -6  -1  165.12    6.94   1
  -2  -6   0 3142.72  116.60   1
  -2  -6   1   73.10    4.45   1
  -2  -6   1   75.34    4.34   1
  -2  -6   2  542.89   20.50   1
  -2  -6   3  306.60   13.31   1
  -2  -6   4  728.46   31.85   1
  -2  -6   5  115.99    5.82   1
  -2  -6   6 1031.69   51.39   1
  -2  -6   7  498.63   21.88   1
  -2  -6   8  161.04    8.63   1
  -2  -6   9   86.68    7.08   1
  -2  -6  10  118.59    7.84   1
  -2  -6  11   77.62    7.22   1
  -2  -5  -7  118.81    6.10   1
  -2  -5  -6  912.64   43.50   1
  -2  -5  -5   94.28    5.63   1
  -2  -5  -4  768.40   32.16   1
  -2  -5  -3  198.53    8.45   1
  -2  -5  -2   94.48    3.30   1
  -2  -5  -2   81.90    4.34   1
  -2  -5  -1  799.76   24.89   1
  -2  -5  -1  843.90   30.79   1
  -2  -5   0  381.03   11.71   1
  -2  -5   0  350.06   13.47   1
  -2  -5   1 1190.94   48.31   1
  -2  -5   1 1187.49   46.18   1
  -2  -5   2  443.94   16.01   1
  -2  -5   3  882.09   33.26   1
  -2  -5   4 1493.82   55.66   1
  -2  -5   5  190.16    8.55   1
  -2  -5   6 1474.56   58.37   1
  -2  -5   7  250.27   12.34   1
  -2  -5   8   93.51    6.58   1
  -2  -5   9  332.70   14.96   1
  -2  -5  10  354.57   15.82   1
  -2  -5  11  134.79    8.82   1
  -2  -5  12   91.78    7.47   1
  -2  -5  16   26.63    5.57   1
  -2  -4  -7  166.41    8.00   1
  -2  -4  -6    5.43    2.28   1
  -2  -4  -5 3030.50  111.20   1
  -2  -4  -4  937.58   37.97   1
  -2  -4  -3  963.48   36.63   1
  -2  -4  -2  316.84   11.75   1
  -2  -4  -1 3980.35  121.13   1
  -2  -4  -1 3990.45  174.35   1
  -2  -4   0  178.76    5.88   1
  -2  -4   0  172.92    6.84   1
  -2  -4   1 2956.10  118.53   1
  -2  -4   1 2944.15  135.65   1
  -2  -4   1 3197.90   96.14   1
  -2  -4   2  359.86   11.76   1
  -2  -4   2  334.52   12.80   1
  -2  -4   3  488.41   19.01   1
  -2  -4   4  732.24   25.44   1
  -2  -4   5 2136.29   88.74   1
  -2  -4   6  160.28    8.10   1
  -2  -4   7  336.36   13.20   1
  -2  -4   8  256.96   11.54   1
  -2  -4   9   10.69    4.84   1
  -2  -4  10   54.32    6.49   1
  -2  -4  11  203.92   11.14   1
  -2  -4  12    0.18    5.44   1
  -2  -3  -7   58.22    4.27   1
  -2  -3  -6  419.84   19.67   1
  -2  -3  -5  983.45   47.04   1
  -2  -3  -4  576.96   24.50   1
  -2  -3  -3  495.06   18.24   1
  -2  -3  -2 1056.90   41.61   1
  -2  -3  -1 1957.18   58.40   1
  -2  -3  -1 1839.55   77.20   1
  -2  -3   0  190.44    6.62   1
  -2  -3   0  184.96    7.34   1
  -2  -3   1  266.34    8.49   1
  -2  -3   1  239.32    9.59   1
  -2  -3   2 1712.30   52.14   1
  -2  -3   2 1540.56   58.88   1
  -2  -3   3  922.94   29.77   1
  -2  -3   3  902.40   35.45   1
  -2  -3   4  532.69   20.31   1
  -2  -3   4  583.71   18.36   1
  -2  -3   5  422.71   16.04   1
  -2  -3   5  410.87   14.19   1
  -2  -3   6 1502.34   53.49   1
  -2  -3   6 1446.28   46.40   1
  -2  -3   7   33.76    3.49   1
  -2  -3   7   38.32    2.72   1
  -2  -3   8  186.60    8.74   1
  -2  -3   8  181.44    7.00   1
  -2  -3   9   18.84    2.52   1
  -2  -3   9   22.66    4.28   1
  -2  -3  10  352.31   15.39   1
  -2  -3  11  307.65   13.68   1
  -2  -3  12   40.45    6.36   1
  -2  -3  13   38.94    6.61   1
  -2  -3  14   -3.80    4.33   1
  -2  -2  -7  376.75   12.42   1
  -2  -2  -7  361.00   16.34   1
  -2  -2  -6   37.21    3.42   1
  -2  -2  -6   42.25    1.95   1
  -2  -2  -5  345.22   14.49   1
  -2  -2  -5  375.58   12.02   1
  -2  -2  -4  129.73    6.15   1
  -2  -2  -4  142.80    5.02   1
  -2  -2  -3 1955.41   71.64   1
  -2  -2  -2 3565.28  144.50   1
  -2  -2  -1 1280.92   53.69   1
  -2  -2   0 1147.18   35.22   1
  -2  -2   0 1097.60   46.38   1
  -2  -2   1 1447.04   57.06   1
  -2  -2   1 1562.62   48.23   1
  -2  -2   2 5191.20  220.47   1
  -2  -2   2 5978.38  177.84   1
  -2  -2   3 2362.93   89.44   1
  -2  -2   3 2437.40   76.03   1
  -2  -2   4  230.43    7.89   1
  -2  -2   4  217.27    8.84   1
  -2  -2   5  121.88    4.86   1
  -2  -2   5  121.22    5.95   1
  -2  -2   6  248.38   10.72   1
  -2  -2   6  252.17    9.21   1
  -2  -2   7  399.20   16.78   1
  -2  -2   7  421.07   14.36   1
  -2  -2   8   34.93    2.84   1
  -2  -2   8   42.90    4.85   1
  -2  -2   9  179.83    7.24   1
  -2  -2   9  188.79    9.34   1
  -2  -2  10   35.05    5.56   1
  -2  -2  11  108.58    6.88   1
  -2  -2  12   65.77    6.81   1
  -2  -2  13   -0.79    5.50   1
  -2  -2  14   72.08    7.98   1
  -2  -1  -9   74.48    2.93   1
  -2  -1  -8  560.27   17.52   1
  -2  -1  -8  478.30   30.18   1
  -2  -1  -7  137.59    7.04   1
  -2  -1  -7  143.76    5.04   1
  -2  -1  -6  315.42   10.66   1
  -2  -1  -6  322.92   12.94   1
  -2  -1  -5  143.04    5.02   1
  -2  -1  -5  141.85    6.67   1
  -2  -1  -4  334.89   10.61   1
  -2  -1  -4  304.50   11.87   1
  -2  -1  -3 2252.45   70.24   1
  -2  -1  -3 2121.52   93.96   1
  -2  -1  -2   73.96    2.92   1
  -2  -1  -2   72.76    3.41   1
  -2  -1  -1  703.31   33.42   1
  -2  -1  -1  760.66   23.72   1
  -2  -1   0 2142.76   66.66   1
  -2  -1   0 2285.80   91.80   1
  -2  -1   1  409.25   12.95   1
  -2  -1   1  379.47   14.80   1
  -2  -1   2 1005.52   41.86   1
  -2  -1   2 1087.68   33.64   1
  -2  -1   3 1147.18   35.90   1
  -2  -1   3 1076.50   44.62   1
  -2  -1   4   91.20    4.58   1
  -2  -1   4   99.60    3.99   1
  -2  -1   4   98.01    3.96   1
  -2  -1   5  619.51   19.91   1
  -2  -1   5  599.76   22.53   1
  -2  -1   5  612.56   20.30   1
  -2  -1   6  144.96    6.02   1
  -2  -1   6  154.50    7.21   1
  -2  -1   6  154.01    5.96   1
  -2  -1   7   48.72    4.33   1
  -2  -1   7   48.44    3.06   1
  -2  -1   7   42.12    2.86   1
  -2  -1   8  308.35   10.54   1
  -2  -1   8  273.24   10.58   1
  -2  -1   8  295.15   12.71   1
  -2  -1   9    0.92    1.50   1
  -2  -1   9    2.04    2.35   1
  -2  -1   9    1.37    4.26   1
  -2  -1  10  174.50    9.25   1
  -2  -1  10  166.15    6.70   1
  -2  -1  11   46.92    5.07   1
  -2  -1  12  100.60    7.22   1
  -2  -1  13  132.71    8.52   1
  -2  -1  14   39.19    6.01   1
  -2   0 -10  157.75    5.78   1
  -2   0  -8  183.06    6.49   1
  -2   0  -8  168.22   21.53   1
  -2   0  -7    0.76    1.06   1
  -2   0  -7    1.56    2.90   1
  -2   0  -6   31.92    3.62   1
  -2   0  -6   35.52    1.91   1
  -2   0  -5  709.69   22.38   1
  -2   0  -5  642.12   29.90   1
  -2   0  -4 1785.06   68.44   1
  -2   0  -4 1893.12   58.30   1
  -2   0  -3 1187.49   52.38   1
  -2   0  -3 1243.27   38.79   1
  -2   0  -2  380.64   12.49   1
  -2   0  -2  374.04   14.31   1
  -2   0  -1 4460.90  204.38   1
  -2   0  -1 4474.27  143.14   1
  -2   0   1 3716.12  115.82   1
  -2   0   1 3510.56  120.87   1
  -2   0   2  294.12   11.32   1
  -2   0   2  304.85   10.48   1
  -2   0   3 1918.44   59.57   1
  -2   0   3 1830.13   59.04   1
  -2   0   3 1718.10   75.44   1
  -2   0   4  988.47   38.36   1
  -2   0   4  995.40   32.81   1
  -2   0   4 1020.16   32.58   1
  -2   0   5 1268.78   52.01   1
  -2   0   5 1394.28   43.31   1
  -2   0   5 1348.36   42.60   1
  -2   0   6    1.42    2.93   1
  -2   0   6    2.62    2.04   1
  -2   0   6    0.30    1.78   1
  -2   0   7    2.25    1.59   1
  -2   0   7    4.75    2.09   1
  -2   0   7    8.35    3.41   1
  -2   0   8  344.10   11.87   1
  -2   0   8  340.03   12.17   1
  -2   0   8  357.59   14.37   1
  -2   0   9  167.44    8.28   1
  -2   0   9  153.02    6.43   1
  -2   0   9  156.75    6.26   1
  -2   0  10  295.15   12.71   1
  -2   0  10  263.74   10.07   1
  -2   0  11   71.57    5.92   1
  -2   0  12  471.32   19.97   1
  -2   0  13   -4.58    5.99   1
  -2   0  14   27.67    6.63   1
  -2   1 -11   54.32    2.80   1
  -2   1 -10  239.32    8.35   1
  -2   1  -8  479.17   21.01   1
  -2   1  -7  144.48    7.21   1
  -2   1  -6  340.40   12.91   1
  -2   1  -5  140.66    6.40   1
  -2   1  -4  321.13   12.19   1
  -2   1  -3 2109.56   87.27   1
  -2   1  -2   70.39    3.36   1
  -2   1  -1  759.00   27.55   1
  -2   1  -1  757.90   23.68   1
  -2   1   0 2171.56   67.10   1
  -2   1   0 1996.30   93.83   1
  -2   1   1  369.41   17.30   1
  -2   1   1  423.54   13.17   1
  -2   1   1  412.50   13.00   1
  -2   1   2 1024.64   42.25   1
  -2   1   2 1001.72   34.18   1
  -2   1   2 1044.58   33.61   1
  -2   1   2 1077.81   33.49   1
  -2   1   3 1116.90   36.09   1
  -2   1   3 1133.67   35.69   1
  -2   1   3 1134.34   35.70   1
  -2   1   3 1043.94   45.88   1
  -2   1   4   89.49    4.35   1
  -2   1   4   96.43    3.93   1
  -2   1   4   96.83    3.74   1
  -2   1   5  589.03   19.90   1
  -2   1   5  598.29   23.48   1
  -2   1   5  617.03   19.87   1
  -2   1   6  152.77    6.18   1
  -2   1   6  154.26    7.20   1
  -2   1   6  150.06    5.88   1
  -2   1   7   43.82    4.24   1
  -2   1   7   43.43    2.64   1
  -2   1   7   42.25    2.99   1
  -2   1   8  277.22   10.32   1
  -2   1   8  304.15   12.56   1
  -2   1   8  286.96   10.50   1
  -2   1   9    0.18    4.04   1
  -2   1   9    2.86    2.47   1
  -2   1   9    2.13    1.96   1
  -2   1  10  153.51    6.69   1
  -2   1  10  165.64    9.27   1
  -2   1  11   45.16    4.97   1
  -2   1  11   37.33    2.93   1
  -2   1  12  100.80    8.23   1
  -2   1  13  139.95    9.23   1
  -2   1  14   40.45    7.00   1
  -2   1  15   36.97    6.57   1
  -2   1  16   27.14    5.52   1
  -2   2 -12   17.98    1.87   1
  -2   2  -7  408.44   16.17   1
  -2   2  -6   42.38    3.91   1
  -2   2  -5  340.03   14.01   1
  -2   2  -4  140.19    6.16   1
  -2   2  -3 1845.56   70.45   1
  -2   2  -2 3463.32  138.89   1
  -2   2  -1 1301.77   49.79   1
  -2   2   0 1149.21   34.58   1
  -2   2   1 1445.52   62.35   1
  -2   2   1 1517.88   49.09   1
  -2   2   1 1511.65   47.43   1
  -2   2   2 5653.54  180.46   1
  -2   2   2 5667.08  177.66   1
  -2   2   2 5221.51  241.35   1
  -2   2   3 2361.96   75.82   1
  -2   2   3 2480.04   76.69   1
  -2   2   3 2338.69   88.02   1
  -2   2   3 2448.27   77.19   1
  -2   2   4  223.50    8.97   1
  -2   2   4  224.70    7.79   1
  -2   2   4  226.50    7.53   1
  -2   2   4  232.26    7.92   1
  -2   2   5  125.66    4.71   1
  -2   2   5  129.28    5.91   1
  -2   2   5  122.54    4.87   1
  -2   2   6  252.81    9.22   1
  -2   2   6  260.82   10.66   1
  -2   2   6  251.54    9.20   1
  -2   2   7  421.07   14.36   1
  -2   2   7  442.26   16.82   1
  -2   2   7  416.57   14.70   1
  -2   2   8   37.82    2.71   1
  -2   2   8   37.09    2.92   1
  -2   2   8   36.12    4.21   1
  -2   2   9  182.25    7.02   1
  -2   2   9  196.28    9.53   1
  -2   2  10   33.99    5.71   1
  -2   2  10   38.07    2.84   1
  -2   2  11  114.49    7.70   1
  -2   2  11   88.17    4.70   1
  -2   2  12   64.96    7.09   1
  -2   2  13   -0.38    5.84   1
  -2   2  14   58.52    6.12   1
  -2   2  15   32.38    6.71   1
  -2   3  -7   56.25    4.80   1
  -2   3  -6  453.69   17.04   1
  -2   3  -5 1083.07   38.83   1
  -2   3  -4  613.55   22.79   1
  -2   3  -3  513.93   18.14   1
  -2   3  -2 1009.97   41.31   1
  -2   3  -1 1856.75   57.74   1
  -2   3  -1 1761.48   67.99   1
  -2   3   0  190.44    6.35   1
  -2   3   1  249.96    9.49   1
  -2   3   1  261.79    8.41   1
  -2   3   2 1608.81   52.14   1
  -2   3   2 1694.15   51.04   1
  -2   3   2 1612.83   65.86   1
  -2   3   3  954.81   29.66   1
  -2   3   3  948.64   30.18   1
  -2   3   3  866.12   35.90   1
  -2   3   4  540.10   20.45   1
  -2   3   4  563.11   18.51   1
  -2   3   4  566.92   18.10   1
  -2   3   5  414.53   14.25   1
  -2   3   5  412.50   13.81   1
  -2   3   5  430.98   14.12   1
  -2   3   5  389.27   15.78   1
  -2   3   6 1421.29   46.75   1
  -2   3   6 1388.31   58.87   1
  -2   3   6 1444.00   46.36   1
  -2   3   7   34.34    2.58   1
  -2   3   7   31.25    2.24   1
  -2   3   7   34.22    4.09   1
  -2   3   8  180.36    7.25   1
  -2   3   8  176.62    8.51   1
  -2   3   8  182.52    6.76   1
  -2   3   9   18.58    2.15   1
  -2   3   9   21.72    3.63   1
  -2   3  10  315.42   12.08   1
  -2   3  10  353.82   14.67   1
  -2   3  11  323.28   14.38   1
  -2   3  11  290.36   10.91   1
  -2   3  12   45.97    6.51   1
  -2   3  12   34.81    2.95   1
  -2   3  13   36.12    6.01   1
  -2   3  14   -0.37    5.81   1
  -2   3  15   15.21    6.32   1
  -2   3  16    3.20    4.73   1
  -2   4  -7  157.00    8.02   1
  -2   4  -6   -2.69    3.18   1
  -2   4  -5 3122.57  129.64   1
  -2   4  -4 1013.15   38.20   1
  -2   4  -3 1038.13   37.38   1
  -2   4  -2  310.82   11.64   1
  -2   4  -1 3890.02  154.68   1
  -2   4   0  181.71    7.82   1
  -2   4   1 2892.29  125.85   1
  -2   4   1 3143.84   95.32   1
  -2   4   2  357.59   11.35   1
  -2   4   2  330.88   12.73   1
  -2   4   3  483.12   18.90   1
  -2   4   3  553.66   16.94   1
  -2   4   4  688.01   22.56   1
  -2   4   4  659.98   26.20   1
  -2   4   4  685.92   22.52   1
  -2   4   5 2228.78   73.65   1
  -2   4   5 2329.99   74.34   1
  -2   4   5 2452.23   88.15   1
  -2   4   6  157.25    5.77   1
  -2   4   6  158.76    6.80   1
  -2   4   6  167.18    8.02   1
  -2   4   6  169.00    6.24   1
  -2   4   7  295.15   13.06   1
  -2   4   7  320.05   11.09   1
  -2   4   7  302.06   11.12   1
  -2   4   8  260.50   11.30   1
  -2   4   8  241.49    9.32   1
  -2   4   8  249.96    9.17   1
  -2   4   9   13.10    1.95   1
  -2   4   9   10.24    4.48   1
  -2   4  10   57.46    6.52   1
  -2   4  10   59.14    3.38   1
  -2   4  11  220.23   11.28   1
  -2   4  11  186.32    7.64   1
  -2   4  12   -0.58    5.47   1
  -2   4  13   65.93    6.33   1
  -2   4  14   14.82    6.16   1
  -2   4  15   16.97    6.18   1
  -2   5  -7  117.07    6.49   1
  -2   5  -6  926.59   37.75   1
  -2   5  -5   95.26    5.08   1
  -2   5  -4  704.37   27.07   1
  -2   5  -3  226.80    8.73   1
  -2   5  -2   96.63    4.72   1
  -2   5  -1  747.48   30.62   1
  -2   5   1 1175.80   47.32   1
  -2   5   2  406.02   16.52   1
  -2   5   3  935.75   32.43   1
  -2   5   3  889.23   29.22   1
  -2   5   4 1591.21   49.46   1
  -2   5   4 1531.16   61.83   1
  -2   5   5  194.88    8.10   1
  -2   5   5  196.28    6.72   1
  -2   5   5  186.60    8.47   1
  -2   5   6 1573.71   49.98   1
  -2   5   6 1528.03   57.07   1
  -2   5   6 1566.58   50.66   1
  -2   5   7  274.90   11.61   1
  -2   5   7  236.24   11.37   1
  -2   5   8   84.64    6.26   1
  -2   5   9  325.80   11.91   1
  -2   5   9  352.69   14.65   1
  -2   5  10  378.69   15.96   1
  -2   5  10  341.51   12.57   1
  -2   5  11  130.64    8.69   1
  -2   5  11  120.56    5.49   1
  -2   5  12  106.09    8.03   1
  -2   5  13  150.55   10.06   1
  -2   5  14   29.38    5.09   1
  -2   5  15    3.35    6.19   1
  -2   6  -6 1188.87   49.65   1
  -2   6  -5   92.74    5.20   1
  -2   6  -4  212.58    9.33   1
  -2   6  -3   80.28    4.48   1
  -2   6  -2 1190.94   43.48   1
  -2   6  -1  143.52    6.71   1
  -2   6   1   80.28    4.48   1
  -2   6   2  555.54   21.68   1
  -2   6   3  334.89   12.81   1
  -2   6   4  768.95   32.17   1
  -2   6   4  822.54   26.39   1
  -2   6   5  105.47    4.11   1
  -2   6   5   93.12    5.98   1
  -2   6   6 1010.60   34.33   1
  -2   6   6 1054.95   33.78   1
  -2   6   6  959.76   37.80   1
  -2   6   7  472.19   19.99   1
  -2   6   7  490.62   17.28   1
  -2   6   7  499.08   16.53   1
  -2   6   8  163.58    8.19   1
  -2   6   9   90.06    7.21   1
  -2   6  10  111.51    7.81   1
  -2   6  11   71.74    7.28   1
  -2   6  12   81.72    7.77   1
  -2   6  13   54.17    7.21   1
  -2   6  14   10.69    5.89   1
  -2   6  15   19.10    5.07   1
  -2   7  -6   96.83    5.71   1
  -2   7  -6   97.42    3.36   1
  -2   7  -5  226.20    9.63   1
  -2   7  -5  222.61    7.46   1
  -2   7  -4  496.84   18.72   1
  -2   7  -3 1807.95   67.18   1
  -2   7  -2  164.35    6.92   1
  -2   7   1   66.75    3.76   1
  -2   7   2  110.67    5.68   1
  -2   7   3  845.65   32.57   1
  -2   7   4  217.27    9.43   1
  -2   7   5  489.29   18.58   1
  -2   7   5  443.52   16.01   1
  -2   7   6  272.58   11.56   1
  -2   7   6  260.18    9.68   1
  -2   7   6  257.92    8.99   1
  -2   7   7  289.68    9.87   1
  -2   7   7  284.60   12.48   1
  -2   7   8    1.80    4.45   1
  -2   7   8    4.45    0.93   1
  -2   7   9   49.56    5.91   1
  -2   7  10  121.88    7.51   1
  -2   7  11  191.82   10.80   1
  -2   7  12   23.91    6.26   1
  -2   7  13   19.54    6.28   1
  -2   7  14    7.56    6.05   1
  -2   7  15   15.37    6.66   1
  -2   8  -7    1.85    0.92   1
  -2   8  -6  387.30   12.60   1
  -2   8  -6  382.98   17.22   1
  -2   8  -5  164.61    7.95   1
  -2   8  -5  161.80    5.60   1
  -2   8  -4  394.42   15.49   1
  -2   8  -3  737.12   29.86   1
  -2   8  -2 2421.62   92.51   1
  -2   8   1  682.25   24.55   1
  -2   8   2 2721.71  104.34   1
  -2   8   3  702.25   27.03   1
  -2   8   4  497.74   20.08   1
  -2   8   5  249.01   11.36   1
  -2   8   6  438.06   17.58   1
  -2   8   6  411.68   15.01   1
  -2   8   7   31.14    2.01   1
  -2   8   7   30.47    4.86   1
  -2   8   8  149.33    5.62   1
  -2   8   8  162.31    8.66   1
  -2   8   9  124.10    8.24   1
  -2   8  10  169.00    9.36   1
  -2   8  11   46.65    6.56   1
  -2   8  13    9.24    4.56   1
  -2   8  14   28.41    5.33   1
  -2   8  15   -7.29    6.05   1
  -2   9  -8    4.08    1.17   1
  -2   9  -7   46.24    2.04   1
  -2   9  -6  293.78    9.26   1
  -2   9  -5   63.36    4.78   1
  -2   9  -4  240.25   10.23   1
  -2   9  -3  426.42   16.52   1
  -2   9  -2  291.38   12.29   1
  -2   9   1  370.56   14.63   1
  -2   9   2  280.90   12.40   1
  -2   9   3  755.70   30.79   1
  -2   9   4  215.21    9.98   1
  -2   9   5   29.27    3.57   1
  -2   9   6  478.73   19.25   1
  -2   9   7   20.07    4.84   1
  -2   9   7   15.29    1.80   1
  -2   9   8    8.41    3.36   1
  -2   9   8    7.84    1.46   1
  -2   9   9  170.30    9.66   1
  -2   9  10   36.97    4.99   1
  -2   9  11   22.47    6.26   1
  -2   9  12   62.25    6.15   1
  -2   9  13   17.06    6.44   1
  -2   9  14   -4.49    6.53   1
  -2   9  15   29.38    7.48   1
  -2  10  -8   21.34    1.48   1
  -2  10  -7    3.57    1.02   1
  -2  10  -6  185.78    6.27   1
  -2  10  -4  103.02    6.09   1
  -2  10  -3  676.00   28.08   1
  -2  10   1  629.51   26.60   1
  -2  10   2  318.98   13.93   1
  -2  10   3  544.76   20.54   1
  -2  10   4  388.48   14.98   1
  -2  10   5  124.99    6.93   1
  -2  10   6  110.46    7.36   1
  -2  10   7   14.90    4.79   1
  -2  10   8    6.45    3.71   1
  -2  10   8    9.67    1.62   1
  -2  10   9   63.36    3.02   1
  -2  10   9   78.32    6.73   1
  -2  10  10   69.06    6.48   1
  -2  10  11   16.73    5.73   1
  -2  10  12   45.56    7.56   1
  -2  10  13   -1.82    6.34   1
  -2  10  14  -15.60    6.56   1
  -2  10  15  -11.02    6.57   1
  -2  11  -9   12.53    1.35   1
  -2  11  -8    0.58    1.12   1
  -2  11  -7    2.86    0.95   1
  -2  11  -3  195.72    9.51   1
  -2  11   2   39.06    4.75   1
  -2  11   3  100.40    6.01   1
  -2  11   4  429.32   17.40   1
  -2  11   5  137.59    7.51   1
  -2  11   6    4.16    4.65   1
  -2  11   7    6.15    4.96   1
  -2  11   8    6.30    1.76   1
  -2  11   8   -0.08    3.47   1
  -2  11   9   14.06    5.40   1
  -2  11   9   12.11    1.60   1
  -2  11  10   25.20    6.12   1
  -2  11  11   10.96    4.44   1
  -2  11  12   53.73    7.48   1
  -2  11  13   65.77    6.49   1
  -2  11  14   19.71    6.75   1
  -2  12  -9    3.20    1.07   1
  -2  12  -8   86.68    3.54   1
  -2  12  -7   30.03    1.75   1
  -2  12   2    3.53    4.47   1
  -2  12   3   17.56    5.03   1
  -2  12   4  192.10    9.98   1
  -2  12   5  255.04   11.82   1
  -2  12   6   34.22    5.73   1
  -2  12   7  165.89    9.53   1
  -2  12   8   34.57    5.88   1
  -2  12   9   16.73    5.81   1
  -2  12   9    9.36    1.71   1
  -2  12  10   95.06    7.99   1
  -2  12  11   79.57    7.85   1
  -2  12  12   49.42    5.91   1
  -2  12  13   -1.10    6.76   1
  -2  12  14   14.98    6.89   1
  -2  13  -8   87.42    3.37   1
  -2  13  -7  118.81    4.80   1
  -2  13   2  554.13   22.60   1
  -2  13   3  653.82   25.06   1
  -2  13   4   90.25    7.41   1
  -2  13   5  130.19    8.67   1
  -2  13   6  110.67    7.15   1
  -2  13   7   70.56    6.89   1
  -2  13   8   90.25    7.79   1
  -2  13   9  161.80    9.92   1
  -2  13   9  129.28    5.68   1
  -2  13  10    4.33    5.57   1
  -2  13  11   35.05    7.10   1
  -2  13  12   10.37    6.70   1
  -2  13  13    8.41    6.26   1
  -2  13  14   -0.44    6.19   1
  -2  14   2  364.43   15.65   1
  -2  14   3  269.62   12.81   1
  -2  14   4  530.84   22.12   1
  -2  14   5  171.35   10.21   1
  -2  14   6   44.49    6.40   1
  -2  14   7   11.36    5.86   1
  -2  14   8   77.44    7.74   1
  -2  14   9    6.05    5.31   1
  -2  14   9    1.28    1.79   1
  -2  14  10   30.47    6.29   1
  -2  14  11   23.43    5.71   1
  -2  14  12   -6.66    6.24   1
  -2  14  13   37.58    7.72   1
  -2  15   3  183.33    9.75   1
  -2  15   4   61.62    7.22   1
  -2  15   5  165.12    9.77   1
  -2  15   6  159.77    9.35   1
  -2  15   7  223.50   11.96   1
  -2  15   8    8.70    5.78   1
  -2  15   9   39.19    6.64   1
  -2  15  10   18.32    6.59   1
  -2  15  11   64.00    7.84   1
  -2  15  12   33.52    7.18   1
  -2  15  13    2.07    6.31   1
  -2  16   3   38.32    5.32   1
  -2  16   4   57.91    6.85   1
  -2  16   5  112.15    8.47   1
  -2  16   6   13.32    6.35   1
  -2  16   7   64.96    7.42   1
  -2  16   8   72.42    7.66   1
  -2  16   9   21.25    5.26   1
  -2  16  10    9.12    5.80   1
  -2  16  11    7.34    5.09   1
  -2  16  12   13.10    6.88   1
  -2  17   4   83.54    8.04   1
  -2  17   5   53.29    7.59   1
  -2  17   6    4.04    5.95   1
  -2  17   7   16.24    5.88   1
  -2  17   8    4.80    6.39   1
  -2  17   9   29.70    6.76   1
  -2  17  10   21.62    6.88   1
  -2  17  11    7.62    6.51   1
  -2  17  12    6.35    6.55   1
  -2  18   4   34.57    5.29   1
  -2  18   5   35.64    5.49   1
  -2  18   6   21.72    5.41   1
  -2  18   7   49.00    7.42   1
  -2  18   8    5.38    4.45   1
  -2  18   9   17.81    6.50   1
  -2  18  10   15.68    6.73   1
  -2  18  11   -3.76    6.98   1
  -2  19   4   71.91    6.78   1
  -2  19   5   30.69    5.43   1
  -2  19   6   16.40    6.80   1
  -2  19   7   23.14    6.64   1
  -2  19   8    0.13    6.45   1
  -2  19   9   17.06    5.53   1
  -2  19  10   15.84    5.17   1
  -2  20   5   25.70    7.00   1
  -2  20   6   58.52    7.96   1
  -2  20   7   11.22    5.02   1
  -2  20   8   16.08    7.30   1
  -2  20   9   13.47    6.97   1
  -2  21   7   24.70    7.06   1
  -2  21   8   11.02    6.77   1
  -2  22   6    5.20    6.79   1
  -2  22   7   13.69    7.47   1
  -1 -24  -2   12.25    5.53   1
  -1 -24  -1   41.73    8.14   1
  -1 -24   0   -7.51    7.29   1
  -1 -24   1   38.69    7.96   1
  -1 -24   2    0.86    7.25   1
  -1 -23  -5   17.64    5.71   1
  -1 -23  -4   -0.96    7.11   1
  -1 -23  -3    9.06    7.40   1
  -1 -23  -2   10.96    6.69   1
  -1 -23  -1   14.67    5.52   1
  -1 -23   0    3.42    5.29   1
  -1 -23   2    7.51    5.21   1
  -1 -23   3   28.41    6.93   1
  -1 -23   4   -3.46    6.81   1
  -1 -23   5   -9.49    7.15   1
  -1 -22  -5   33.06    6.09   1
  -1 -22  -4   18.92    7.74   1
  -1 -22  -3    9.80    7.51   1
  -1 -22  -2   26.21    7.78   1
  -1 -22  -1   26.32    7.59   1
  -1 -22   0   10.63    7.04   1
  -1 -22   2   31.02    7.69   1
  -1 -22   3   -0.35    6.69   1
  -1 -22   4   24.21    5.71   1
  -1 -22   5   54.02    7.94   1
  -1 -22   6    5.15    6.81   1
  -1 -22   7    8.24    7.12   1
  -1 -21  -4   65.77    8.43   1
  -1 -21  -3   -6.86    7.28   1
  -1 -21  -2   24.90    7.58   1
  -1 -21  -1    5.52    6.86   1
  -1 -21   0   19.18    7.10   1
  -1 -21   1    8.76    6.16   1
  -1 -21   2   10.82    6.12   1
  -1 -21   3   16.73    7.44   1
  -1 -21   4   99.00    9.55   1
  -1 -21   5    5.90    5.05   1
  -1 -21   6   27.67    7.15   1
  -1 -21   7   29.16    7.34   1
  -1 -21   8    4.84    6.82   1
  -1 -20  -3  -11.56    7.48   1
  -1 -20  -2   33.87    7.57   1
  -1 -20  -1    6.71    6.42   1
  -1 -20   0   32.15    5.33   1
  -1 -20   1    7.02    6.15   1
  -1 -20   2   37.58    7.11   1
  -1 -20   3   11.97    4.91   1
  -1 -20   4   39.44    7.54   1
  -1 -20   5   15.76    6.99   1
  -1 -20   6   11.09    6.26   1
  -1 -20   7   10.56    6.76   1
  -1 -20   8   28.62    7.17   1
  -1 -20   9    9.99    5.56   1
  -1 -19  -3    4.67    6.83   1
  -1 -19  -2   71.91    8.82   1
  -1 -19  -1  266.02   13.70   1
  -1 -19   0   86.30    8.55   1
  -1 -19   1  251.54   13.64   1
  -1 -19   2   80.82    8.45   1
  -1 -19   3   16.81    6.15   1
  -1 -19   4   -4.16    6.12   1
  -1 -19   5   -1.35    6.54   1
  -1 -19   6   29.92    6.78   1
  -1 -19   7   -0.44    6.18   1
  -1 -19   8   23.72    6.43   1
  -1 -19   9    3.03    5.53   1
  -1 -19  10   10.37    6.63   1
  -1 -18  -2   78.50    8.33   1
  -1 -18  -1    8.76    5.98   1
  -1 -18   0   78.32    7.97   1
  -1 -18   1   33.64    6.84   1
  -1 -18   2   60.37    6.99   1
  -1 -18   3   28.30    6.81   1
  -1 -18   5   28.84    6.66   1
  -1 -18   6   47.20    7.28   1
  -1 -18   7   20.25    6.75   1
  -1 -18   8    3.84    4.39   1
  -1 -18   9   -9.06    6.38   1
  -1 -18  10   -1.61    6.32   1
  -1 -18  11   13.62    6.64   1
  -1 -17  -2  186.87   10.94   1
  -1 -17  -1  134.79    9.75   1
  -1 -17   0   72.25    6.29   1
  -1 -17   1  154.26    9.94   1
  -1 -17   2   70.22    7.54   1
  -1 -17   3  131.33    9.40   1
  -1 -17   4  232.56   12.20   1
  -1 -17   5    2.25    5.79   1
  -1 -17   6   85.19    7.94   1
  -1 -17   7   12.39    4.72   1
  -1 -17   9   -7.02    6.36   1
  -1 -17  10   -7.18    4.45   1
  -1 -17  11   36.84    6.68   1
  -1 -17  12   17.64    6.55   1
  -1 -16  -1  160.02    9.87   1
  -1 -16   1  209.09   11.86   1
  -1 -16   2  174.24   10.30   1
  -1 -16   3  246.80   12.57   1
  -1 -16   4    6.60    4.37   1
  -1 -16   5  272.91   13.88   1
  -1 -16   6   24.90    6.09   1
  -1 -16   7   41.86    6.60   1
  -1 -16   8    6.25    6.10   1
  -1 -16   9    1.64    5.17   1
  -1 -16  10   55.50    7.30   1
  -1 -16  11   13.84    6.25   1
  -1 -16  12   21.34    6.75   1
  -1 -15  -1  273.57   12.90   1
  -1 -15   0   39.31    6.40   1
  -1 -15   1  259.85   12.57   1
  -1 -15   2    6.35    4.08   1
  -1 -15   3  202.49   10.25   1
  -1 -15   4  148.60    8.53   1
  -1 -15   5   93.12    6.95   1
  -1 -15   6  108.78    7.51   1
  -1 -15   7   38.32    6.56   1
  -1 -15   8   78.68    7.45   1
  -1 -15   9   15.21    6.16   1
  -1 -15  10   38.07    5.55   1
  -1 -15  11   41.22    6.55   1
  -1 -15  12  -12.04    6.32   1
  -1 -15  13    7.29    6.59   1
  -1 -14  -1  114.70    7.50   1
  -1 -14   0   69.89    5.35   1
  -1 -14   1   98.60    7.35   1
  -1 -14   2   21.81    5.51   1
  -1 -14   3  211.41   10.18   1
  -1 -14   4  163.84    9.73   1
  -1 -14   5  424.36   17.72   1
  -1 -14   6  295.15   14.77   1
  -1 -14   7  151.78    9.12   1
  -1 -14   8   58.22    6.87   1
  -1 -14   9   26.83    6.42   1
  -1 -14  10   42.77    6.80   1
  -1 -14  11   12.18    5.79   1
  -1 -14  12   -1.77    3.91   1
  -1 -13  -1    3.61    3.34   1
  -1 -13   0   13.03    5.05   1
  -1 -13   2  315.42   14.21   1
  -1 -13   3  270.27   12.17   1
  -1 -13   4  159.01    9.08   1
  -1 -13   5   12.53    5.17   1
  -1 -13   6  318.27   14.99   1
  -1 -13   7    1.59    5.32   1
  -1 -13   8   54.17    6.92   1
  -1 -13   9   11.76    4.05   1
  -1 -13  10   22.66    5.90   1
  -1 -13  11   18.06    5.86   1
  -1 -13  12   -2.92    5.95   1
  -1 -13  13   22.47    6.64   1
  -1 -13  14   39.19    7.51   1
  -1 -12   0   13.76    4.45   1
  -1 -12   0   15.21    2.89   1
  -1 -12   1  446.90   18.18   1
  -1 -12   1  457.10   17.96   1
  -1 -12   2  454.12   18.75   1
  -1 -12   3   21.44    4.91   1
  -1 -12   4   41.73    4.65   1
  -1 -12   5   34.81    5.43   1
  -1 -12   6   -6.30    4.82   1
  -1 -12   7   27.67    5.58   1
  -1 -12   8   20.34    5.59   1
  -1 -12   9    8.12    5.36   1
  -1 -12  10   73.62    7.04   1
  -1 -12  11  142.09    9.77   1
  -1 -12  12   23.14    6.45   1
  -1 -12  13    5.76    6.00   1
  -1 -11  -3  684.35   28.78   1
  -1 -11  -2  120.34    6.36   1
  -1 -11  -1  202.21    9.10   1
  -1 -11   0  575.04   22.54   1
  -1 -11   0  614.54   26.28   1
  -1 -11   1  277.22   12.65   1
  -1 -11   1  293.09   12.33   1
  -1 -11   2  220.52    9.80   1
  -1 -11   2  214.33   10.25   1
  -1 -11   3  738.75   28.81   1
  -1 -11   4  491.51   19.95   1
  -1 -11   5   56.85    4.83   1
  -1 -11   6  513.48   20.85   1
  -1 -11   7  109.83    7.34   1
  -1 -11   8  232.87   11.29   1
  -1 -11   9  261.15   13.25   1
  -1 -11  10   -4.49    5.05   1
  -1 -11  11   67.57    7.56   1
  -1 -11  12   15.21    6.16   1
  -1 -11  13    9.80    6.01   1
  -1 -11  15   -1.08    4.39   1
  -1 -10  -4  561.69   25.12   1
  -1 -10  -3  256.32   10.57   1
  -1 -10  -2   90.25    4.75   1
  -1 -10  -1  450.29   16.98   1
  -1 -10   0  221.41   10.42   1
  -1 -10   0  231.95   10.05   1
  -1 -10   1  605.16   24.60   1
  -1 -10   1  685.92   25.14   1
  -1 -10   2   77.09    4.57   1
  -1 -10   2   74.65    5.53   1
  -1 -10   3  226.50   10.23   1
  -1 -10   4  723.61   28.51   1
  -1 -10   5  149.57    8.07   1
  -1 -10   6  133.17    8.31   1
  -1 -10   7  310.11   14.09   1
  -1 -10   8   91.97    7.29   1
  -1 -10   9   15.21    4.91   1
  -1 -10  10   53.73    6.60   1
  -1 -10  11    7.62    5.63   1
  -1 -10  12   54.17    7.07   1
  -1 -10  15   18.84    5.21   1
  -1  -9  -5   78.32    4.78   1
  -1  -9  -4  267.98   11.46   1
  -1  -9  -3 1878.36   73.68   1
  -1  -9  -2   87.05    5.22   1
  -1  -9  -1  535.92   23.61   1
  -1  -9   0 2491.01   99.82   1
  -1  -9   0 2382.42  104.45   1
  -1  -9   1 1263.80   46.93   1
  -1  -9   1 1211.04   43.85   1
  -1  -9   2  128.14    6.57   1
  -1  -9   2  129.28    6.59   1
  -1  -9   3 1427.33   54.40   1
  -1  -9   4  385.73   15.71   1
  -1  -9   5   55.95    4.49   1
  -1  -9   6  760.66   29.23   1
  -1  -9   7  164.35    8.97   1
  -1  -9   8   19.45    5.20   1
  -1  -9   9    1.12    3.60   1
  -1  -9  10   -7.34    5.69   1
  -1  -9  11   15.13    5.91   1
  -1  -9  14    0.56    6.00   1
  -1  -9  15   29.38    5.53   1
  -1  -8  -6   63.04    4.92   1
  -1  -8  -5  457.96   17.12   1
  -1  -8  -4   59.91    4.33   1
  -1  -8  -2  382.59   15.26   1
  -1  -8  -1  485.76   19.84   1
  -1  -8   0 1683.46   77.96   1
  -1  -8   0 1946.57   77.65   1
  -1  -8   1  331.24   13.83   1
  -1  -8   1  346.33   13.40   1
  -1  -8   2   75.00    5.02   1
  -1  -8   3   56.40    6.61   1
  -1  -8   4    7.62    3.64   1
  -1  -8   5  575.04   22.54   1
  -1  -8   6   33.76    6.74   1
  -1  -8   7  105.06    6.77   1
  -1  -8   8  167.18    8.53   1
  -1  -8   9  226.80   11.75   1
  -1  -8  10   76.39    7.17   1
  -1  -8  11   60.84    6.55   1
  -1  -8  15   14.21    5.05   1
  -1  -7  -6  162.82    8.17   1
  -1  -7  -5  184.69    8.15   1
  -1  -7  -3   38.19    3.58   1
  -1  -7  -2  432.22   16.22   1
  -1  -7  -1   58.06    3.66   1
  -1  -7   0 2986.62  132.25   1
  -1  -7   1   19.01    2.44   1
  -1  -7   1   17.64    2.18   1
  -1  -7   2  410.87   15.81   1
  -1  -7   3  168.22    7.26   1
  -1  -7   4  123.21    6.44   1
  -1  -7   5   82.08    5.07   1
  -1  -7   6   70.56    5.54   1
  -1  -7   7  191.27    9.68   1
  -1  -7   8  167.44    9.32   1
  -1  -7   9   89.30    6.24   1
  -1  -7  12   53.73    6.01   1
  -1  -7  13    4.04    5.31   1
  -1  -7  15    5.15    5.40   1
  -1  -6  -7  218.15   24.22   1
  -1  -6  -6  127.92    7.01   1
  -1  -6  -4  618.52   22.88   1
  -1  -6  -3 1191.63   49.02   1
  -1  -6  -2  257.60   11.88   1
  -1  -6  -1    5.06    2.48   1
  -1  -6   0  357.97   13.24   1
  -1  -6   1   96.83    4.92   1
  -1  -6   1   95.06    4.68   1
  -1  -6   2   58.37    3.82   1
  -1  -6   3  982.82   37.62   1
  -1  -6   4  625.00   24.50   1
  -1  -6   5   62.88    4.12   1
  -1  -6   6  205.35   10.32   1
  -1  -6   7  350.81   27.72   1
  -1  -6   8   55.80    9.41   1
  -1  -6   9   85.56    6.66   1
  -1  -6  10  103.63    7.53   1
  -1  -5  -7 1330.79   68.58   1
  -1  -5  -6  446.05   40.13   1
  -1  -5  -5   32.72   26.88   1
  -1  -5  -4  583.71   25.13   1
  -1  -5  -3  608.12   24.17   1
  -1  -5  -2  230.74    9.42   1
  -1  -5  -1 1581.65   82.72   1
  -1  -5   1 2794.18   98.32   1
  -1  -5   2  152.28    6.42   1
  -1  -5   3  371.33   16.57   1
  -1  -5   4  431.81   18.29   1
  -1  -5   5   69.39   27.99   1
  -1  -5   6  431.39   17.03   1
  -1  -5   7 1072.56   42.57   1
  -1  -5   8  580.81   23.14   1
  -1  -5   9   15.52    4.89   1
  -1  -5  10   77.44    6.69   1
  -1  -5  11   26.73    5.79   1
  -1  -5  12   98.60    7.15   1
  -1  -5  14   12.74    5.07   1
  -1  -5  16    2.86    5.37   1
  -1  -4  -7  135.96    9.56   1
  -1  -4  -6  904.81   44.52   1
  -1  -4  -5 1017.61   44.02   1
  -1  -4  -4  125.89    6.06   1
  -1  -4  -3 2662.56  144.48   1
  -1  -4  -2 1472.26   53.72   1
  -1  -4  -1 3533.11  149.79   1
  -1  -4   0 5956.75  319.53   1
  -1  -4   1 2165.04   85.62   1
  -1  -4   2  996.66   35.36   1
  -1  -4   3 3142.72  112.12   1
  -1  -4   4  325.80   12.63   1
  -1  -4   5 1545.28   63.68   1
  -1  -4   6  771.17   30.55   1
  -1  -4   7  112.15   16.31   1
  -1  -4   8  255.04   11.50   1
  -1  -4   9   23.23    4.63   1
  -1  -4  10  140.42    8.53   1
  -1  -4  11   26.94    4.36   1
  -1  -4  12  113.21    8.72   1
  -1  -4  13   86.30    7.06   1
  -1  -3  -7  298.25   15.20   1
  -1  -3  -5  129.50    6.60   1
  -1  -3  -4 1468.42   61.31   1
  -1  -3  -3 1709.00   69.45   1
  -1  -3  -2  145.44    6.75   1
  -1  -3  -1 3871.33  170.48   1
  -1  -3   0  494.17   18.23   1
  -1  -3   1 2950.66  109.73   1
  -1  -3   2  780.64   33.53   1
  -1  -3   3 1048.46   37.56   1
  -1  -3   4  384.16   14.90   1
  -1  -3   5   79.21    4.98   1
  -1  -3   6   19.01    3.75   1
  -1  -3   7  128.82    6.81   1
  -1  -3   8  530.84   21.20   1
  -1  -3   9  194.32    9.76   1
  -1  -3  10  272.58   12.55   1
  -1  -3  11   92.93    7.13   1
  -1  -3  12  172.13   10.23   1
  -1  -3  13   69.22    7.49   1
  -1  -2  -8  216.38   10.30   1
  -1  -2  -7  565.01   21.39   1
  -1  -2  -6 2394.15  117.43   1
  -1  -2  -5  517.56   20.48   1
  -1  -2  -4  322.20   13.64   1
  -1  -2  -3 9383.80  435.92   1
  -1  -2  -2 6884.02  245.59   1
  -1  -2  -1  107.54    4.15   1
  -1  -2   1   58.52    2.30   1
  -1  -2   3 9574.62  407.06   1
  -1  -2   4  107.54    5.39   1
  -1  -2   5 1018.25   39.57   1
  -1  -2   5  987.84   32.69   1
  -1  -2   6 1728.90   53.22   1
  -1  -2   6 1624.09   59.64   1
  -1  -2   7  731.70   24.34   1
  -1  -2   7  730.62   28.65   1
  -1  -2   8  179.29   12.32   1
  -1  -2   8  187.69    7.12   1
  -1  -2   9  107.95    6.23   1
  -1  -2   9   94.09    4.46   1
  -1  -2  10  290.36   10.56   1
  -1  -2  10  296.53   10.68   1
  -1  -2  10  276.89   13.31   1
  -1  -2  11   19.89    5.53   1
  -1  -2  12   47.20    5.63   1
  -1  -2  13   75.69    7.48   1
  -1  -1  -8   33.87    6.29   1
  -1  -1  -7  253.76   11.15   1
  -1  -1  -6 1238.34   39.41   1
  -1  -1  -6 1208.26   54.23   1
  -1  -1  -5  569.30   27.68   1
  -1  -1  -5  680.17   20.86   1
  -1  -1  -4  314.35   12.41   1
  -1  -1  -4  311.52   10.59   1
  -1  -1  -3 1263.80   39.82   1
  -1  -1  -3 1239.74   54.22   1
  -1  -1  -2 1911.44   61.21   1
  -1  -1  -2 1912.31   69.09   1
  -1  -1   2 1335.90   39.47   1
  -1  -1   2 1101.58   51.11   1
  -1  -1   3 1008.06   31.75   1
  -1  -1   3  977.81   35.65   1
  -1  -1   4  518.93   20.05   1
  -1  -1   4  539.63   17.19   1
  -1  -1   5  667.71   25.84   1
  -1  -1   5  693.27   22.12   1
  -1  -1   6 1255.99   40.40   1
  -1  -1   6 1204.09   47.19   1
  -1  -1   7  486.64   16.32   1
  -1  -1   7  494.17   18.67   1
  -1  -1   8   76.39    5.59   1
  -1  -1   8   72.42    3.91   1
  -1  -1   8   79.03    3.56   1
  -1  -1   9  204.49    7.44   1
  -1  -1   9  196.28    9.81   1
  -1  -1   9  202.49    7.68   1
  -1  -1  10   75.00    4.33   1
  -1  -1  10   88.74    4.14   1
  -1  -1  10   93.32    6.96   1
  -1  -1  11   29.48    5.97   1
  -1  -1  12  252.17   12.70   1
  -1  -1  13   51.84    6.34   1
  -1  -1  14   27.98    5.08   1
  -1  -1  15   15.92    5.11   1
  -1  -1  16   14.44    5.09   1
  -1   0  -8   34.22    3.39   1
  -1   0  -7   -0.77    2.55   1
  -1   0  -6  410.47   17.02   1
  -1   0  -5  469.59   19.50   1
  -1   0  -4   -3.28    2.28   1
  -1   0  -3 2102.22   84.36   1
  -1   0  -2  766.18   36.54   1
  -1   0   2  359.10   13.64   1
  -1   0   2  322.20   11.49   1
  -1   0   2  388.88   11.44   1
  -1   0   3 1204.09   56.91   1
  -1   0   3 1328.60   41.55   1
  -1   0   3 1375.67   41.54   1
  -1   0   4   16.16    1.69   1
  -1   0   4   19.89    1.52   1
  -1   0   4   24.40    2.87   1
  -1   0   5  314.35   10.28   1
  -1   0   5  299.98   10.39   1
  -1   0   5  295.15   11.68   1
  -1   0   6   41.99    2.72   1
  -1   0   6   41.73    4.13   1
  -1   0   6   41.09    2.44   1
  -1   0   7    1.19    3.07   1
  -1   0   7   -0.86    1.62   1
  -1   0   8  157.75    6.03   1
  -1   0   8  148.11    6.09   1
  -1   0   8  152.28    7.40   1
  -1   0   9   -0.44    7.13   1
  -1   0   9    1.64    2.28   1
  -1   0   9    3.84    1.57   1
  -1   0  10   22.28    2.36   1
  -1   0  10   13.54    4.93   1
  -1   0  10   21.25    2.95   1
  -1   0  11   33.64    6.26   1
  -1   0  11   24.21    2.56   1
  -1   0  12  344.47   15.96   1
  -1   0  13   37.95    6.53   1
  -1   0  14   -1.69    5.75   1
  -1   1  -8   32.15    6.01   1
  -1   1  -7  272.58   11.56   1
  -1   1  -6 1201.32   47.14   1
  -1   1  -5  635.54   26.22   1
  -1   1  -4  312.94   12.38   1
  -1   1  -3 1122.25   53.60   1
  -1   1  -2 1880.09   76.31   1
  -1   1   2 1232.01   40.72   1
  -1   1   2 1289.53   40.22   1
  -1   1   2 1214.52   49.49   1
  -1   1   2 1330.79   39.40   1
  -1   1   3 1025.28   32.02   1
  -1   1   3 1003.62   31.68   1
  -1   1   3  970.95   40.51   1
  -1   1   4  536.39   17.14   1
  -1   1   4  528.54   21.15   1
  -1   1   4  536.39   17.14   1
  -1   1   5  715.03   22.46   1
  -1   1   5  665.12   25.27   1
  -1   1   5  683.82   22.49   1
  -1   1   6 1246.09   40.95   1
  -1   1   6 1325.69   40.78   1
  -1   1   6 1251.04   45.98   1
  -1   1   7  510.31   18.98   1
  -1   1   7  503.55   16.16   1
  -1   1   7  482.68   16.26   1
  -1   1   8   77.26    5.45   1
  -1   1   8   73.96    3.96   1
  -1   1   8   81.00    3.60   1
  -1   1   9  193.77    7.52   1
  -1   1   9  190.44    7.73   1
  -1   1   9  209.96   10.14   1
  -1   1  10   84.09    3.85   1
  -1   1  10   77.09    5.79   1
  -1   1  11   37.21    5.98   1
  -1   1  11   37.21    2.81   1
  -1   1  12  261.15   13.25   1
  -1   1  12  246.18    9.41   1
  -1   1  13   57.46    6.82   1
  -1   1  14   27.88    5.60   1
  -1   1  15   19.71    5.15   1
  -1   2  -8  235.62   15.66   1
  -1   2  -7  574.56   23.01   1
  -1   2  -6 2493.00  117.83   1
  -1   2  -5  511.21   18.99   1
  -1   2  -4  303.80   12.55   1
  -1   2  -2 6091.80  307.52   1
  -1   2  -1  120.56    4.39   1
  -1   2   1   43.43    1.98   1
  -1   2   1   54.17    2.36   1
  -1   2   4  111.72    5.50   1
  -1   2   4  108.37    4.16   1
  -1   2   4  111.30    4.01   1
  -1   2   5 1008.70   32.40   1
  -1   2   5 1027.84   32.06   1
  -1   2   5  978.44   39.41   1
  -1   2   6 1676.90   53.24   1
  -1   2   6 1706.52   52.88   1
  -1   2   6 1620.06   66.01   1
  -1   2   7  733.33   24.37   1
  -1   2   7  772.28   24.46   1
  -1   2   7  741.47   29.95   1
  -1   2   8  179.29    9.11   1
  -1   2   8  187.69    7.12   1
  -1   2   8  186.32    6.82   1
  -1   2   9   99.40    4.19   1
  -1   2   9   93.90    6.01   1
  -1   2   9   95.06    4.49   1
  -1   2  10  287.64   10.18   1
  -1   2  10  291.04   13.31   1
  -1   2  11   15.21    5.07   1
  -1   2  11   18.06    2.30   1
  -1   2  12   39.69    2.65   1
  -1   2  12   38.81    6.73   1
  -1   2  13   77.79    6.53   1
  -1   2  14   11.16    6.08   1
  -1   3  -7  292.41   12.65   1
  -1   3  -5  149.57    6.60   1
  -1   3  -5  154.26    4.97   1
  -1   3  -4 1457.71   45.82   1
  -1   3  -4 1437.93   62.95   1
  -1   3  -3 1596.80   67.93   1
  -1   3  -3 1582.45   50.92   1
  -1   3  -2  160.28    6.58   1
  -1   3  -1 4037.33  139.79   1
  -1   3   1 2528.08  127.71   1
  -1   3   2  900.00   34.20   1
  -1   3   3 1072.56   33.40   1
  -1   3   3 1007.43   40.63   1
  -1   3   4  421.89   12.73   1
  -1   3   4  342.99   15.19   1
  -1   3   4  416.57   13.06   1
  -1   3   4  382.59   12.91   1
  -1   3   5   79.92    4.65   1
  -1   3   5   87.05    3.36   1
  -1   3   5   86.49    5.02   1
  -1   3   6   16.16   84.18   1
  -1   3   6   20.70    3.73   1
  -1   3   6   19.45    1.50   1
  -1   3   7  129.28    5.46   1
  -1   3   7  139.71    5.20   1
  -1   3   7  136.66    7.01   1
  -1   3   8  536.39   18.53   1
  -1   3   8  541.96   22.35   1
  -1   3   8  549.90   18.29   1
  -1   3   9  194.04    7.24   1
  -1   3   9  200.22    9.90   1
  -1   3   9  179.56    7.50   1
  -1   3  10  250.91    9.50   1
  -1   3  10  260.50   12.27   1
  -1   3  11   93.51    4.25   1
  -1   3  11   91.97    6.52   1
  -1   3  12  157.25    9.78   1
  -1   3  12  150.55    6.38   1
  -1   3  13   71.57    7.44   1
  -1   3  14    6.66    5.99   1
  -1   3  15    1.77    4.47   1
  -1   4  -7  124.32    6.91   1
  -1   4  -6  957.28   29.08   1
  -1   4  -6  913.85   39.90   1
  -1   4  -5 1007.43   43.17   1
  -1   4  -5 1017.61   31.90   1
  -1   4  -4  127.01    5.86   1
  -1   4  -4  135.02    4.42   1
  -1   4  -3 2854.76  115.41   1
  -1   4  -2 1398.01   49.35   1
  -1   4  -1 3408.22  124.93   1
  -1   4   1 2350.31   93.08   1
  -1   4   2  866.12   39.44   1
  -1   4   3 3080.25  125.43   1
  -1   4   4  331.60   12.75   1
  -1   4   5 1804.55   54.37   1
  -1   4   5 1608.01   55.34   1
  -1   4   5 1673.63   53.18   1
  -1   4   5 1618.45   66.78   1
  -1   4   6  842.16   26.70   1
  -1   4   6  799.19   29.97   1
  -1   4   6  841.58   26.11   1
  -1   4   7  109.83    5.03   1
  -1   4   7  113.00    4.46   1
  -1   4   7  109.20    6.27   1
  -1   4   8  251.54    8.88   1
  -1   4   8  239.94   12.39   1
  -1   4   8  246.49    9.42   1
  -1   4   9   21.81    1.96   1
  -1   4   9   17.14    3.64   1
  -1   4  10  127.01    7.66   1
  -1   4  10  133.40    5.31   1
  -1   4  11   31.81    4.85   1
  -1   4  11   26.01    2.35   1
  -1   4  12  130.42    8.91   1
  -1   4  12  112.15    5.08   1
  -1   4  13   83.91    8.06   1
  -1   4  14   17.81    4.90   1
  -1   4  15   14.52    6.86   1
  -1   5  -7 1391.29   43.27   1
  -1   5  -7 1289.53   64.64   1
  -1   5  -6  466.99   14.69   1
  -1   5  -6  440.58   18.89   1
  -1   5  -5   40.07    1.90   1
  -1   5  -5   41.09    3.46   1
  -1   5  -4  580.81   21.69   1
  -1   5  -4  608.12   17.76   1
  -1   5  -3  571.21   21.51   1
  -1   5  -2  238.70    9.27   1
  -1   5  -1 1753.10   61.13   1
  -1   5   1 2566.44  100.31   1
  -1   5   2  148.11    6.57   1
  -1   5   3  417.79   15.53   1
  -1   5   4  385.73   16.10   1
  -1   5   5   75.17    5.03   1
  -1   5   6  426.42   16.93   1
  -1   5   6  428.49   14.49   1
  -1   5   7 1120.24   35.48   1
  -1   5   7 1095.61   35.75   1
  -1   5   7 1062.11   43.67   1
  -1   5   8  561.69   19.91   1
  -1   5   8  608.61   22.70   1
  -1   5   8  600.74   19.12   1
  -1   5   9   14.21    1.81   1
  -1   5   9   22.09    5.08   1
  -1   5  10   88.55    6.96   1
  -1   5  10   83.17    3.83   1
  -1   5  11   13.91    1.94   1
  -1   5  11   13.40    4.39   1
  -1   5  12   95.84    8.03   1
  -1   5  13   73.44    7.88   1
  -1   5  14    6.05    6.15   1
  -1   5  15   17.31    6.24   1
  -1   6  -8  117.07    4.33   1
  -1   6  -7  231.95    7.61   1
  -1   6  -7  200.79    9.64   1
  -1   6  -6  122.77    6.87   1
  -1   6  -6  129.05    4.54   1
  -1   6  -5  209.67    7.24   1
  -1   6  -5  205.92    9.47   1
  -1   6  -4  614.05   23.29   1
  -1   6  -3 1182.67   46.08   1
  -1   6  -2  274.90   10.94   1
  -1   6  -1    4.45    2.07   1
  -1   6   1   96.04    5.10   1
  -1   6   2   51.12    3.29   1
  -1   6   3 1029.77   40.43   1
  -1   6   4  624.50   23.49   1
  -1   6   5   54.02    4.56   1
  -1   6   6  196.84    9.26   1
  -1   6   6  199.94    6.79   1
  -1   6   7  362.52   15.23   1
  -1   6   7  378.30   12.84   1
  -1   6   8   55.20   11.74   1
  -1   6   9   84.64    6.81   1
  -1   6  10  101.00    7.84   1
  -1   6  11   13.10    4.78   1
  -1   6  12   10.43    4.52   1
  -1   6  13    8.53    5.90   1
  -1   6  14   35.16    6.88   1
  -1   6  15   12.96    6.70   1
  -1   7  -9   26.11    2.04   1
  -1   7  -8  237.16    7.70   1
  -1   7  -7  256.96    8.66   1
  -1   7  -6  171.61    6.03   1
  -1   7  -6  166.93    8.01   1
  -1   7  -5  169.00    8.06   1
  -1   7  -5  190.16    6.34   1
  -1   7  -4  178.76    7.49   1
  -1   7  -3   43.82    3.57   1
  -1   7  -2  423.54   16.46   1
  -1   7   1   19.45    3.00   1
  -1   7   2  398.00   15.96   1
  -1   7   3  157.25    7.52   1
  -1   7   4  128.60    6.58   1
  -1   7   5   91.20    5.73   1
  -1   7   6   69.39    4.66   1
  -1   7   7  194.88    7.54   1
  -1   7   7  219.63   10.37   1
  -1   7   7  187.96    6.58   1
  -1   7   8  179.02    8.83   1
  -1   7   9   86.49    6.14   1
  -1   7  10  384.16   17.25   1
  -1   7  11   84.64    6.62   1
  -1   7  12   41.60    5.29   1
  -1   7  13   -3.88    4.93   1
  -1   7  14   13.47    4.62   1
  -1   7  15    4.00    6.48   1
  -1   8  -9  217.86    7.68   1
  -1   8  -8  314.35   10.64   1
  -1   8  -7   95.84    3.72   1
  -1   8  -6   60.84    5.15   1
  -1   8  -6   69.06    2.99   1
  -1   8  -5  414.53   17.10   1
  -1   8  -4   58.37    4.58   1
  -1   8  -3   33.06    2.88   1
  -1   8  -2  400.80   15.62   1
  -1   8   1  358.34   13.63   1
  -1   8   2   71.06    4.72   1
  -1   8   3   52.13    4.77   1
  -1   8   4   14.44    3.57   1
  -1   8   5  589.03   22.33   1
  -1   8   6   28.30    4.58   1
  -1   8   7  100.00    6.80   1
  -1   8   8  167.96    9.07   1
  -1   8   9  236.54   12.00   1
  -1   8  10   73.62    7.38   1
  -1   8  11   57.00    5.59   1
  -1   8  12    9.12    5.98   1
  -1   8  13   47.20    7.14   1
  -1   8  14   -1.69    5.93   1
  -1   8  15   17.06    6.77   1
  -1   8  16    9.99    5.31   1
  -1   9 -10   19.89    1.96   1
  -1   9  -9   -1.21    1.61   1
  -1   9  -8    3.24    1.40   1
  -1   9  -7  248.06    8.51   1
  -1   9  -6  540.10   17.20   1
  -1   9  -5   70.56    4.70   1
  -1   9  -4  268.30   11.47   1
  -1   9  -3 1816.46   69.90   1
  -1   9  -2   83.91    4.76   1
  -1   9   1 1177.18   48.03   1
  -1   9   2  129.96    7.07   1
  -1   9   3 1496.14   59.57   1
  -1   9   4  401.60   15.63   1
  -1   9   5   55.20    5.05   1
  -1   9   6  774.51   30.61   1
  -1   9   7  144.24    8.65   1
  -1   9   8   17.22    1.33   1
  -1   9   8   19.89    5.35   1
  -1   9   9   -8.64    5.29   1
  -1   9  10   10.11    5.47   1
  -1   9  11   26.32    5.64   1
  -1   9  12   20.34    6.49   1
  -1   9  13  101.20    8.65   1
  -1   9  14   -0.15    6.43   1
  -1   9  15   26.94    7.68   1
  -1  10 -10   92.35    4.04   1
  -1  10  -9    6.25    1.70   1
  -1  10  -8   89.11    3.78   1
  -1  10  -7  216.09    7.35   1
  -1  10  -4  511.66   21.72   1
  -1  10  -3  227.71   10.26   1
  -1  10   1  696.43   25.33   1
  -1  10   2   73.27    5.48   1
  -1  10   3  217.86   10.63   1
  -1  10   4  779.53   28.48   1
  -1  10   5  178.22    8.81   1
  -1  10   6  164.10    8.45   1
  -1  10   7  315.77   13.51   1
  -1  10   8  100.00    7.40   1
  -1  10   9   19.62    5.85   1
  -1  10  10   69.39    7.16   1
  -1  10  11   -6.81    5.85   1
  -1  10  12   63.20    7.47   1
  -1  10  13    3.69    4.76   1
  -1  10  14   21.53    6.59   1
  -1  11 -10   19.01    1.92   1
  -1  11  -9  199.66    7.35   1
  -1  11  -8   96.43    3.93   1
  -1  11  -7  136.19    5.13   1
  -1  11  -3  635.04   31.25   1
  -1  11   1  281.90   12.76   1
  -1  11   2  208.22   10.39   1
  -1  11   3  778.97   28.47   1
  -1  11   4  501.31   20.15   1
  -1  11   5   50.84    5.28   1
  -1  11   6  544.29   21.00   1
  -1  11   7  102.62    6.69   1
  -1  11   8  201.92   11.08   1
  -1  11   9  248.69    9.15   1
  -1  11   9  293.44   13.36   1
  -1  11  10   -0.88    5.83   1
  -1  11  11   75.52    7.82   1
  -1  11  12   13.32    4.82   1
  -1  11  13   20.07    6.54   1
  -1  11  14   19.71    7.19   1
  -1  11  15    1.39    6.84   1
  -1  12 -10   25.91    2.24   1
  -1  12  -9    6.40    1.57   1
  -1  12  -8  115.56    4.73   1
  -1  12   2  483.12   18.90   1
  -1  12   3   25.81    5.38   1
  -1  12   4   43.03    5.77   1
  -1  12   5   30.47    4.86   1
  -1  12   6   -5.34    5.31   1
  -1  12   7   34.46    5.99   1
  -1  12   8   26.42    5.96   1
  -1  12   9   21.44    4.44   1
  -1  12   9   15.13    1.63   1
  -1  12  10   69.06    6.32   1
  -1  12  11  159.77    9.86   1
  -1  12  12   12.96    6.55   1
  -1  12  13   -2.53    6.01   1
  -1  12  14   21.25    5.90   1
  -1  13  -9    1.02    1.54   1
  -1  13  -8   63.84    3.36   1
  -1  13   2  321.48   13.99   1
  -1  13   3  277.22   12.65   1
  -1  13   4  152.03    8.38   1
  -1  13   6  346.70   15.27   1
  -1  13   7    1.46    5.86   1
  -1  13   8   57.30    5.60   1
  -1  13   9    9.92    5.80   1
  -1  13  10   13.47    6.09   1
  -1  13  11    2.22    5.81   1
  -1  13  12    6.00    6.27   1
  -1  13  14   29.27    7.57   1
  -1  14  -9   25.40    2.32   1
  -1  14  -8   19.18    2.19   1
  -1  14   2   19.01    4.10   1
  -1  14   3  194.60   10.04   1
  -1  14   4  176.09    9.82   1
  -1  14   5  356.08   16.61   1
  -1  14   6  325.44   14.43   1
  -1  14   7  179.29   10.18   1
  -1  14   8   39.31    6.90   1
  -1  14   9   15.60    6.32   1
  -1  14  10   35.76    6.82   1
  -1  14  11    8.35    6.59   1
  -1  14  12   -3.03    6.23   1
  -1  14  13   -2.43    7.02   1
  -1  15  -8   99.20    4.58   1
  -1  15   2    6.20    4.03   1
  -1  15   3  190.44   10.49   1
  -1  15   4  140.66    9.25   1
  -1  15   5   90.63    8.19   1
  -1  15   6  119.46    8.74   1
  -1  15   7   41.99    6.87   1
  -1  15   8   66.59    7.34   1
  -1  15   9    6.40    5.06   1
  -1  15  10   35.28    6.77   1
  -1  15  11   41.73    5.81   1
  -1  15  12    1.28    6.24   1
  -1  15  13   -3.10    7.11   1
  -1  16   3  255.04   12.78   1
  -1  16   4   -5.86    4.40   1
  -1  16   5  288.32   14.26   1
  -1  16   6   18.32    6.16   1
  -1  16   7   31.25    5.93   1
  -1  16   8    2.46    6.09   1
  -1  16   9    3.57    6.24   1
  -1  16  10   41.73    7.24   1
  -1  16  11    4.45    6.29   1
  -1  16  12   24.60    7.14   1
  -1  17   3  144.00    9.84   1
  -1  17   4  257.92   12.85   1
  -1  17   6   59.44    7.56   1
  -1  17   7   15.29    6.41   1
  -1  17   8    3.92    4.24   1
  -1  17   9    5.11    6.01   1
  -1  17  10    7.24    6.40   1
  -1  17  11   30.14    6.48   1
  -1  17  12    6.15    6.65   1
  -1  18   4   14.52    6.48   1
  -1  18   5   27.88    6.86   1
  -1  18   6   45.43    7.55   1
  -1  18   7   17.89    6.09   1
  -1  18   8    7.08    6.28   1
  -1  18   9    5.20    6.11   1
  -1  18  10    4.33    6.03   1
  -1  18  11    2.07    6.60   1
  -1  19   4   -7.02    6.15   1
  -1  19   5   12.53    6.80   1
  -1  19   6   22.18    6.97   1
  -1  19   7   12.25    6.09   1
  -1  19   8   18.75    6.67   1
  -1  19   9    8.01    6.57   1
  -1  19  10    9.61    7.07   1
  -1  20   5   19.18    6.92   1
  -1  20   6    0.52    4.67   1
  -1  20   7   24.70    7.06   1
  -1  20   8   36.00    5.76   1
  -1  20   9    3.28    6.55   1
  -1  21   5   10.30    7.06   1
  -1  21   6   12.39    5.21   1
  -1  21   7   31.25    7.83   1
  -1  21   8   25.30    7.65   1
  -1  22   6    2.37    6.90   1
  -1  22   7   19.45    7.32   1
   0 -24  -3   31.25    7.94   1
   0 -24  -2    7.51    6.96   1
   0 -24  -1    9.30    5.12   1
   0 -24   1    5.20    6.48   1
   0 -24   2    3.57    6.58   1
   0 -24   3   24.70    6.96   1
   0 -23  -4   17.06    5.78   1
   0 -23  -3   27.77    7.69   1
   0 -23  -2   26.63    8.05   1
   0 -23  -1   99.40    9.97   1
   0 -23   1   81.36    9.38   1
   0 -23   2   26.94    7.68   1
   0 -23   3   41.34    7.84   1
   0 -23   4   17.98    7.38   1
   0 -23   5   49.98    8.48   1
   0 -22  -5   20.16    7.54   1
   0 -22  -3   10.63    7.30   1
   0 -22  -2   91.78    9.77   1
   0 -22  -1   -3.39    7.58   1
   0 -22   0   67.73    9.05   1
   0 -22   1    5.57    7.22   1
   0 -22   2  113.21    9.15   1
   0 -22   3    2.86    5.07   1
   0 -22   5   -6.76    7.07   1
   0 -22   6   22.56    7.41   1
   0 -21  -4  147.14    9.70   1
   0 -21  -3   60.68    7.95   1
   0 -21  -2   -5.20    6.84   1
   0 -21  -1   56.25    7.65   1
   0 -21   1   59.29    7.39   1
   0 -21   2   12.25    6.30   1
   0 -21   3   43.69    7.80   1
   0 -21   4  142.32    9.54   1
   0 -21   5   10.89    6.60   1
   0 -21   6    3.31    6.48   1
   0 -21   7   16.40    7.13   1
   0 -21   8    6.15    5.01   1
   0 -20  -3   35.16    7.23   1
   0 -20  -2   30.25    6.49   1
   0 -20  -1   92.93    7.71   1
   0 -20   0   40.58    7.64   1
   0 -20   1   82.08    8.70   1
   0 -20   2   25.50    5.25   1
   0 -20   3   37.33    6.97   1
   0 -20   4   79.21    8.01   1
   0 -20   5    1.99    6.15   1
   0 -20   6   16.89    6.41   1
   0 -20   8   -8.24    5.05   1
   0 -20   9    8.29    6.45   1
   0 -19  -3   12.67    6.34   1
   0 -19  -2  138.06    8.93   1
   0 -19  -1   29.27    6.82   1
   0 -19   1   21.72    5.59   1
   0 -19   2  141.37    9.99   1
   0 -19   3   14.90    5.17   1
   0 -19   4    1.64    6.58   1
   0 -19   5   12.32    4.84   1
   0 -19   6  105.27    9.44   1
   0 -19   7   12.82    6.09   1
   0 -19   8    4.16    5.43   1
   0 -19   9    8.35    6.65   1
   0 -19  10   75.86    8.71   1
   0 -18  -2   13.40    5.34   1
   0 -18  -1  155.00   10.21   1
   0 -18   0  152.77    9.15   1
   0 -18   1  144.72   10.11   1
   0 -18   2   27.04    6.76   1
   0 -18   3  154.75    9.70   1
   0 -18   4    2.66    5.93   1
   0 -18   5   67.57    6.41   1
   0 -18   6   18.15    6.48   1
   0 -18   7   29.38    5.09   1
   0 -18   8   -6.60    6.12   1
   0 -18   9   33.87    7.33   1
   0 -18  10    5.81    5.98   1
   0 -17  -2   41.86    6.47   1
   0 -17  -1  233.48   12.22   1
   0 -17   1  224.10   11.68   1
   0 -17   2   48.30    5.56   1
   0 -17   3    9.24    6.38   1
   0 -17   4   28.09    6.78   1
   0 -17   5    2.56    4.10   1
   0 -17   6  149.08   10.01   1
   0 -17   9  145.93    9.66   1
   0 -17  10   26.63    6.40   1
   0 -17  11    1.19    5.91   1
   0 -17  12   17.89    6.68   1
   0 -16  -2  109.83    8.17   1
   0 -16  -1   51.98    5.48   1
   0 -16   0   17.31    6.07   1
   0 -16   1   50.13    6.51   1
   0 -16   2  103.23    8.13   1
   0 -16   3  310.46   15.15   1
   0 -16   4   60.53    7.31   1
   0 -16   5   19.45    5.91   1
   0 -16   6   12.53    4.53   1
   0 -16   7  257.28   13.15   1
   0 -16   8  151.04    9.59   1
   0 -16   9    9.36    6.12   1
   0 -16  10   20.07    6.18   1
   0 -16  11   12.60    5.75   1
   0 -16  12   60.84    6.86   1
   0 -15  -1  299.98   13.86   1
   0 -15   1  311.17   14.11   1
   0 -15   2    1.17    5.10   1
   0 -15   3   44.09    6.51   1
   0 -15   4  133.86    9.02   1
   0 -15   5  276.56   13.64   1
   0 -15   6   -5.29    6.30   1
   0 -15   7  172.66    9.99   1
   0 -15   9   -0.02    3.93   1
   0 -15  12   -8.82    6.24   1
   0 -15  13    6.00    6.08   1
   0 -14  -1   76.56    7.17   1
   0 -14   0  511.21   20.80   1
   0 -14   1   82.63    6.91   1
   0 -14   2    9.42    4.67   1
   0 -14   3   66.42    6.68   1
   0 -14   4   43.69    6.35   1
   0 -14   5   -5.66    5.33   1
   0 -14   6  105.27    8.21   1
   0 -14   7  598.78   25.45   1
   0 -14   8  377.14   17.87   1
   0 -14   9  240.87   12.73   1
   0 -14  10  104.45    8.38   1
   0 -14  11  152.52    9.63   1
   0 -14  12   33.99    6.30   1
   0 -14  13    5.15    5.31   1
   0 -13  -1 1662.19   77.46   1
   0 -13   1 1646.74   64.93   1
   0 -13   2  247.12   11.32   1
   0 -13   4   11.83    3.85   1
   0 -13   5   64.32    6.58   1
   0 -13   6  222.90   11.94   1
   0 -13   7  235.62   11.97   1
   0 -13   8  168.22   10.64   1
   0 -13   9   33.41    6.36   1
   0 -13  10  263.09   13.62   1
   0 -13  11    9.67    5.47   1
   0 -13  12    5.06    5.31   1
   0 -13  13    2.50    5.34   1
   0 -13  14   35.88    7.07   1
   0 -12   0  326.89   14.10   1
   0 -12   0  357.21   14.74   1
   0 -12   1    2.76    3.95   1
   0 -12   1    1.74    3.27   1
   0 -12   2   36.48    4.11   1
   0 -12   3  257.28   11.87   1
   0 -12   4  736.04   27.67   1
   0 -12   5  184.42   10.05   1
   0 -12   6    7.62    3.37   1
   0 -12   7   10.43    5.17   1
   0 -12   8  309.76   15.14   1
   0 -12   9   14.44    4.48   1
   0 -12  10  158.76   10.33   1
   0 -12  11   48.02    6.79   1
   0 -12  12   19.54    6.28   1
   0 -12  14    5.86    6.39   1
   0 -11  -3  422.30   16.85   1
   0 -11  -2  167.70    7.77   1
   0 -11   1   17.64    3.19   1
   0 -11   2  164.87    7.96   1
   0 -11   2  145.44    7.72   1
   0 -11   3  465.70   17.26   1
   0 -11   4  180.10    8.86   1
   0 -11   5  548.50   22.01   1
   0 -11   6  140.90    8.07   1
   0 -11   7   54.02    5.88   1
   0 -11   8  649.74   25.49   1
   0 -11   9  821.97   33.26   1
   0 -11  10    9.80    5.32   1
   0 -11  11    5.90    5.49   1
   0 -11  12   41.22    7.06   1
   0 -11  13   73.44    8.06   1
   0 -11  15    9.55    6.30   1
   0 -10  -4   72.76    5.46   1
   0 -10  -3   11.97    3.39   1
   0 -10  -2    3.50    2.47   1
   0 -10  -1  455.82   18.79   1
   0 -10   0  417.38   15.53   1
   0 -10   0  364.05   15.26   1
   0 -10   1  441.00   18.06   1
   0 -10   1  469.59   17.77   1
   0 -10   2   -2.99    3.74   1
   0 -10   2    2.31    2.64   1
   0 -10   3   17.14    4.22   1
   0 -10   4   71.06    5.90   1
   0 -10   5  939.42   34.33   1
   0 -10   6   53.14    5.54   1
   0 -10   7   20.52    4.89   1
   0 -10   8  157.25    9.53   1
   0 -10   9  560.74   23.21   1
   0 -10  10  114.06    8.97   1
   0 -10  11  113.85    8.75   1
   0 -10  12   49.00    6.86   1
   0 -10  13  113.85    9.39   1
   0 -10  15  122.10    9.06   1
   0  -9  -5 1296.72   64.82   1
   0  -9  -4 1073.87   39.98   1
   0  -9  -3  853.81   37.40   1
   0  -9  -2   34.93    3.66   1
   0  -9  -1   10.50    3.05   1
   0  -9   1    9.12    3.08   1
   0  -9   2   40.07    4.43   1
   0  -9   3  849.14   30.31   1
   0  -9   4  880.90   37.40   1
   0  -9   5 1150.57   51.56   1
   0  -9   6    5.81    8.15   1
   0  -9   7  828.86   32.82   1
   0  -9   8    1.74    4.28   1
   0  -9   9  -11.16    7.68   1
   0  -9  10  771.73   30.56   1
   0  -9  11    4.37    5.48   1
   0  -9  12  107.95    8.52   1
   0  -9  15   12.32    5.26   1
   0  -8  -6 3136.00  165.76   1
   0  -8  -5   63.84    4.47   1
   0  -8  -4  272.25   10.89   1
   0  -8  -3   49.84    3.95   1
   0  -8  -2  209.96    8.69   1
   0  -8  -1   16.08    3.05   1
   0  -8   0  647.19   23.91   1
   0  -8   0  637.56   26.26   1
   0  -8   1   14.44    3.42   1
   0  -8   1   19.62    2.39   1
   0  -8   2  195.44    8.95   1
   0  -8   3   45.02    4.56   1
   0  -8   4  267.00   11.11   1
   0  -8   5   58.68   27.58   1
   0  -8   6 2901.98  145.45   1
   0  -8   7  254.08   15.62   1
   0  -8   8    1.19    4.40   1
   0  -8   9   27.04    5.41   1
   0  -8  10  265.36   12.71   1
   0  -8  11   22.47    4.46   1
   0  -8  12   11.49    4.47   1
   0  -8  15   32.60    6.74   1
   0  -7  -6 1522.56   62.43   1
   0  -7  -5  614.54   54.04   1
   0  -7  -4  204.78   16.60   1
   0  -7  -3  838.68   43.44   1
   0  -7  -2 2151.10   77.92   1
   0  -7  -1  291.73   14.01   1
   0  -7   1  296.87   12.75   1
   0  -7   1  352.31   12.76   1
   0  -7   2 1927.21   75.51   1
   0  -7   3  842.74   37.16   1
   0  -7   4  191.55   50.93   1
   0  -7   5  641.61   91.69   1
   0  -7   6 1623.28   69.30   1
   0  -7   7   72.25   15.13   1
   0  -7   8   80.82    5.93   1
   0  -7   9  103.84    7.54   1
   0  -7  13  163.58    9.72   1
   0  -6  -7 1127.62   49.03   1
   0  -6  -6   24.60    2.88   1
   0  -6  -5 5406.66  289.71   1
   0  -6  -3 1972.25   86.16   1
   0  -6  -2  137.36    6.56   1
   0  -6  -1 1474.56   62.98   1
   0  -6   0 1078.47   42.04   1
   0  -6   1 1676.08   60.59   1
   0  -6   1 1455.42   63.33   1
   0  -6   2  145.93    7.01   1
   0  -6   3 1973.14   75.51   1
   0  -6   4 4909.80  207.41   1
   0  -6   5 4799.72  241.09   1
   0  -6   6   22.94   11.02   1
   0  -6   7 1208.26   45.88   1
   0  -6   8   32.38   27.99   1
   0  -6   9  396.01   17.51   1
   0  -6  10   13.54    5.74   1
   0  -6  11   57.30    6.21   1
   0  -6  14    7.95    5.41   1
   0  -5  -7  526.70   33.05   1
   0  -5  -6   61.78    4.56   1
   0  -5  -5 1340.29   57.84   1
   0  -5  -4 2788.90  113.01   1
   0  -5  -3 4663.52  213.06   1
   0  -5  -2   49.14    2.80   1
   0  -5  -1  386.91   14.16   1
   0  -5   1  344.84   14.11   1
   0  -5   2   39.44    3.14   1
   0  -5   3 4632.16  170.15   1
   0  -5   4 2760.45   99.83   1
   0  -5   5 1281.64   82.34   1
   0  -5   6   54.17    5.00   1
   0  -5   7  556.02   27.82   1
   0  -5   8 1497.69   72.76   1
   0  -5   9   35.88   13.66   1
   0  -5  10  659.98   26.72   1
   0  -5  11    6.76    5.41   1
   0  -5  12   36.36    6.27   1
   0  -5  16    0.20    4.66   1
   0  -4  -7  545.22   28.49   1
   0  -4  -6 1255.99   49.62   1
   0  -4  -5  336.36   13.20   1
   0  -4  -4 2545.20  104.94   1
   0  -4  -3  318.62   14.28   1
   0  -4  -3  369.79   11.15   1
   0  -4  -2 1546.85   70.79   1
   0  -4  -1 2268.62  124.79   1
   0  -4   0 5691.19  291.20   1
   0  -4   1 2481.04   97.63   1
   0  -4   2 1496.92   55.71   1
   0  -4   3  330.15   13.08   1
   0  -4   4 2558.34   99.14   1
   0  -4   5  340.03   13.65   1
   0  -4   6 1315.51   47.88   1
   0  -4   7  586.61   22.77   1
   0  -4   8  984.08   58.35   1
   0  -4   9  434.31   18.76   1
   0  -4  10    2.02   13.72   1
   0  -4  11  203.92   10.85   1
   0  -4  12   10.82    6.25   1
   0  -3  -8  277.56   37.65   1
   0  -3  -7  188.24   17.56   1
   0  -3  -6  626.00   24.02   1
   0  -3  -5 1181.30   50.87   1
   0  -3  -4 1731.39   73.23   1
   0  -3  -3 4359.96  187.53   1
   0  -3   3 5025.39  177.23   1
   0  -3   4 1470.72   69.80   1
   0  -3   5 1090.32   45.57   1
   0  -3   6  642.62   23.83   1
   0  -3   7  204.78   11.16   1
   0  -3   7  203.63    7.42   1
   0  -3   8  289.00   10.20   1
   0  -3   8  282.91   16.48   1
   0  -3   9  282.91   10.09   1
   0  -3   9  277.22   12.32   1
   0  -3  10  163.58   18.16   1
   0  -3  10  152.28    6.42   1
   0  -3  11   33.76    4.88   1
   0  -3  12  215.80   11.75   1
   0  -3  13   47.47    7.03   1
   0  -3  14    1.21    4.33   1
   0  -2  -8   -2.92   12.52   1
   0  -2  -7  292.41   12.31   1
   0  -2  -6  267.32   11.44   1
   0  -2  -5 2398.06  103.82   1
   0  -2  -4  732.78   26.53   1
   0  -2  -3 2095.81   74.16   1
   0  -2   3 1874.89   72.74   1
   0  -2   4  745.29   26.21   1
   0  -2   4  756.25   23.10   1
   0  -2   5 2681.17   84.92   1
   0  -2   5 2778.34   95.93   1
   0  -2   6  243.98   11.25   1
   0  -2   6  289.34    9.87   1
   0  -2   7  255.68   12.15   1
   0  -2   7  298.25   10.36   1
   0  -2   8   -0.79    8.79   1
   0  -2   8    1.37    1.85   1
   0  -2   9    7.29    2.00   1
   0  -2   9   -0.18    3.91   1
   0  -2  10 1010.60   37.51   1
   0  -2  10  920.52   31.55   1
   0  -2  11   48.86    3.77   1
   0  -2  11   69.06    6.48   1
   0  -2  12    0.35    4.00   1
   0  -2  13   31.14    6.25   1
   0  -1  -8  452.84   20.85   1
   0  -1  -7  551.78   21.61   1
   0  -1  -6   75.34    5.03   1
   0  -1  -5 1164.17   44.36   1
   0  -1  -4 1874.02   71.00   1
   0  -1  -3 3009.62  151.41   1
   0  -1  -2   73.96    3.96   1
   0  -1   2   73.62    3.43   1
   0  -1   3 3429.27  101.89   1
   0  -1   3 2953.92  135.88   1
   0  -1   4 1703.21   70.98   1
   0  -1   4 1982.03   60.55   1
   0  -1   5 1188.87   43.44   1
   0  -1   5 1209.65   38.26   1
   0  -1   6   99.80    4.00   1
   0  -1   6   97.22    5.52   1
   0  -1   7  573.12   18.67   1
   0  -1   7  566.92   21.91   1
   0  -1   8  466.13   15.54   1
   0  -1   8  488.85   18.57   1
   0  -1   9  181.71    9.44   1
   0  -1   9  176.36    6.91   1
   0  -1  10   15.92    5.51   1
   0  -1  11  352.31   13.14   1
   0  -1  11  381.03   16.40   1
   0  -1  12   72.42    7.15   1
   0  -1  13    2.96    5.02   1
   0  -1  14   42.51    5.35   1
   0  -1  15   58.68    6.59   1
   0  -1  16   62.41    6.95   1
   0   0  -8  143.52    7.19   1
   0   0  -6   14.14    3.16   1
   0   0  -5   -1.21    2.38   1
   0   0  -2   13.62    1.85   1
   0   0  -2   19.80    1.34   1
   0   0   2   12.60    1.85   1
   0   0   410000.00  508.00   1
   0   0   5   -3.69    1.50   1
   0   0   5   -0.61    2.48   1
   0   0   6   14.14    1.80   1
   0   0   6   13.40    3.07   1
   0   0   8  140.19    7.10   1
   0   0   8  144.72    5.77   1
   0   0  10  180.90    9.68   1
   0   0  10  173.19    7.11   1
   0   0  11   11.02    8.17   1
   0   0  12    8.94    5.80   1
   0   0  13   -0.56    5.82   1
   0   0  14   26.52    7.00   1
   0   1  -8  438.48   18.85   1
   0   1  -7  579.36   26.48   1
   0   1  -6   82.63    4.73   1
   0   1  -5 1202.01   38.14   1
   0   1  -5 1165.54   48.48   1
   0   1  -4 1935.12   71.26   1
   0   1  -4 1916.69   60.42   1
   0   1  -3 3297.06  101.06   1
   0   1  -3 2944.15  121.54   1
   0   1  -2   79.21    3.38   1
   0   1  -2   81.72    2.71   1
   0   1   2   72.25    3.40   1
   0   1   3 3475.10  101.39   1
   0   1   4 1931.60   68.56   1
   0   1   4 1950.11   60.06   1
   0   1   5 1250.33   38.19   1
   0   1   5 1218.01   46.77   1
   0   1   6   93.90    3.68   1
   0   1   6  100.80    5.02   1
   0   1   7  562.64   22.77   1
   0   1   7  576.48   18.73   1
   0   1   8  418.20   18.41   1
   0   1   8  471.76   15.64   1
   0   1   9  189.61    6.61   1
   0   1   9  179.56    6.97   1
   0   1   9  168.74    9.09   1
   0   1  10   16.08    2.81   1
   0   1  10   18.23    1.96   1
   0   1  10   18.49   11.27   1
   0   1  11  379.08   16.35   1
   0   1  11  369.79   12.69   1
   0   1  12   76.21    7.51   1
   0   1  12   67.90    3.63   1
   0   1  13    1.10    5.61   1
   0   1  14   39.44    5.28   1
   0   2  -8   -2.43    4.21   1
   0   2  -7  299.98   12.47   1
   0   2  -7  314.00   10.28   1
   0   2  -6  290.02   11.58   1
   0   2  -6  293.44    9.59   1
   0   2  -5 2733.20   82.60   1
   0   2  -5 2532.10  113.72   1
   0   2  -4  707.03   22.87   1
   0   2  -4  654.34   31.21   1
   0   2  -3 1783.37   88.68   1
   0   2  -3 2010.63   63.67   1
   0   2   3 2004.35   78.80   1
   0   2   3 2161.32   63.23   1
   0   2   4  658.44   30.79   1
   0   2   4  769.51   23.30   1
   0   2   5 2337.72   97.67   1
   0   2   5 2714.41   82.32   1
   0   2   5 2688.42   82.96   1
   0   2   6  298.60   11.75   1
   0   2   6  284.26    9.78   1
   0   2   6  303.80    9.41   1
   0   2   7  303.11   13.23   1
   0   2   7  305.90   10.14   1
   0   2   7  317.20   12.82   1
   0   2   8   -1.23    2.26   1
   0   2   8    0.12    1.48   1
   0   2   8    5.71    4.30   1
   0   2   9   -0.94    4.25   1
   0   2   9    5.38    2.23   1
   0   2   9    6.60    1.70   1
   0   2  10  968.45   40.46   1
   0   2  10  963.48   31.66   1
   0   2  11   63.36    7.00   1
   0   2  11   54.02    3.09   1
   0   2  12   -2.56    1.63   1
   0   2  12   -2.16    5.76   1
   0   2  13   38.19    5.56   1
   0   2  14    9.73    6.43   1
   0   2  15   52.85    7.71   1
   0   3  -8  298.25   10.02   1
   0   3  -8  268.96   12.46   1
   0   3  -7  211.99    7.28   1
   0   3  -7  189.89    9.09   1
   0   3  -6  669.26   20.70   1
   0   3  -6  656.90   26.66   1
   0   3  -5 1177.86   52.17   1
   0   3  -5 1234.82   37.95   1
   0   3  -4 1769.04   71.50   1
   0   3  -4 1688.39   54.24   1
   0   3  -3 4933.66  164.36   1
   0   3  -3 5330.46  214.65   1
   0   3   3 4552.20  211.86   1
   0   3   4 1816.46   68.19   1
   0   3   4 1766.52   54.64   1
   0   3   5 1244.68   47.28   1
   0   3   5 1278.06   38.61   1
   0   3   6  669.77   21.22   1
   0   3   6  664.09   20.62   1
   0   3   6  558.85   25.06   1
   0   3   7  211.41    6.98   1
   0   3   7  208.80    7.80   1
   0   3   8  289.68    9.87   1
   0   3   8  294.47   10.30   1
   0   3   8  275.23   12.61   1
   0   3   9  254.72   12.45   1
   0   3   9  277.56    9.66   1
   0   3   9  281.90   10.07   1
   0   3  10  156.00    6.00   1
   0   3  10  160.02   26.31   1
   0   3  11   36.97    2.43   1
   0   3  11   38.32    5.82   1
   0   3  12  205.64    8.03   1
   0   3  12  230.13   12.14   1
   0   3  13   29.59    6.75   1
   0   3  14    5.57    6.28   1
   0   3  15   49.14    6.17   1
   0   4  -9  455.40   14.94   1
   0   4  -8 1053.00   33.10   1
   0   4  -7  609.10   19.25   1
   0   4  -7  562.16   32.25   1
   0   4  -6 1262.38   56.85   1
   0   4  -6 1348.36   41.86   1
   0   4  -5  337.82   11.40   1
   0   4  -5  335.26   13.18   1
   0   4  -4 2989.90   86.39   1
   0   4  -4 2952.84  118.46   1
   0   4  -3  326.52   13.73   1
   0   4  -2 1469.96   55.98   1
   0   4  -1 2512.01   93.22   1
   0   4   0 5776.00  275.12   1
   0   4   1 2248.66  106.22   1
   0   4   2 1705.69   56.17   1
   0   4   3  347.08   14.16   1
   0   4   4 2523.05  118.54   1
   0   4   5  369.79   11.15   1
   0   4   5  294.47   13.04   1
   0   4   6 1369.74   42.19   1
   0   4   6 1349.83   52.91   1
   0   4   7  612.56   19.80   1
   0   4   7  596.34   19.05   1
   0   4   7  586.61   25.67   1
   0   4   8 1009.97   32.42   1
   0   4   8 1015.06   37.59   1
   0   4   8 1007.43   33.01   1
   0   4   9  433.47   14.57   1
   0   4   9  448.59   18.21   1
   0   4   9  445.21   15.61   1
   0   4  10    7.95    1.58   1
   0   4  10    5.57   14.54   1
   0   4  11  221.71   11.02   1
   0   4  11  194.88    7.54   1
   0   4  12   12.39    5.49   1
   0   4  13   18.15    6.82   1
   0   4  14   37.45    5.51   1
   0   4  15   17.39    6.92   1
   0   4  16    2.62    4.99   1
   0   5  -9   36.24    3.13   1
   0   5  -8 1583.24   48.54   1
   0   5  -7  499.08   31.72   1
   0   5  -7  556.96   17.94   1
   0   5  -6   55.06    4.60   1
   0   5  -6   66.10    3.09   1
   0   5  -5 1419.03   58.77   1
   0   5  -5 1485.33   44.71   1
   0   5  -4 2482.03  123.55   1
   0   5  -3 4102.40  195.99   1
   0   5  -2   41.34    2.96   1
   0   5  -1  362.52   14.09   1
   0   5   1  402.80   14.45   1
   0   5   2   44.22    3.06   1
   0   5   3 4129.35  197.92   1
   0   5   4 2963.71  111.06   1
   0   5   5 1460.77   56.57   1
   0   5   6   59.91    5.11   1
   0   5   7  584.19   17.40   1
   0   5   7  472.19   29.55   1
   0   5   8 1366.04   68.75   1
   0   5   8 1598.40   50.37   1
   0   5   8 1514.77   49.04   1
   0   5   9   34.11   11.68   1
   0   5   9   42.51    2.22   1
   0   5  10  655.87   26.12   1
   0   5  10  684.35   21.97   1
   0   5  11    2.43    4.18   1
   0   5  12   37.70    5.40   1
   0   5  13   84.82    8.47   1
   0   5  14    2.07    6.39   1
   0   5  15    5.43    4.94   1
   0   6 -10   14.75    2.61   1
   0   6  -9  432.64   14.56   1
   0   6  -8   37.33    2.69   1
   0   6  -7 1260.96   39.77   1
   0   6  -7 1303.93   54.17   1
   0   6  -6   20.34    3.97   1
   0   6  -6   24.70    2.19   1
   0   6  -5 5703.27  184.27   1
   0   6  -3 1855.02   76.66   1
   0   6  -2  158.00    6.79   1
   0   6   0 1081.75   49.33   1
   0   6   1 1455.42   64.86   1
   0   6   2  162.05    8.66   1
   0   6   3 1927.21   84.29   1
   0   6   4 5001.32  246.11   1
   0   6   5 5513.06  231.66   1
   0   6   6   22.28   36.16   1
   0   6   7 1338.10   50.48   1
   0   6   8   33.41   36.07   1
   0   6   9  435.56   17.95   1
   0   6  10   15.44    1.57   1
   0   6  10   14.21    9.05   1
   0   6  11   45.02    5.77   1
   0   6  11   45.56    2.57   1
   0   6  12  216.38   11.77   1
   0   6  13   59.60    6.33   1
   0   6  14   11.09    6.26   1
   0   6  15   89.30    8.88   1
   0   6  16   55.06    6.53   1
   0   7 -11  105.68    4.73   1
   0   7 -10  179.83    6.97   1
   0   7  -9  109.83    4.61   1
   0   7  -8   83.17    3.83   1
   0   7  -7   80.10    3.58   1
   0   7  -6 1663.82   51.40   1
   0   7  -6 1614.43   69.91   1
   0   7  -5  654.85   26.61   1
   0   7  -4  182.52   20.54   1
   0   7  -3  896.40   35.33   1
   0   7  -2 2135.36   75.78   1
   0   7   1  320.41   12.53   1
   0   7   2 2017.81   79.96   1
   0   7   3  846.81   40.74   1
   0   7   4  181.71   69.56   1
   0   7   5  662.55   25.23   1
   0   7   6 1616.04   62.71   1
   0   7   7   66.10    6.67   1
   0   7   8   80.82    6.65   1
   0   7   9  110.46    7.78   1
   0   7  10  168.74    9.87   1
   0   7  11   92.35    7.88   1
   0   7  12  186.60   11.20   1
   0   7  13  166.67   10.84   1
   0   7  14    6.25    5.65   1
   0   7  15   31.92    6.55   1
   0   8 -11   22.47    2.56   1
   0   8 -10  259.85    9.67   1
   0   8  -9   38.69    2.74   1
   0   8  -7  275.56    9.63   1
   0   8  -5   57.30    4.24   1
   0   8  -4  248.06   10.71   1
   0   8  -3   39.19    3.63   1
   0   8  -2  187.96    8.50   1
   0   8   1   19.54    3.36   1
   0   8   2  230.74    9.11   1
   0   8   3   45.02    4.56   1
   0   8   4  222.01   11.62   1
   0   8   5   56.40   14.27   1
   0   8   6 3403.56  116.68   1
   0   8   7  282.58   18.83   1
   0   8   8    4.67    4.62   1
   0   8   9   29.05    5.17   1
   0   8  10  265.04   15.95   1
   0   8  11   24.90    6.29   1
   0   8  12    5.81    6.36   1
   0   8  13   46.10    7.74   1
   0   8  14   -4.37    6.90   1
   0   8  15   41.34    7.72   1
   0   9 -12  114.06    5.34   1
   0   9 -11   -0.94    2.21   1
   0   9 -10  776.18   25.07   1
   0   9  -9   -4.12    2.11   1
   0   9  -7  896.40   28.74   1
   0   9  -5 1263.09   54.02   1
   0   9  -4  924.16   38.91   1
   0   9  -3  787.92   32.00   1
   0   9  -2   33.99    3.50   1
   0   9   1   11.56    3.81   1
   0   9   2   33.41    3.70   1
   0   9   3  749.66   33.95   1
   0   9   4  980.94   38.84   1
   0   9   5 1377.15   50.47   1
   0   9   6   -1.80   44.06   1
   0   9   7  895.80   35.32   1
   0   9   8    3.84    3.49   1
   0   9   9   -5.81    4.77   1
   0   9  10  745.29   32.21   1
   0   9  11   -8.18    6.06   1
   0   9  12  123.65    9.56   1
   0   9  13   74.13    7.75   1
   0   9  14  113.42    8.52   1
   0   9  15   17.06    7.02   1
   0  10 -12   55.50    3.43   1
   0  10 -11  114.49    5.14   1
   0  10 -10  131.33    5.27   1
   0  10  -9  577.92   18.75   1
   0  10  -8  171.09    6.54   1
   0  10  -7   20.79    2.37   1
   0  10  -4   67.08    4.91   1
   0  10  -3    8.76    2.96   1
   0  10   1  410.06   17.42   1
   0  10   2   -0.98    4.04   1
   0  10   3   14.36    4.55   1
   0  10   4   64.80   10.79   1
   0  10   5  824.26   40.77   1
   0  10   6   42.51    5.61   1
   0  10   7   17.47    5.27   1
   0  10   8  169.78    9.12   1
   0  10   9  529.00   23.00   1
   0  10  10  115.35    8.16   1
   0  10  11  125.22    9.40   1
   0  10  12   58.37    6.42   1
   0  10  13  113.21    9.58   1
   0  10  14   23.23    7.04   1
   0  11 -10    8.94    2.03   1
   0  11  -9  852.64   28.03   1
   0  11  -8  625.50   21.01   1
   0  11  -3  417.38   16.75   1
   0  11   1   23.04    4.51   1
   0  11   2  176.89    8.51   1
   0  11   3  386.12   16.90   1
   0  11   4  183.33   11.10   1
   0  11   5  535.92   21.76   1
   0  11   6  130.87    8.24   1
   0  11   7   67.90    6.59   1
   0  11   8  593.41   24.85   1
   0  11   9  906.01   33.71   1
   0  11  10   14.67    5.59   1
   0  11  11    7.02    5.99   1
   0  11  12   57.46    7.73   1
   0  11  13   67.08    8.35   1
   0  11  14   57.46    7.88   1
   0  12 -11   46.38    3.13   1
   0  12 -10  162.31    6.62   1
   0  12  -9   24.21    2.66   1
   0  12  -8  321.13   11.47   1
   0  12   1   -9.00    4.74   1
   0  12   2   28.73    3.97   1
   0  12   3  255.68   12.15   1
   0  12   4  689.59   27.31   1
   0  12   5  208.80   10.40   1
   0  12   6    6.05    4.67   1
   0  12   7    7.73    5.39   1
   0  12   8  320.41   15.04   1
   0  12   9   17.14    6.54   1
   0  12  10  165.12   10.79   1
   0  12  11   48.86    6.71   1
   0  12  12   11.22    6.70   1
   0  12  13   15.29    5.08   1
   0  12  14    9.49    7.02   1
   0  13 -10  247.43    9.44   1
   0  13  -9   37.70    2.95   1
   0  13  -8  197.40    7.59   1
   0  13   2  251.54   11.74   1
   0  13   3   -1.85    3.89   1
   0  13   4    5.62    5.12   1
   0  13   5   72.25    5.78   1
   0  13   6  256.96   12.18   1
   0  13   7  269.94   12.49   1
   0  13   8  192.10   11.09   1
   0  13   9   27.04    6.55   1
   0  13  10  266.34   13.71   1
   0  13  11   18.92    7.13   1
   0  13  12    3.72    4.59   1
   0  13  13   15.76    6.99   1
   0  13  14   35.52    7.27   1
   0  14  -9  240.87    9.00   1
   0  14   2    7.90    5.40   1
   0  14   3   81.54    7.04   1
   0  14   4   30.91    6.23   1
   0  14   6  108.99    8.56   1
   0  14   7  645.16   25.40   1
   0  14   8  451.99   18.71   1
   0  14   9  225.90   12.02   1
   0  14  10  107.54    8.09   1
   0  14  11  166.93   10.34   1
   0  14  12   36.97    7.42   1
   0  14  13   -1.88    4.85   1
   0  15  -9   -2.07    2.22   1
   0  15   2    0.46    5.44   1
   0  15   3   59.91    6.66   1
   0  15   4  125.66    8.30   1
   0  15   5  266.02   12.72   1
   0  15   6    8.76    4.32   1
   0  15   7  167.96   10.63   1
   0  15   8   30.91    7.12   1
   0  15   9   -2.46    6.25   1
   0  15  10   17.72    6.74   1
   0  15  11   26.63    7.02   1
   0  15  12   -2.76    4.75   1
   0  15  13    8.47    6.81   1
   0  16   3  345.96   15.62   1
   0  16   4   58.06    7.01   1
   0  16   5   17.89    6.09   1
   0  16   6    2.72    5.87   1
   0  16   7  245.24   13.15   1
   0  16   8  166.67   10.84   1
   0  16   9   11.76    4.60   1
   0  16  10   13.47    5.06   1
   0  16  11   -2.04    5.69   1
   0  16  12   71.91    8.65   1
   0  17   3    3.69    5.34   1
   0  17   4   21.90    6.27   1
   0  17   5   -2.56    5.95   1
   0  17   6  159.77   10.11   1
   0  17   7    3.76    5.01   1
   0  17   8   31.81    6.99   1
   0  17   9  172.40   11.03   1
   0  17  10   34.57    7.06   1
   0  17  11    0.42    6.64   1
   0  17  12   12.89    6.32   1
   0  18   3  159.01    9.84   1
   0  18   4   -6.55    6.66   1
   0  18   5   71.23    7.76   1
   0  18   6    2.99    4.50   1
   0  18   7   28.09    7.00   1
   0  18   8   12.18    5.03   1
   0  18   9   26.94    6.33   1
   0  18  10    8.35    6.30   1
   0  18  11   15.05    5.51   1
   0  19   4   -2.50    6.13   1
   0  19   5   10.96    4.77   1
   0  19   6   95.65    8.80   1
   0  19   7    4.08    6.38   1
   0  19   8   -2.07    6.19   1
   0  19   9   -1.64    6.27   1
   0  19  10   78.68    8.52   1
   0  20   4   78.50    7.27   1
   0  20   5    7.40    6.20   1
   0  20   7   16.56    5.13   1
   0  20   8   -4.71    6.60   1
   0  20   9    3.20    6.91   1
   0  21   5    0.28    6.35   1
   0  21   7    3.80    6.36   1
   0  21   8    5.20    5.06   1
   0  22   6   21.25    7.10   1
   0  22   7    1.99    6.88   1
   1 -24  -3    4.58    5.35   1
   1 -24  -2   -2.28    7.28   1
   1 -24  -1   33.06    7.93   1
   1 -24   0   -6.45    7.26   1
   1 -24   1   29.81    7.97   1
   1 -24   2   13.69    7.33   1
   1 -24   3   19.18    7.80   1
   1 -23  -5   -4.00    7.16   1
   1 -23  -4    2.31    7.42   1
   1 -23  -3   20.98    5.68   1
   1 -23  -2   14.67    6.89   1
   1 -23  -1    9.12    7.37   1
   1 -23   0   -4.45    7.22   1
   1 -23   1    9.30    7.14   1
   1 -23   2    4.93    6.62   1
   1 -23   3   14.52    5.41   1
   1 -23   4    5.06    5.31   1
   1 -23   5    4.49    6.15   1
   1 -22  -5   66.75    8.82   1
   1 -22  -4   22.09    7.71   1
   1 -22  -3    0.05    6.26   1
   1 -22  -2   25.70    5.78   1
   1 -22  -1   45.70    6.35   1
   1 -22   0   16.65    5.22   1
   1 -22   1   26.32    6.98   1
   1 -22   2   33.41    7.40   1
   1 -22   3    8.24    6.83   1
   1 -22   4    4.93    6.93   1
   1 -22   5   34.22    6.43   1
   1 -22   6    7.45    5.02   1
   1 -22   7    9.67    6.53   1
   1 -21  -4   93.51    9.28   1
   1 -21  -2   22.37    6.91   1
   1 -21  -1    5.38    6.96   1
   1 -21   0   31.58    7.42   1
   1 -21   1   -1.85    6.61   1
   1 -21   2   27.25    5.32   1
   1 -21   3   17.14    6.46   1
   1 -21   4   55.35    8.18   1
   1 -21   5   11.56    6.87   1
   1 -21   6   30.58    5.75   1
   1 -21   7   22.94    6.71   1
   1 -21   8    0.77    6.78   1
   1 -20  -4   27.04    7.28   1
   1 -20  -3   14.90    6.87   1
   1 -20  -2   34.93    7.68   1
   1 -20  -1   16.16    6.67   1
   1 -20   0   31.81    6.99   1
   1 -20   1   -5.57    5.95   1
   1 -20   2   45.16    7.39   1
   1 -20   3    3.35    5.09   1
   1 -20   4   35.52    7.15   1
   1 -20   5   10.69    6.74   1
   1 -20   6    0.66    4.58   1
   1 -20   7   20.34    6.77   1
   1 -20   8   33.76    7.20   1
   1 -20   9   10.96    6.36   1
   1 -19  -3   28.84    7.09   1
   1 -19  -2   92.74    8.86   1
   1 -19  -1  270.27   13.81   1
   1 -19   0   87.05    8.77   1
   1 -19   1  297.22   14.83   1
   1 -19   2   72.76    7.68   1
   1 -19   3   -3.96    6.37   1
   1 -19   4   12.39    5.77   1
   1 -19   5    4.67    6.52   1
   1 -19   6   26.42    5.45   1
   1 -19   7    1.08    5.91   1
   1 -19   8   15.05    6.67   1
   1 -19   9    3.17    6.09   1
   1 -19  10  -10.82    5.33   1
   1 -18  -3   17.98    6.53   1
   1 -18  -2   72.42    8.00   1
   1 -18  -1   37.95    5.67   1
   1 -18   0   75.34    7.99   1
   1 -18   1    6.00    6.37   1
   1 -18   2   73.79    8.07   1
   1 -18   4   -0.48    4.26   1
   1 -18   5   62.25    7.73   1
   1 -18   6   15.76    4.45   1
   1 -18   7   38.32    7.18   1
   1 -18   8    3.06    6.23   1
   1 -18   9    7.29    4.64   1
   1 -18  10   11.22    6.23   1
   1 -18  11    7.90    6.46   1
   1 -17  -2   60.22    7.14   1
   1 -17  -1  152.52    9.88   1
   1 -17   0   67.24    6.23   1
   1 -17   1  146.89    9.70   1
   1 -17   2  169.26   10.41   1
   1 -17   3  153.51    9.91   1
   1 -17   4  107.12    7.66   1
   1 -17   5    1.06    5.66   1
   1 -17   6   20.70    6.19   1
   1 -17   7   15.92    6.22   1
   1 -17   9    5.34    5.87   1
   1 -17  11   60.37    8.08   1
   1 -17  12   28.20    7.01   1
   1 -16  -2  175.83   10.34   1
   1 -16  -1  252.17   12.39   1
   1 -16   0   18.32    6.33   1
   1 -16   1  164.61    9.75   1
   1 -16   2  190.72   10.50   1
   1 -16   3  182.25   10.53   1
   1 -16   4    9.30    4.57   1
   1 -16   5  199.37   11.01   1
   1 -16   6   24.21    6.20   1
   1 -16   7    7.73    4.11   1
   1 -16   8   -1.04    5.55   1
   1 -16   9   -0.79    5.46   1
   1 -16  10   35.16    5.34   1
   1 -16  12   31.14    6.92   1
   1 -15  -7   30.36    1.87   1
   1 -15  -1  252.49   12.71   1
   1 -15   0   57.00    6.34   1
   1 -15   1  248.38   11.98   1
   1 -15   2   46.10    5.02   1
   1 -15   3  349.69   15.71   1
   1 -15   4  288.32   13.58   1
   1 -15   5   36.24    5.18   1
   1 -15   6   50.41    6.82   1
   1 -15   7   63.68    7.02   1
   1 -15   8   92.54    7.31   1
   1 -15   9    4.84    5.54   1
   1 -15  10   13.25    6.04   1
   1 -15  11   46.92    7.26   1
   1 -15  12   10.11    5.85   1
   1 -15  13    8.47    5.82   1
   1 -14  -7  159.52    5.81   1
   1 -14  -1   89.68    6.25   1
   1 -14   0   65.12    6.46   1
   1 -14   1  107.54    7.67   1
   1 -14   2    9.55    4.57   1
   1 -14   3  149.33    8.55   1
   1 -14   4   28.30    6.17   1
   1 -14   5  160.53    9.63   1
   1 -14   6  171.87   10.23   1
   1 -14   7   65.61    5.99   1
   1 -14   9   24.30    4.44   1
   1 -14  10   47.89    7.06   1
   1 -14  11    4.80    5.96   1
   1 -14  12    9.55    5.99   1
   1 -14  13    0.71    5.90   1
   1 -13  -6  314.71   11.71   1
   1 -13   0    6.00    4.66   1
   1 -13   2  314.71   13.84   1
   1 -13   3  368.64   15.74   1
   1 -13   4  202.21   10.24   1
   1 -13   5   23.14    5.00   1
   1 -13   6  266.67   13.06   1
   1 -13   7   85.75    7.41   1
   1 -13   8   67.08    7.04   1
   1 -13   9   -0.62    5.15   1
   1 -13  10    5.02    3.67   1
   1 -13  11   -3.42    5.25   1
   1 -13  12    0.21    5.43   1
   1 -13  13   30.14    6.48   1
   1 -12  -7   26.11    1.64   1
   1 -12  -6    0.40    1.47   1
   1 -12  -1  441.42   20.17   1
   1 -12  -1  463.11   19.80   1
   1 -12   0   20.34    3.70   1
   1 -12   1  227.71   10.26   1
   1 -12   1  217.56   10.03   1
   1 -12   2  529.92   19.80   1
   1 -12   3   30.69    5.43   1
   1 -12   4   87.80    6.00   1
   1 -12   5   39.82    5.68   1
   1 -12   6    2.25    4.98   1
   1 -12   7  121.44    8.38   1
   1 -12   8  119.03    7.64   1
   1 -12   9    3.61    5.13   1
   1 -12  10   34.46    5.64   1
   1 -12  11   44.89    5.49   1
   1 -12  12   21.25    4.61   1
   1 -12  13    2.25    4.20   1
   1 -12  14   16.65    5.88   1
   1 -11  -7   92.74    3.66   1
   1 -11  -6  513.93   17.23   1
   1 -11  -3  785.68   31.95   1
   1 -11  -2  237.78    9.87   1
   1 -11  -1  302.76   12.18   1
   1 -11   0  560.74   22.26   1
   1 -11   0  613.55   22.79   1
   1 -11   1  213.16    9.64   1
   1 -11   1  203.35    8.84   1
   1 -11   2  115.78    6.46   1
   1 -11   2  108.58    6.04   1
   1 -11   3  668.22   25.33   1
   1 -11   4  778.41   29.02   1
   1 -11   5   -3.20    4.33   1
   1 -11   6  454.54   18.76   1
   1 -11   7  117.07    8.01   1
   1 -11   8   86.49    6.32   1
   1 -11   9  188.51   10.98   1
   1 -11  10   20.16    5.39   1
   1 -11  11  119.68    8.10   1
   1 -11  12    0.34    3.89   1
   1 -11  13   13.54    5.23   1
   1 -11  14    1.74    5.52   1
   1 -11  15    3.42    6.14   1
   1 -10  -7  315.06   10.30   1
   1 -10  -6  154.50    5.47   1
   1 -10  -4  771.17   30.55   1
   1 -10  -3  245.24   10.02   1
   1 -10  -2   73.10    4.79   1
   1 -10  -1  650.76   24.49   1
   1 -10   0  226.50    9.93   1
   1 -10   0  240.25   10.23   1
   1 -10   1  415.34   17.12   1
   1 -10   1  439.32   17.19   1
   1 -10   2   82.26    5.08   1
   1 -10   2   78.15    5.66   1
   1 -10   3  242.11   11.20   1
   1 -10   4  583.71   21.74   1
   1 -10   5  113.64    6.61   1
   1 -10   6   33.87    5.24   1
   1 -10   7  207.07   10.36   1
   1 -10   8   84.09    6.05   1
   1 -10   9    5.11    5.56   1
   1 -10  10   94.28    7.38   1
   1 -10  11   14.90    4.32   1
   1 -10  12   33.41    4.97   1
   1 -10  13   -1.66    5.01   1
   1 -10  14   24.50    6.73   1
   1  -9  -7  155.00    5.48   1
   1  -9  -6  746.38   24.59   1
   1  -9  -5   55.65    2.69   1
   1  -9  -5   54.91    4.59   1
   1  -9  -4  401.20   17.23   1
   1  -9  -3 1355.71   64.80   1
   1  -9  -2  147.38    6.56   1
   1  -9  -1 1166.91   48.51   1
   1  -9   0 2281.02  103.16   1
   1  -9   0 2346.43   94.94   1
   1  -9   1  568.82   20.51   1
   1  -9   1  556.96   20.77   1
   1  -9   2   81.36    5.59   1
   1  -9   3 1916.69   74.43   1
   1  -9   4  282.91   11.77   1
   1  -9   5   68.56    5.63   1
   1  -9   6  523.49   21.05   1
   1  -9   7  238.39   11.43   1
   1  -9   8   -1.64    4.51   1
   1  -9   9   -4.93    5.02   1
   1  -9  10   15.92    4.47   1
   1  -9  11    5.38    4.78   1
   1  -9  12    6.10    4.10   1
   1  -9  13   67.57    6.74   1
   1  -8  -6   33.87    1.75   1
   1  -8  -6   27.25    3.76   1
   1  -8  -5  572.17   19.14   1
   1  -8  -5  603.68   22.60   1
   1  -8  -4   13.47    3.16   1
   1  -8  -2   68.89    4.48   1
   1  -8  -1  334.89   13.54   1
   1  -8   0 1866.24   69.12   1
   1  -8   0 1810.50   66.38   1
   1  -8   1  474.80   18.30   1
   1  -8   1  476.11   18.77   1
   1  -8   2  413.31   15.45   1
   1  -8   3   39.69    4.41   1
   1  -8   4   51.70    4.75   1
   1  -8   5  422.71   16.86   1
   1  -8   6   72.93    4.95   1
   1  -8   7   85.75    5.74   1
   1  -8   8  315.77   14.22   1
   1  -8   9  208.22   10.68   1
   1  -8  12   -3.61    5.17   1
   1  -8  13   28.20    4.89   1
   1  -7  -7  184.42    8.96   1
   1  -7  -6   69.72    4.34   1
   1  -7  -6   64.96    2.74   1
   1  -7  -5   90.06    5.31   1
   1  -7  -5   89.87    3.41   1
   1  -7  -4  118.16    5.87   1
   1  -7  -3  168.48    7.27   1
   1  -7  -2  411.68   16.23   1
   1  -7  -1   19.71    2.22   1
   1  -7   0 2978.98  130.99   1
   1  -7   0 3064.73  118.47   1
   1  -7   1   61.94    3.62   1
   1  -7   1   59.60    4.01   1
   1  -7   2  405.62   16.51   1
   1  -7   3   47.33    3.99   1
   1  -7   4  169.00    7.80   1
   1  -7   5  163.58   10.23   1
   1  -7   6  174.50    8.45   1
   1  -7   7  246.49   11.62   1
   1  -7   8  203.63   10.56   1
   1  -7   9   20.07    5.29   1
   1  -7  10  406.02   17.73   1
   1  -7  14   19.98    5.63   1
   1  -6  -7  345.22   17.09   1
   1  -6  -6  198.53    9.30   1
   1  -6  -6  206.21    6.89   1
   1  -6  -5   52.13    4.19   1
   1  -6  -5   57.30    2.42   1
   1  -6  -4  627.00   23.54   1
   1  -6  -4  674.96   20.26   1
   1  -6  -3 1004.26   42.46   1
   1  -6  -2   59.60    3.71   1
   1  -6  -1   89.11    4.53   1
   1  -6   0  367.11   13.41   1
   1  -6   0  346.33   13.40   1
   1  -6   1    2.40    2.54   1
   1  -6   2  284.60   11.13   1
   1  -6   3 1055.60   44.19   1
   1  -6   4  616.03   23.33   1
   1  -6   5  210.54    9.58   1
   1  -6   6  111.09   10.75   1
   1  -6   7  218.74   28.99   1
   1  -6   8  106.09    6.80   1
   1  -6   9    2.13    4.47   1
   1  -6  10  152.28    9.38   1
   1  -6  11  106.50    7.84   1
   1  -6  12   11.83    4.33   1
   1  -5  -7 1118.23   48.15   1
   1  -5  -6  423.12   18.92   1
   1  -5  -5   77.26    3.69   1
   1  -5  -5   83.36    4.57   1
   1  -5  -4  425.60   17.33   1
   1  -5  -4  456.68   14.10   1
   1  -5  -3  413.31   16.26   1
   1  -5  -2  150.31    6.38   1
   1  -5  -1 2716.49  101.11   1
   1  -5   0  669.26   27.94   1
   1  -5   0  596.34   25.40   1
   1  -5   1 1779.15   60.74   1
   1  -5   2  231.04    9.42   1
   1  -5   3  566.92   21.91   1
   1  -5   4  521.21   21.00   1
   1  -5   5   38.94    3.87   1
   1  -5   6  441.42   17.65   1
   1  -5   7 1357.92   53.80   1
   1  -5   8  367.49   14.95   1
   1  -5   9    5.34    4.25   1
   1  -5  10   47.47    4.96   1
   1  -5  11   12.25    5.67   1
   1  -5  13   82.99    6.74   1
   1  -4  -8  252.49   15.57   1
   1  -4  -7  122.10    6.41   1
   1  -4  -6  792.42   29.84   1
   1  -4  -5 1702.39   52.81   1
   1  -4  -4  310.82   12.69   1
   1  -4  -4  326.52   10.48   1
   1  -4  -3 3112.52  101.54   1
   1  -4  -3 3244.44  140.12   1
   1  -4  -2  994.14   35.31   1
   1  -4  -1 2168.76  107.11   1
   1  -4   0 6714.16  281.87   1
   1  -4   1 3221.70  143.04   1
   1  -4   2 1252.45   52.38   1
   1  -4   3 2855.83   99.40   1
   1  -4   4  141.37    6.18   1
   1  -4   5  977.81   37.52   1
   1  -4   6  938.81   34.93   1
   1  -4   7  138.30   12.47   1
   1  -4   8  281.90   12.76   1
   1  -4   9    0.62    3.46   1
   1  -4  10  109.41    7.53   1
   1  -4  11   50.98    6.43   1
   1  -4  12   85.01    6.82   1
   1  -4  15   35.52    5.72   1
   1  -3  -8  573.60   23.95   1
   1  -3  -7  144.00    6.96   1
   1  -3  -6   16.48    2.44   1
   1  -3  -5   83.17    4.74   1
   1  -3  -4  382.20   15.25   1
   1  -3  -4  401.60   12.83   1
   1  -3  -3 1076.50   33.47   1
   1  -3  -3 1058.85   42.30   1
   1  -3  -2  929.64   34.76   1
   1  -3  -1 2645.04  133.72   1
   1  -3   0  463.11   17.22   1
   1  -3   0  394.42   18.67   1
   1  -3   1 3922.52  136.53   1
   1  -3   2  168.22    7.00   1
   1  -3   3 1428.08   65.00   1
   1  -3   4 1472.26   55.25   1
   1  -3   5  151.54    5.17   1
   1  -3   5  153.02    6.68   1
   1  -3   6   11.09   13.65   1
   1  -3   6   11.29    1.48   1
   1  -3   7  279.89   18.74   1
   1  -3   7  315.06   10.30   1
   1  -3   8  283.25    9.76   1
   1  -3   8  275.56   12.28   1
   1  -3   9   87.42    3.93   1
   1  -3   9   81.54    6.50   1
   1  -3  10  200.22   10.75   1
   1  -3  10  206.21    7.75   1
   1  -3  11   31.81    2.93   1
   1  -3  11   29.27    5.73   1
   1  -3  12  172.13    7.08   1
   1  -3  12  172.92   10.26   1
   1  -3  13   49.70    6.20   1
   1  -2  -8  185.78    8.45   1
   1  -2  -7  750.76   31.24   1
   1  -2  -6 1587.23   74.90   1
   1  -2  -5 1011.88   38.17   1
   1  -2  -4  114.06    4.06   1
   1  -2  -4  108.16    5.20   1
   1  -2   1   97.02    4.33   1
   1  -2   2 6842.60  266.36   1
   1  -2   4  327.97   12.68   1
   1  -2   4  362.52   10.66   1
   1  -2   5  525.78   16.51   1
   1  -2   5  468.29   19.91   1
   1  -2   6 2541.17   79.65   1
   1  -2   6 2401.00   97.02   1
   1  -2   7  552.72   18.34   1
   1  -2   7  562.16   22.29   1
   1  -2   8  199.94   10.18   1
   1  -2   8  251.54    8.56   1
   1  -2   9  165.12    6.43   1
   1  -2   9  158.51    9.06   1
   1  -2  10  373.65   12.76   1
   1  -2  10  374.81   15.88   1
   1  -2  11   11.42    4.12   1
   1  -2  11   10.69    2.42   1
   1  -2  12   97.02    5.12   1
   1  -2  12   84.09    7.89   1
   1  -2  13   37.45    6.61   1
   1  -1  -8   69.22    5.16   1
   1  -1  -7  441.00   20.58   1
   1  -1  -7  508.95   15.79   1
   1  -1  -6 1290.25   41.67   1
   1  -1  -6 1281.64   45.82   1
   1  -1  -5  679.64   22.42   1
   1  -1  -5  719.31   22.53   1
   1  -1  -5  668.22   28.44   1
   1  -1  -4  564.54   17.11   1
   1  -1  -4  509.40   21.22   1
   1  -1  -4  533.15   17.09   1
   1  -1  -3  985.96   32.03   1
   1  -1  -3  957.90   32.19   1
   1  -1  -3 1027.20   39.74   1
   1  -1  -3 1048.46   32.38   1
   1  -1  -2 1248.21   40.28   1
   1  -1  -2 1195.78   50.49   1
   1  -1  -2 1251.04   39.61   1
   1  -1  -2 1232.71   39.32   1
   1  -1   2 1610.42   69.02   1
   1  -1   3 1251.04   47.40   1
   1  -1   3 1280.21   39.36   1
   1  -1   4  313.29   12.39   1
   1  -1   4  325.80   10.47   1
   1  -1   5  685.92   20.43   1
   1  -1   5  634.03   23.67   1
   1  -1   6 1085.70   44.15   1
   1  -1   6 1258.12   38.31   1
   1  -1   7  248.69   11.67   1
   1  -1   7  284.60    9.45   1
   1  -1   8   34.46    4.58   1
   1  -1   8   38.94    2.37   1
   1  -1   9  480.92   18.86   1
   1  -1   9  479.61   15.77   1
   1  -1  10   88.36    4.32   1
   1  -1  10   80.28    6.45   1
   1  -1  11  125.22    5.59   1
   1  -1  11  121.22    7.49   1
   1  -1  12   96.24    7.26   1
   1  -1  13   55.95    5.83   1
   1  -1  14   19.71    4.53   1
   1   0 -10   22.85    1.43   1
   1   0  -8  152.77    7.66   1
   1   0  -6   33.76    3.60   1
   1   0  -6   41.34    2.83   1
   1   0  -5  303.80   10.11   1
   1   0  -5  282.24   11.76   1
   1   0  -4   23.52    4.17   1
   1   0  -4   15.29    2.35   1
   1   0  -3 1317.69   53.72   1
   1   0  -3 1301.77   41.13   1
   1   0  -2  312.94   12.74   1
   1   0  -2  342.62   11.48   1
   1   0  -2  357.21   11.34   1
   1   0   2  823.12   32.13   1
   1   0   3 1728.06   84.80   1
   1   0   4   -0.74    1.62   1
   1   0   5  480.05   15.34   1
   1   0   5  480.05   17.97   1
   1   0   6  430.15   16.18   1
   1   0   6  396.01   13.53   1
   1   0   7    1.25    1.55   1
   1   0   7   10.24    3.46   1
   1   0   8   42.12    2.60   1
   1   0   8   35.64    4.54   1
   1   0   9   -2.72    7.79   1
   1   0   9    2.25    1.98   1
   1   0  10    0.69    3.62   1
   1   0  10    2.92    2.19   1
   1   0  11   -2.76    4.55   1
   1   0  11   -3.92    2.49   1
   1   0  12  265.36   13.36   1
   1   0  13   33.18    6.57   1
   1   0  14   21.62    6.14   1
   1   1  -8   75.86    5.23   1
   1   1  -8   71.91    3.90   1
   1   1  -7  493.73   16.44   1
   1   1  -7  456.25   20.08   1
   1   1  -6 1322.78   50.92   1
   1   1  -6 1268.78   40.61   1
   1   1  -5  690.64   22.08   1
   1   1  -5  673.92   28.56   1
   1   1  -4  509.86   21.68   1
   1   1  -4  530.84   17.97   1
   1   1  -3  959.76   31.60   1
   1   1  -3  985.96   37.68   1
   1   1  -2 1248.21   39.57   1
   1   1  -2 1177.86   52.17   1
   1   1   2 2108.65   60.61   1
   1   1   2 1857.61   74.99   1
   1   1   3 1243.97   47.97   1
   1   1   4  334.89   12.44   1
   1   1   5  591.95   23.36   1
   1   1   6 1287.37   38.75   1
   1   1   6 1144.47   48.72   1
   1   1   7  278.56   11.68   1
   1   1   7  289.68    9.53   1
   1   1   8   34.34    3.75   1
   1   1   9  484.00   15.84   1
   1   1   9  421.07   18.88   1
   1   1  10   85.75    7.04   1
   1   1  10   92.93    4.43   1
   1   1  11  138.06    8.46   1
   1   1  12  115.35    8.81   1
   1   1  12   92.93    4.24   1
   1   1  13   65.93    6.98   1
   1   1  14   17.39    5.75   1
   1   1  15   25.91    5.40   1
   1   2  -9   94.28    4.66   1
   1   2  -8  181.17    7.00   1
   1   2  -8  191.55    8.58   1
   1   2  -7  737.12   24.43   1
   1   2  -7  748.57   27.91   1
   1   2  -6 1592.81   73.43   1
   1   2  -6 1685.10   52.54   1
   1   2  -5 1016.33   32.52   1
   1   2  -5  988.47   37.10   1
   1   2  -4  111.72    5.28   1
   1   2  -4  111.72    4.23   1
   1   2   1   94.09    4.27   1
   1   2   1  119.68    3.50   1
   1   2   2 6170.10  248.22   1
   1   2   4  343.36   13.34   1
   1   2   5  526.70   19.74   1
   1   2   6 2546.21  101.93   1
   1   2   7  518.93   23.69   1
   1   2   7  578.88   18.29   1
   1   2   8  259.85   11.28   1
   1   2   8  249.96    8.54   1
   1   2   9  164.87    8.47   1
   1   2   9  165.64    6.43   1
   1   2  10  355.70   12.82   1
   1   2  10  351.94   15.76   1
   1   2  11   12.96    4.68   1
   1   2  11   12.82    1.79   1
   1   2  12   88.17    4.13   1
   1   2  12  103.43    8.34   1
   1   2  13   24.90    5.09   1
   1   2  14   -4.58    5.44   1
   1   3 -10  264.06    9.75   1
   1   3  -9  195.44    7.55   1
   1   3  -8  565.96   21.89   1
   1   3  -8  518.93   18.22   1
   1   3  -7  135.02    6.97   1
   1   3  -7  132.48    5.52   1
   1   3  -6   16.24    1.85   1
   1   3  -6   18.66    3.02   1
   1   3  -5   84.27    4.41   1
   1   3  -5   84.09    3.48   1
   1   3  -4  388.48   13.01   1
   1   3  -4  382.20   14.86   1
   1   3  -3 1001.09   37.97   1
   1   3  -2  895.21   31.72   1
   1   3  -1 3047.04  111.50   1
   1   3   0  472.19   18.25   1
   1   3   1 3460.97  175.31   1
   1   3   2  187.69    6.85   1
   1   3   3 1684.28   63.20   1
   1   3   4 1463.06   52.02   1
   1   3   4 1422.04   51.29   1
   1   3   5  132.25    6.67   1
   1   3   6   12.32    3.65   1
   1   3   7  325.44   12.99   1
   1   3   8  284.93   10.13   1
   1   3   8  276.22   12.30   1
   1   3   8  270.27    9.54   1
   1   3   9   75.00    6.41   1
   1   3   9   83.36    3.47   1
   1   3   9   89.68    4.36   1
   1   3  10  208.80    7.51   1
   1   3  10  213.45   10.81   1
   1   3  11   31.36    4.70   1
   1   3  11   34.93    2.25   1
   1   3  12  158.00   10.31   1
   1   3  13   51.70    6.90   1
   1   3  14    6.20    5.83   1
   1   3  15    5.52    4.89   1
   1   4 -10  136.42    5.84   1
   1   4  -9   19.89    2.59   1
   1   4  -8  248.69   14.82   1
   1   4  -8  256.96    9.30   1
   1   4  -7  111.51    4.86   1
   1   4  -7  114.92    6.43   1
   1   4  -6  819.10   26.33   1
   1   4  -6  782.88   34.70   1
   1   4  -5 1744.73   53.47   1
   1   4  -5 1618.45   61.15   1
   1   4  -4  322.92   12.58   1
   1   4  -3 3037.11  128.96   1
   1   4  -2  971.57   36.16   1
   1   4  -1 2439.37   92.85   1
   1   4   0 6192.12  243.94   1
   1   4   1 3566.48  143.33   1
   1   4   2 1357.92   56.75   1
   1   4   3 2641.96  105.88   1
   1   4   4  131.79    6.43   1
   1   4   5 1001.72   36.71   1
   1   4   6  952.34   29.01   1
   1   4   6  814.53   37.67   1
   1   4   7  143.04    4.78   1
   1   4   7  122.54   32.32   1
   1   4   8  287.30   12.54   1
   1   4   8  298.60    9.68   1
   1   4   9    1.44    4.39   1
   1   4   9    5.81    2.41   1
   1   4   9    0.98    1.17   1
   1   4  10  115.99    7.97   1
   1   4  10  109.20    4.39   1
   1   4  11   50.13    2.55   1
   1   4  11   51.98    5.19   1
   1   4  12  102.01    8.48   1
   1   4  13  107.33    9.32   1
   1   4  14   10.69    4.38   1
   1   4  15   38.32    7.43   1
   1   5 -11   13.10    2.75   1
   1   5 -10   81.90    4.34   1
   1   5  -9   20.88    2.65   1
   1   5  -8  568.82   19.56   1
   1   5  -7 1147.85   35.91   1
   1   5  -7 1108.89   40.63   1
   1   5  -6  451.56   14.45   1
   1   5  -6  414.12   17.09   1
   1   5  -5   83.36    3.83   1
   1   5  -5   77.79    4.94   1
   1   5  -4  435.56   16.28   1
   1   5  -3  440.16   15.53   1
   1   5  -2  145.93    6.52   1
   1   5  -1 2794.18  108.89   1
   1   5   0  700.66   27.53   1
   1   5   1 1577.68   72.29   1
   1   5   2  223.20    9.26   1
   1   5   3  583.22   22.22   1
   1   5   4  513.93   20.86   1
   1   5   5   38.32    3.96   1
   1   5   6  476.55   17.90   1
   1   5   7 1343.96   54.26   1
   1   5   7 1374.18   43.74   1
   1   5   8  361.00   11.78   1
   1   5   8  341.88   15.16   1
   1   5   9    2.86    1.05   1
   1   5   9   -0.71    4.25   1
   1   5  10   48.02    2.36   1
   1   5  10   45.43    5.12   1
   1   5  11    1.08    3.97   1
   1   5  12   48.72    5.58   1
   1   5  13   74.13    7.92   1
   1   5  14    1.35    6.24   1
   1   5  15   -3.06    4.41   1
   1   6 -12   10.69    3.01   1
   1   6 -11   14.14    2.56   1
   1   6 -10   98.80    4.97   1
   1   6  -9   77.26    4.22   1
   1   6  -8   59.91    3.25   1
   1   6  -7  365.19   14.91   1
   1   6  -7  353.44   12.41   1
   1   6  -6  200.51    9.35   1
   1   6  -6  214.04    7.61   1
   1   6  -5   52.27    4.19   1
   1   6  -4  606.14   24.13   1
   1   6  -3 1032.98   39.85   1
   1   6  -2   57.76    3.34   1
   1   6   0  321.84   14.35   1
   1   6   1    5.90    2.77   1
   1   6   2  300.33   11.09   1
   1   6   3 1134.34   41.76   1
   1   6   4  630.01   23.59   1
   1   6   5  235.01    9.81   1
   1   6   6  112.15   11.65   1
   1   6   7  224.10   10.18   1
   1   6   8  106.30    6.60   1
   1   6   9    1.88    4.85   1
   1   6  10  157.50    5.52   1
   1   6  10  163.33    8.95   1
   1   6  11   96.63    3.93   1
   1   6  11  100.40    7.21   1
   1   6  12   17.56    5.28   1
   1   6  14   33.29    6.69   1
   1   6  15    0.46    6.75   1
   1   7 -12   48.58    3.76   1
   1   7 -11   82.81    4.55   1
   1   7 -10  406.02   14.10   1
   1   7  -9   94.09    4.46   1
   1   7  -8  180.10    6.98   1
   1   7  -7  203.63    7.71   1
   1   7  -7  199.66    9.33   1
   1   7  -6   71.06    4.38   1
   1   7  -6   72.59    3.58   1
   1   7  -5   85.01    5.16   1
   1   7  -4  124.55    6.25   1
   1   7  -3  159.77    7.33   1
   1   7  -2  410.87   15.81   1
   1   7   1   55.20    3.57   1
   1   7   2  449.86   16.54   1
   1   7   3   46.92    3.97   1
   1   7   4  144.72    7.46   1
   1   7   5  179.83    8.58   1
   1   7   6  160.53    8.36   1
   1   7   7  251.54   11.74   1
   1   7   8  193.49   10.29   1
   1   7   9   30.69    5.43   1
   1   7  10  399.60   17.59   1
   1   7  11   57.46    6.52   1
   1   7  12   23.52    6.11   1
   1   7  13   -4.12    6.09   1
   1   7  15    5.06    5.67   1
   1   8 -13   36.48    3.50   1
   1   8 -12    5.11    2.40   1
   1   8 -11   49.98    3.54   1
   1   8 -10   70.73    4.04   1
   1   8  -9  255.04    8.94   1
   1   8  -8  144.72    6.26   1
   1   8  -7  100.20    4.80   1
   1   8  -6   31.70    4.17   1
   1   8  -5  565.49   21.88   1
   1   8  -4   10.37    2.32   1
   1   8  -3   57.15    4.08   1
   1   8  -2   64.48    4.01   1
   1   8   1  486.20   18.52   1
   1   8   2  385.34   15.70   1
   1   8   3   30.91    9.34   1
   1   8   4   64.16    4.97   1
   1   8   5  410.47   17.02   1
[truncated: 384,000 more chars]
