# Supplementary material for: 5-Amino-1-(2′,3′-O-iso­propyl­idene-d-ribit­yl)-1H-imidazole-4-carboxamide: a crystal structure with Z′ = 4
Source: Acta Crystallogr E Crystallogr Commun. 2017 Jan 13;73(Pt 2):183–7. doi: 10.1107/S2056989017000500 (PMC5290561; doi:10.1107/S2056989017000500)
Supplement: Supplementary file 2 [file e-73-00183-Isup2.hkl]

data_I                                                                          
_shelx_title ' Compound X'                                                      
_shelx_refln_list_code          4                                               
_shelx_F_calc_maximum      179.21                                               
_exptl_crystal_F_000      1280.00                                               
_reflns_d_resolution_high  0.7695                                               
                                                                                
loop_                                                                           
 _space_group_symop_operation_xyz                                               
 'x, y, z'                                                                      
 '-x, y+1/2, -z'                                                                
                                                                                
_cell_length_a    11.6270                                                       
_cell_length_b    18.9290                                                       
_cell_length_c    13.0850                                                       
_cell_angle_alpha  90.000                                                       
_cell_angle_beta   93.668                                                       
_cell_angle_gamma  90.000                                                       
                                                                                
_shelx_F_squared_multiplier     1.000                                           
                                                                                
loop_                                                                           
 _refln_index_h                                                                 
 _refln_index_k                                                                 
 _refln_index_l                                                                 
 _refln_F_squared_calc                                                          
 _refln_F_squared_meas                                                          
 _refln_F_squared_sigma                                                         
 _refln_observed_status                                                         
   1 -24   0          6.07        -12.61        12.61 o                         
   2 -24   0         74.91         73.83        12.18 o                         
   3 -24   0          4.51        -11.98        14.92 o                         
   1 -23   0          9.03          0.23        10.46 o                         
   2 -23   0         18.97          8.56        11.79 o                         
   3 -23   0         28.56          3.54        21.80 o                         
   4 -23   0         17.68         15.23        17.21 o                         
   5 -23   0         24.60         18.49        11.25 o                         
   0 -22   0        171.36        166.06        22.19 o                         
   1 -22   0         21.75         34.76        10.28 o                         
   2 -22   0         78.72         58.99        12.20 o                         
   3 -22   0         12.78        -10.62        11.94 o                         
   4 -22   0         70.76         88.54        17.59 o                         
   5 -22   0         23.80         19.62        24.74 o                         
   6 -22   0          1.44         -2.06        10.64 o                         
   1 -21   0         64.45         64.53        15.20 o                         
   2 -21   0         11.57         22.77         9.71 o                         
   3 -21   0         55.86         46.01        11.36 o                         
   4 -21   0         75.47         73.71        11.71 o                         
   5 -21   0          1.92         -4.87         8.48 o                         
   6 -21   0         12.95         18.73        13.53 o                         
   7 -21   0         17.76         18.58        16.56 o                         
   0 -20   0        126.67         99.49        18.73 o                         
   1 -20   0         61.59         78.52        10.39 o                         
   2 -20   0         63.04         82.37        12.26 o                         
   3 -20   0          2.30         15.87        11.61 o                         
   4 -20   0         16.45         10.00        15.64 o                         
   5 -20   0         81.64         97.00        12.44 o                         
   6 -20   0          1.55         -5.95         8.49 o                         
   7 -20   0         38.15         44.68        10.95 o                         
   8 -20   0          4.27         -7.14        11.99 o                         
   1 -19   0        221.56        212.48        15.01 o                         
   2 -19   0          0.04          6.05         9.60 o                         
   3 -19   0        345.90        372.23        28.33 o                         
   4 -19   0         79.83        107.55        12.19 o                         
   5 -19   0        157.21        162.81        13.12 o                         
   6 -19   0         75.49         88.65        12.07 o                         
   7 -19   0         41.66         22.37        10.49 o                         
   8 -19   0        104.07        114.40        10.15 o                         
   9 -19   0         15.47         16.09         9.18 o                         
   0 -18   0        443.53        374.55        22.43 o                         
   1 -18   0        201.20        188.45        13.83 o                         
   2 -18   0        116.42        117.90        12.57 o                         
   3 -18   0         59.72         53.02        11.26 o                         
   4 -18   0        463.03        484.51        19.97 o                         
   5 -18   0         15.46         10.63         9.41 o                         
   6 -18   0        251.86        283.39        15.22 o                         
   7 -18   0         32.15         45.97        15.30 o                         
   8 -18   0        108.49        113.66        10.78 o                         
   9 -18   0         18.58         31.95        12.38 o                         
   1 -17   0        165.62        171.16        10.85 o                         
   2 -17   0         19.52         48.54        15.72 o                         
   3 -17   0         41.76         30.08        12.38 o                         
   4 -17   0         60.40         60.05         8.33 o                         
   5 -17   0        171.62        175.92        12.74 o                         
   6 -17   0        224.61        223.45        11.74 o                         
   7 -17   0        309.92        330.23        15.05 o                         
   8 -17   0        351.61        362.39        14.92 o                         
   9 -17   0         59.35         79.13        16.57 o                         
   0 -16   0         45.14         42.44        14.88 o                         
   1 -16   0         56.19         44.92        15.52 o                         
   2 -16   0       1071.96       1071.63        63.45 o                         
   3 -16   0        168.49        168.77        17.62 o                         
   4 -16   0         53.77         60.15         5.50 o                         
   5 -16   0        136.03        142.14        10.22 o                         
   6 -16   0         34.55         15.69        13.66 o                         
   7 -16   0         55.18         65.68         9.78 o                         
   8 -16   0         36.68         60.12         7.71 o                         
   9 -16   0         25.28         33.72        14.33 o                         
  10 -16   0         28.16         50.53        12.01 o                         
   1 -15   0         97.13        122.24        21.69 o                         
   2 -15   0         36.90         34.67        13.46 o                         
   3 -15   0         26.18         44.08         9.84 o                         
   4 -15   0         24.66         28.97         5.45 o                         
   5 -15   0        698.98        703.07        17.11 o                         
   6 -15   0        355.80        364.60        14.78 o                         
   7 -15   0        413.67        367.41        15.07 o                         
   8 -15   0         94.23         92.72         8.52 o                         
   9 -15   0        192.17        188.99        17.47 o                         
  10 -15   0         84.36        101.06        12.28 o                         
   0 -14   0       1204.83       1253.35        51.00 o                         
   1 -14   0        177.96        166.79        10.10 o                         
   2 -14   0        377.06        393.37        15.58 o                         
   3 -14   0        243.76        252.95        12.84 o                         
   4 -14   0        210.31        217.48         7.77 o                         
   5 -14   0        383.79        359.84        13.07 o                         
   6 -14   0        104.49        104.44         8.95 o                         
   7 -14   0          4.16         -7.86         7.86 o                         
   8 -14   0         26.74         31.00         7.79 o                         
   9 -14   0         64.09         61.14        10.86 o                         
  10 -14   0         49.97         47.02         9.88 o                         
   1 -13   0          8.49         22.98         8.62 o                         
   2 -13   0        236.64        225.34        11.79 o                         
   3 -13   0         81.65         84.26         7.86 o                         
   4 -13   0        144.88        152.66         6.51 o                         
   5 -13   0        488.80        506.97        12.96 o                         
   6 -13   0       1340.25       1295.05        28.24 o                         
   7 -13   0        681.90        688.68        21.19 o                         
   8 -13   0         74.92         87.76         7.87 o                         
   9 -13   0        121.68        119.93         8.21 o                         
  10 -13   0        106.47         92.43        11.13 o                         
   0 -12   0        855.70        838.61        37.17 o                         
   1 -12   0         37.01         41.34         4.97 o                         
   2 -12   0       1524.34       1590.34        39.77 o                         
   3 -12   0        146.37        150.11         5.25 o                         
   4 -12   0        391.45        373.99         9.03 o                         
   5 -12   0        324.14        347.92         8.79 o                         
   6 -12   0        218.66        218.24         6.76 o                         
   7 -12   0          8.91         13.54         4.23 o                         
   8 -12   0         73.24         75.31         6.99 o                         
   9 -12   0         33.43         40.18         6.32 o                         
  10 -12   0         11.49          9.45         5.17 o                         
   1 -11   0       1466.68       1446.30        32.67 o                         
   2 -11   0        495.86        534.65        12.29 o                         
   3 -11   0        118.17        131.17         4.47 o                         
   4 -11   0        129.48        143.11         4.75 o                         
   5 -11   0        795.86        832.77        14.87 o                         
   6 -11   0        682.91        666.62        12.38 o                         
   7 -11   0        690.47        669.35        12.36 o                         
   8 -11   0        175.18        149.23         6.08 o                         
   9 -11   0         16.86         35.77         9.00 o                         
  10 -11   0        521.65        573.60        17.23 o                         
   0 -10   0        924.58        961.24        65.38 o                         
   1 -10   0        588.72        564.57        12.45 o                         
   2 -10   0        432.14        445.15        10.22 o                         
   3 -10   0       1595.30       1516.72        35.10 o                         
   4 -10   0       3525.34       3704.28        60.94 o                         
   5 -10   0        135.24        146.78         5.37 o                         
   6 -10   0        141.24        140.34         4.43 o                         
   7 -10   0        744.65        723.41        12.99 o                         
   8 -10   0        117.51        123.70         4.66 o                         
   9 -10   0        201.92        191.11        11.97 o                         
  10 -10   0        103.85         94.84         5.63 o                         
   1  -9   0       5875.70       5830.75       123.06 o                         
   2  -9   0        222.34        231.37         6.64 o                         
   3  -9   0        140.78        147.97         5.70 o                         
   4  -9   0        256.60        258.88         6.83 o                         
   5  -9   0         78.25         81.25         3.68 o                         
   6  -9   0        100.25         97.69         3.73 o                         
   7  -9   0        493.44        523.59         9.85 o                         
   8  -9   0        199.14        184.19         5.50 o                         
   9  -9   0        156.13        157.98         6.16 o                         
  10  -9   0        104.31        106.82         6.98 o                         
  14  -9   0         18.86         24.17        13.56 o                         
   0  -8   0       1637.12       1576.12        43.35 o                         
   1  -8   0       4849.77       4492.23       112.83 o                         
   2  -8   0        238.97        229.81         7.21 o                         
   3  -8   0        892.43       1041.75        19.07 o                         
   4  -8   0        415.21        417.64         8.02 o                         
   5  -8   0       2401.36       2568.35        40.63 o                         
   6  -8   0        167.22        167.64         4.39 o                         
   7  -8   0        884.19        876.15        15.07 o                         
   8  -8   0         94.38         99.30         5.50 o                         
   9  -8   0       1276.27       1268.46        29.24 o                         
  10  -8   0        188.21        171.25         5.57 o                         
  11  -8   0         67.55         60.80         7.09 o                         
  12  -8   0         15.23          4.73         6.01 o                         
  14  -8   0         23.35         19.91         9.93 o                         
   1  -7   0       7558.18       7390.90       179.43 o                         
   2  -7   0        315.66        335.83         8.83 o                         
   3  -7   0        688.60        741.03        14.13 o                         
   4  -7   0        139.71        136.75         4.28 o                         
   5  -7   0        571.39        608.46        11.48 o                         
   6  -7   0        911.61        956.27        15.73 o                         
   7  -7   0         33.43         46.91         2.64 o                         
   8  -7   0        922.93        934.70        15.78 o                         
   9  -7   0        285.80        276.95         5.62 o                         
  10  -7   0       1021.38        969.19        20.60 o                         
  11  -7   0        230.53        219.87        11.62 o                         
  12  -7   0        337.66        295.58        14.00 o                         
  13  -7   0         38.95         29.18        11.16 o                         
  14  -7   0         15.77         57.44        14.71 o                         
   0  -6   0       3015.61       2644.11       103.07 o                         
   1  -6   0        808.21        876.10        18.90 o                         
   2  -6   0       7871.29       7803.62       167.19 o                         
   3  -6   0        304.61        304.20         6.55 o                         
   4  -6   0        742.26        788.68        16.13 o                         
   5  -6   0       7068.65       7388.26       133.57 o                         
   6  -6   0         20.07         25.31         2.25 o                         
   7  -6   0         32.39         34.79         2.13 o                         
   8  -6   0       1201.72       1200.66        20.04 o                         
   9  -6   0        547.55        550.75         9.58 o                         
  10  -6   0          6.32          2.87         3.82 o                         
  11  -6   0        147.35        127.81         9.19 o                         
  12  -6   0         77.87         81.91         8.51 o                         
  13  -6   0         26.97         48.32         9.81 o                         
  14  -6   0        106.45        123.59        16.01 o                         
   1  -5   0       1848.82       1548.09        89.39 o                         
   2  -5   0        916.20        879.81        19.16 o                         
   3  -5   0       4626.35       4701.89        84.58 o                         
   4  -5   0        978.51       1021.09        16.50 o                         
   5  -5   0        680.59        678.18        11.24 o                         
   6  -5   0         67.17         67.84         2.35 o                         
   7  -5   0        425.00        424.82         7.50 o                         
   8  -5   0       1273.61       1270.93        21.04 o                         
   9  -5   0       1805.01       1790.11        40.02 o                         
  10  -5   0       1593.74       1453.68        48.96 o                         
  11  -5   0         98.79        108.76         8.16 o                         
  12  -5   0        226.51        236.12        10.39 o                         
  13  -5   0         73.65         82.53         7.52 o                         
   0  -4   0      16944.16      13953.23       713.94 o                         
   1  -4   0      18001.50      15702.85       928.48 o                         
   2  -4   0        475.19        414.84        10.74 o                         
   3  -4   0        778.02        789.27        12.88 o                         
   4  -4   0        627.81        611.89        11.23 o                         
   5  -4   0        586.77        619.99        15.29 o                         
   6  -4   0       3149.93       3143.91        54.21 o                         
   7  -4   0       1319.17       1227.62        20.58 o                         
   8  -4   0        875.82        875.69        18.88 o                         
   9  -4   0        283.12        281.21        13.66 o                         
  10  -4   0        414.94        430.42        18.19 o                         
  11  -4   0         16.51          2.97         6.64 o                         
  12  -4   0         10.96         25.08         6.08 o                         
  13  -4   0         20.20         13.94         6.54 o                         
  14  -4   0         59.62         72.82        13.36 o                         
   1  -3   0       1217.47       1116.92        62.00 o                         
   2  -3   0        519.70        465.89         8.75 o                         
   3  -3   0       4580.53       4339.42        97.09 o                         
   4  -3   0        519.71        473.83         8.14 o                         
   5  -3   0       2806.44       2861.70        53.44 o                         
   6  -3   0       1959.82       2070.35        34.50 o                         
   7  -3   0        417.66        392.20         9.63 o                         
   8  -3   0        193.04        203.91        10.30 o                         
   9  -3   0       1125.09       1085.33        38.17 o                         
  10  -3   0         78.54         62.27         8.16 o                         
  11  -3   0        228.85        224.11        17.22 o                         
  12  -3   0        165.87        166.92        15.68 o                         
  13  -3   0         64.86         68.02         7.55 o                         
  14  -3   0         22.76         31.32         7.02 o                         
   2  -2   0       2840.56       2700.93        43.52 o                         
   3  -2   0       5366.19       5091.15       120.53 o                         
   4  -2   0        882.63        908.76        20.53 o                         
   5  -2   0       4639.59       4713.07       127.00 o                         
   6  -2   0       2279.53       2280.72        73.28 o                         
   7  -2   0        274.46        254.45         8.75 o                         
   8  -2   0        634.66        602.78        23.07 o                         
   9  -2   0         86.75         84.76         8.36 o                         
  10  -2   0        236.91        217.43         8.74 o                         
  11  -2   0        576.38        527.94        15.88 o                         
  12  -2   0         87.10         76.72         7.25 o                         
  13  -2   0        131.59        148.93         8.90 o                         
  14  -2   0        119.07        135.43         9.00 o                         
  15  -2   0         79.29         92.14        14.42 o                         
   2  -1   0       5868.22       4944.71       253.78 o                         
   3  -1   0         39.95         35.94         2.20 o                         
   4  -1   0       2588.10       2696.15       122.62 o                         
   5  -1   0       2011.65       1831.94        44.55 o                         
   6  -1   0       2407.07       2428.09        81.79 o                         
   7  -1   0       1047.39       1019.58        26.50 o                         
   8  -1   0        314.64        321.15        10.90 o                         
   9  -1   0       1371.71       1356.83        27.50 o                         
  10  -1   0          6.50          7.76         9.40 o                         
  11  -1   0        225.17        221.00         9.93 o                         
  12  -1   0          8.87          3.31        10.13 o                         
  13  -1   0        128.95        149.08        15.20 o                         
  14  -1   0          6.24          7.46         8.50 o                         
  15  -1   0         61.24         28.17        12.48 o                         
   2   0   0         13.66          7.26         1.86 o                         
   3   0   0        404.63        390.79        10.51 o                         
   4   0   0          1.55         18.01         4.71 o                         
   5   0   0        298.98        303.99         9.45 o                         
   6   0   0       2045.24       2213.91        75.15 o                         
   7   0   0       1119.28       1105.06        23.03 o                         
   8   0   0         89.96        111.77         7.15 o                         
   9   0   0        587.73        571.98        17.44 o                         
  10   0   0         13.51         27.02         7.33 o                         
  11   0   0         89.66         79.34         6.19 o                         
  12   0   0        656.00        578.17        17.79 o                         
  13   0   0         56.53         48.94         7.52 o                         
  14   0   0          1.90        -12.20        12.20 o                         
  15   0   0         66.32         75.76        18.94 o                         
   2   1   0       5868.69       5225.37       139.86 o                         
   3   1   0         39.34         36.92         2.91 o                         
   4   1   0       2587.90       2621.78        49.99 o                         
   5   1   0       2008.78       1922.39        36.45 o                         
   6   1   0       2405.63       2420.51       103.84 o                         
   7   1   0       1050.07       1028.58        21.43 o                         
   8   1   0        314.68        327.15        11.13 o                         
   9   1   0       1372.36       1329.94        34.70 o                         
  10   1   0          6.50          6.27         5.97 o                         
  11   1   0        224.65        214.05        10.85 o                         
  12   1   0          8.85         -3.46         6.41 o                         
  13   1   0        128.98        149.46         9.43 o                         
  14   1   0          6.23         19.54         6.83 o                         
  15   1   0         61.31         62.46         8.49 o                         
   2   2   0       2841.33       2714.76        57.88 o                         
   3   2   0       5363.15       5154.87        88.33 o                         
   4   2   0        882.74        928.54        16.16 o                         
   5   2   0       4636.59       4875.90        81.31 o                         
   6   2   0       2279.98       2258.66        43.75 o                         
   7   2   0        273.96        259.17         9.64 o                         
   8   2   0        635.74        609.31        17.20 o                         
   9   2   0         86.48         92.72         8.58 o                         
  10   2   0        236.79        234.91        10.85 o                         
  11   2   0        576.72        524.93        17.23 o                         
  12   2   0         86.99         75.51        10.08 o                         
  13   2   0        131.54        136.44        11.69 o                         
  14   2   0        119.23        128.08         8.61 o                         
  15   2   0         79.36         90.75         7.91 o                         
   1   3   0       1217.28       1157.68        44.74 o                         
   2   3   0        519.15        457.68         9.33 o                         
   3   3   0       4579.36       4377.23       114.15 o                         
   4   3   0        519.40        483.29         9.11 o                         
   5   3   0       2803.80       2892.21        49.14 o                         
   6   3   0       1960.82       2153.17        45.55 o                         
   7   3   0        417.31        378.17        10.07 o                         
   8   3   0        192.50        191.21         8.86 o                         
   9   3   0       1125.43       1122.36        29.30 o                         
  10   3   0         78.70         54.38        12.23 o                         
  11   3   0        229.78        201.94        12.47 o                         
  12   3   0        166.29        166.06        14.12 o                         
  13   3   0         64.98         55.09        11.62 o                         
  14   3   0         22.77         10.39         7.29 o                         
   0   4   0      16944.21      14161.16       674.52 o                         
   1   4   0      18001.86      15181.37       598.07 o                         
   2   4   0        475.13        418.02        25.66 o                         
   3   4   0        778.99        791.86        19.78 o                         
   4   4   0        629.14        610.13        10.99 o                         
   5   4   0        586.14        620.16        11.68 o                         
   6   4   0       3152.94       3258.93        60.87 o                         
   7   4   0       1320.14       1265.16        25.50 o                         
   8   4   0        875.70        848.56        23.19 o                         
   9   4   0        282.93        293.23        11.37 o                         
  10   4   0        414.81        437.29        15.26 o                         
  11   4   0         16.53         25.89        10.03 o                         
  12   4   0         10.82         13.04        10.69 o                         
  13   4   0         20.13         23.86         7.94 o                         
  14   4   0         59.66         38.89         8.09 o                         
   1   5   0       1848.31       1717.82        67.50 o                         
   2   5   0        915.82        850.01        35.60 o                         
   3   5   0       4627.71       4713.15       112.53 o                         
   4   5   0        978.28       1008.80        19.98 o                         
   5   5   0        679.89        685.48        12.68 o                         
   6   5   0         67.38         72.28         4.82 o                         
   7   5   0        424.63        414.62        10.55 o                         
   8   5   0       1273.08       1294.54        32.64 o                         
   9   5   0       1806.36       1798.02        44.10 o                         
  10   5   0       1592.86       1458.37        37.18 o                         
  11   5   0         98.97         98.68         8.00 o                         
  12   5   0        226.98        230.68        13.80 o                         
  13   5   0         73.60         69.92        12.31 o                         
  14   5   0         46.51         39.42        11.20 o                         
   0   6   0       3015.86       2652.15       120.94 o                         
   1   6   0        808.08        789.06        35.18 o                         
   2   6   0       7873.98       7554.64       299.40 o                         
   3   6   0        304.67        301.55        10.02 o                         
   4   6   0        742.54        789.69        15.94 o                         
   5   6   0       7066.32       7254.83       144.09 o                         
   6   6   0         19.95         30.92         9.09 o                         
   7   6   0         32.74         30.99         4.80 o                         
   8   6   0       1203.13       1203.17        30.70 o                         
   9   6   0        547.33        555.41        17.13 o                         
  10   6   0          6.40          7.62         8.46 o                         
  11   6   0        147.11        149.16        12.23 o                         
  12   6   0         77.48         73.36        11.79 o                         
  13   6   0         26.81         33.56        10.15 o                         
  14   6   0        106.26        103.90        13.09 o                         
   2   7   0        315.39        325.37        15.25 o                         
   3   7   0        688.80        776.10        24.79 o                         
   4   7   0        139.96        142.32         5.32 o                         
   5   7   0        570.81        612.76        15.31 o                         
   6   7   0        911.21        914.05        23.70 o                         
   7   7   0         33.56         35.97         5.66 o                         
   8   7   0        923.05        952.72        24.89 o                         
   9   7   0        285.44        282.27        15.25 o                         
  10   7   0       1022.05       1014.33        36.90 o                         
  11   7   0        230.16        245.17        15.20 o                         
  12   7   0        337.52        310.85        17.11 o                         
  13   7   0         38.92         22.20         7.06 o                         
  14   7   0         15.91         15.08        10.35 o                         
   2   8   0        239.87        231.15        13.34 o                         
   3   8   0        891.73        969.93        43.89 o                         
   4   8   0        415.60        436.31        15.05 o                         
   5   8   0       2401.73       2546.78        82.18 o                         
   6   8   0        166.62        177.97         5.91 o                         
   7   8   0        884.15        888.19        22.70 o                         
   8   8   0         94.53         93.26         7.41 o                         
   9   8   0       1276.46       1228.35        31.79 o                         
  10   8   0        188.54        199.91        13.29 o                         
  11   8   0         67.38         89.44        10.66 o                         
  12   8   0         15.26         35.21         9.86 o                         
  13   8   0         50.55         50.20         7.74 o                         
  14   8   0         23.43         10.81         7.92 o                         
   4   9   0        256.33        290.75        10.69 o                         
   5   9   0         78.32         79.66         5.59 o                         
   6   9   0        100.05         99.79         5.93 o                         
   7   9   0        493.93        516.19        23.49 o                         
   8   9   0        198.49        192.26         8.96 o                         
   9   9   0        156.20        167.56        16.13 o                         
  10   9   0        103.93        103.51         7.98 o                         
  11   9   0        481.82        470.29        21.06 o                         
  12   9   0          2.17          7.81         7.21 o                         
  13   9   0         15.41         16.59         7.14 o                         
  14   9   0         18.91          5.74         9.83 o                         
   4  10   0       3525.46       3767.42       117.24 o                         
   5  10   0        135.66        154.56         7.40 o                         
   6  10   0        141.25        141.61         7.45 o                         
   7  10   0        744.52        726.70        19.45 o                         
   8  10   0        117.18         95.15        12.53 o                         
   9  10   0        202.26        207.51        16.23 o                         
  10  10   0        104.21         89.17         7.31 o                         
  11  10   0         68.92         67.87         8.19 o                         
  12  10   0          9.47          2.87         7.01 o                         
  13  10   0         59.95         58.40         8.25 o                         
   4  11   0        130.16        147.64         9.90 o                         
   5  11   0        795.62        846.38        28.24 o                         
   6  11   0        683.07        682.12        23.71 o                         
   7  11   0        691.68        645.81        23.88 o                         
   8  11   0        174.94        172.16        14.39 o                         
   9  11   0         16.72         -1.64        11.45 o                         
  10  11   0        522.36        542.84        26.26 o                         
  12  11   0          6.03         19.07        13.41 o                         
  13  11   0         21.23         23.41        14.54 o                         
   4  12   0        390.72        353.64        14.12 o                         
   5  12   0        324.87        364.33        13.75 o                         
   6  12   0        218.43        215.70        10.13 o                         
   7  12   0          8.87         17.60         5.00 o                         
   8  12   0         72.88         76.35        12.58 o                         
   9  12   0         33.40         50.53        11.35 o                         
  12  12   0         40.69         51.66        14.86 o                         
  13  12   0         48.80         63.77        15.49 o                         
   5  13   0        488.68        473.70        18.41 o                         
   6  13   0       1340.06       1313.93        44.28 o                         
   7  13   0        682.25        641.84        24.59 o                         
   8  13   0         75.09         61.78        12.31 o                         
   9  13   0        121.66        103.27        11.77 o                         
  10  13   0        106.47        126.04        15.81 o                         
  11  13   0        188.49        213.42        18.76 o                         
  12  13   0          8.73         -7.77        13.97 o                         
   5  14   0        383.45        358.96        14.83 o                         
   6  14   0        104.49         90.03         6.55 o                         
   9  14   0         63.84         62.52        13.36 o                         
  10  14   0         50.01         52.32        13.36 o                         
  11  14   0         14.25         11.65         9.83 o                         
  12  14   0         57.73         69.14        14.83 o                         
   5  15   0        698.77        667.48        25.08 o                         
   6  15   0        355.73        316.96        13.93 o                         
   9  15   0        192.11        199.03        16.79 o                         
  10  15   0         84.29         91.52        14.98 o                         
  11  15   0         46.85         44.28        15.00 o                         
   5  16   0        135.98        133.18         7.94 o                         
   9  16   0         25.16         41.41        13.51 o                         
  10  16   0         28.26         29.00        13.66 o                         
  11  16   0         99.21        127.10        14.12 o                         
   9  17   0         59.28         65.29        11.13 o                         
  10  17   0         20.06         17.75        14.51 o                         
   9  18   0         18.59         59.36        14.47 o                         
  10  18   0         38.62         21.62        11.65 o                         
   9  19   0         15.48         46.83        14.56 o                         
  -3 -24   1         47.25         61.78        18.95 o                         
  -2 -24   1         43.39         47.37        11.50 o                         
  -1 -24   1         56.28         88.47        13.77 o                         
   0 -24   1         11.32         18.36         9.85 o                         
   1 -24   1         65.90         89.83        14.61 o                         
   2 -24   1         28.11         54.59        12.84 o                         
   3 -24   1         97.58         77.47        18.63 o                         
  -5 -23   1        153.19        135.75        14.02 o                         
  -4 -23   1         22.97         48.59         9.71 o                         
  -3 -23   1         23.08         37.47        13.34 o                         
  -2 -23   1          5.13          2.62        11.87 o                         
  -1 -23   1         21.74         22.36        18.07 o                         
   0 -23   1        226.14        222.45        22.11 o                         
   1 -23   1         11.30         30.23        10.71 o                         
   2 -23   1          2.76          4.14        11.30 o                         
   3 -23   1         76.02         86.85        12.35 o                         
   4 -23   1         25.04         26.01        18.11 o                         
   5 -23   1         21.31         22.07        20.55 o                         
  -6 -22   1         22.26         35.15        15.14 o                         
  -5 -22   1         39.48         21.66        22.09 o                         
  -4 -22   1         49.21         55.50        12.62 o                         
  -3 -22   1        154.93        122.54        19.42 o                         
  -2 -22   1         29.40         27.12        22.32 o                         
  -1 -22   1        130.61        112.04        15.57 o                         
   0 -22   1         14.87          2.94        12.82 o                         
   1 -22   1         70.20         64.53        12.60 o                         
   2 -22   1         23.94         37.12        16.50 o                         
   3 -22   1         73.06         47.69        17.09 o                         
   4 -22   1          3.05          5.05        19.60 o                         
   5 -22   1          5.95          8.88        13.02 o                         
   6 -22   1         24.89         47.83         9.96 o                         
  -7 -21   1         26.11         42.25        26.31 o                         
  -6 -21   1         49.87         53.11        11.70 o                         
  -5 -21   1        115.86        117.96        12.45 o                         
  -4 -21   1          8.62          6.06        11.11 o                         
  -3 -21   1         66.72         87.87        13.28 o                         
  -2 -21   1         38.96         10.30        16.38 o                         
  -1 -21   1         14.66         17.59        11.31 o                         
   0 -21   1        136.44        141.86        13.03 o                         
   1 -21   1          7.06          4.33        11.67 o                         
   2 -21   1          2.39         -4.17        12.04 o                         
   3 -21   1        108.30        119.97        13.11 o                         
   4 -21   1         40.52         11.01        10.67 o                         
   5 -21   1        430.86        498.44        20.99 o                         
   6 -21   1        287.00        308.20        16.88 o                         
   7 -21   1         12.33          9.41        14.42 o                         
  -8 -20   1         28.07         15.59         9.86 o                         
  -7 -20   1         20.95         32.93        12.87 o                         
  -6 -20   1        200.41        193.95        16.10 o                         
  -5 -20   1         19.02         11.29        11.12 o                         
  -4 -20   1         50.04         42.75        10.72 o                         
  -3 -20   1        226.29        226.75        13.65 o                         
  -2 -20   1         66.91         65.52        12.59 o                         
  -1 -20   1          7.99         27.96        11.20 o                         
   0 -20   1        217.15        216.94        14.15 o                         
   1 -20   1         17.11          0.83        15.05 o                         
   2 -20   1         73.25         64.77        15.62 o                         
   3 -20   1         90.84         98.93        13.38 o                         
   4 -20   1         29.36         22.34        17.51 o                         
   5 -20   1         69.51         60.19        10.50 o                         
   6 -20   1        111.31        132.77        15.92 o                         
   7 -20   1        107.30        119.79        11.76 o                         
   8 -20   1         36.14         43.52        18.76 o                         
  -9 -19   1          9.01         15.71         8.76 o                         
  -8 -19   1         52.14         68.07        10.11 o                         
  -7 -19   1         63.17         93.36        10.21 o                         
  -6 -19   1        150.41        138.07        18.83 o                         
  -5 -19   1        273.40        337.43        16.88 o                         
  -4 -19   1         58.41         44.28        11.66 o                         
  -3 -19   1         23.07          7.05        11.30 o                         
  -2 -19   1        568.62        546.47        39.07 o                         
  -1 -19   1        649.43        640.21        23.79 o                         
   0 -19   1         44.07         62.05        10.60 o                         
   1 -19   1        742.95        689.54        38.25 o                         
   2 -19   1        245.30        245.38        15.43 o                         
   3 -19   1        148.94        138.12        12.96 o                         
   4 -19   1         79.11        113.77        11.36 o                         
   5 -19   1         17.36          6.65        11.57 o                         
   6 -19   1          7.61          8.62         8.03 o                         
   7 -19   1         65.20         84.57        11.06 o                         
   8 -19   1         27.32         59.98        10.80 o                         
   9 -19   1         40.21         19.70        13.25 o                         
  -9 -18   1         80.61         87.97         9.68 o                         
  -8 -18   1         44.43         46.38        21.80 o                         
  -7 -18   1         38.92         38.50         8.54 o                         
  -6 -18   1        277.72        253.91        14.44 o                         
  -5 -18   1        126.87        103.35        13.45 o                         
  -4 -18   1        302.69        296.84        15.63 o                         
  -3 -18   1        279.73        263.54        14.11 o                         
  -2 -18   1         92.59         99.32        10.78 o                         
  -1 -18   1        115.23         89.04        10.70 o                         
   0 -18   1        390.90        367.72        17.61 o                         
   1 -18   1         30.51         18.20        10.69 o                         
   2 -18   1        288.40        247.40        13.05 o                         
   3 -18   1        167.07        154.58        24.89 o                         
   4 -18   1        152.60        146.86        11.58 o                         
   5 -18   1         70.17         67.90        11.33 o                         
   6 -18   1        199.41        204.14        13.41 o                         
   7 -18   1        113.60         83.04        10.64 o                         
   8 -18   1        144.22        149.63        11.43 o                         
   9 -18   1         28.83         26.08         8.56 o                         
  -9 -17   1        196.47        203.44        11.53 o                         
  -8 -17   1         22.68         54.16        13.61 o                         
  -7 -17   1        104.44         88.29        10.28 o                         
  -6 -17   1         15.01         29.52        14.47 o                         
  -5 -17   1          5.37          6.19         9.74 o                         
  -4 -17   1         27.70         11.23        14.27 o                         
  -3 -17   1        607.25        604.74        36.20 o                         
  -2 -17   1        287.34        294.48        31.25 o                         
  -1 -17   1        355.76        376.07        17.18 o                         
   0 -17   1        596.64        560.65        20.70 o                         
   1 -17   1        332.23        346.01        16.86 o                         
   2 -17   1         74.45         77.77        11.28 o                         
   3 -17   1        289.59        258.55        15.26 o                         
   4 -17   1        350.46        350.33        16.55 o                         
   5 -17   1         10.38         -6.63         7.98 o                         
   6 -17   1        824.88        867.87        28.37 o                         
   7 -17   1        112.22        119.42        11.47 o                         
   8 -17   1        150.84        150.71        25.95 o                         
   9 -17   1         66.45         86.20        14.83 o                         
 -10 -16   1         48.37         46.83        11.79 o                         
  -8 -16   1        138.70        139.99        10.33 o                         
  -7 -16   1        515.29        513.01        18.77 o                         
  -6 -16   1        211.88        194.81        11.93 o                         
  -5 -16   1        295.75        297.47        14.50 o                         
  -4 -16   1         98.63        119.58        11.50 o                         
  -3 -16   1        148.18        137.65        25.36 o                         
  -2 -16   1         39.91         34.91         8.69 o                         
  -1 -16   1        585.02        568.08        52.81 o                         
   0 -16   1        144.30        125.60        10.28 o                         
   1 -16   1        440.72        398.10        17.01 o                         
   2 -16   1        101.20         95.06        10.78 o                         
   3 -16   1        146.22        154.52         6.85 o                         
   4 -16   1         37.75         47.24         9.97 o                         
   5 -16   1        216.47        224.34         8.24 o                         
   6 -16   1        227.85        229.14        13.06 o                         
   7 -16   1        348.50        340.25        15.10 o                         
   8 -16   1         32.51         15.45        12.55 o                         
   9 -16   1         50.19         46.00         7.76 o                         
  10 -16   1         11.77          8.85        11.45 o                         
 -10 -15   1         17.50         22.80        10.47 o                         
  -9 -15   1        164.00        169.39         9.91 o                         
  -8 -15   1        125.22        126.99         8.84 o                         
  -7 -15   1        339.35        366.16        15.02 o                         
  -6 -15   1         59.59         63.64         8.70 o                         
  -5 -15   1        114.22        121.52        10.95 o                         
  -4 -15   1        318.09        348.08        15.03 o                         
  -3 -15   1        276.40        273.71        13.92 o                         
  -2 -15   1         62.81         59.11        10.30 o                         
  -1 -15   1        616.80        628.29        21.91 o                         
   0 -15   1        789.87        749.19        24.24 o                         
   1 -15   1        632.95        639.05        30.88 o                         
   2 -15   1        213.86        233.77        13.20 o                         
   3 -15   1          2.96         15.44         4.06 o                         
   4 -15   1        493.34        521.32        19.40 o                         
   5 -15   1        497.86        488.92        14.20 o                         
   6 -15   1         55.99         51.01         5.24 o                         
   7 -15   1         75.87         69.65         9.19 o                         
   8 -15   1         17.29         24.94         6.19 o                         
   9 -15   1        104.25         86.31         8.70 o                         
  10 -15   1          5.87          2.60         9.64 o                         
 -10 -14   1         44.46         65.78        10.91 o                         
  -9 -14   1        112.91        115.77         9.13 o                         
  -8 -14   1        422.68        430.88        15.61 o                         
  -7 -14   1        338.82        306.85        13.17 o                         
  -6 -14   1        789.03        827.14        27.47 o                         
  -5 -14   1        927.82        985.01        28.84 o                         
  -4 -14   1        113.20        108.47         5.88 o                         
  -3 -14   1        117.35        121.26         9.09 o                         
  -2 -14   1        123.48        129.73        11.83 o                         
  -1 -14   1        225.41        229.56        11.67 o                         
   0 -14   1        149.22        195.70        12.20 o                         
   1 -14   1        247.71        272.91        13.15 o                         
   2 -14   1         91.79         85.51        16.34 o                         
   3 -14   1         59.89         62.69         4.83 o                         
   4 -14   1         37.83         35.28         5.06 o                         
   5 -14   1        479.81        475.02        12.73 o                         
   6 -14   1          7.14         -7.86         7.86 o                         
   7 -14   1        779.83        782.97        24.47 o                         
   8 -14   1        116.41        130.63        13.79 o                         
   9 -14   1         24.18         31.01         7.17 o                         
  10 -14   1         41.21         54.16        11.52 o                         
 -10 -13   1          6.82         11.13         9.10 o                         
  -9 -13   1         12.12          7.65         6.24 o                         
  -8 -13   1         44.73         28.61         7.01 o                         
  -7 -13   1         16.01         27.66         7.43 o                         
  -6 -13   1        150.34        150.32        10.02 o                         
  -5 -13   1        176.08        172.32         6.91 o                         
  -4 -13   1        310.22        331.26         9.68 o                         
  -3 -13   1         34.11         24.67         8.08 o                         
  -2 -13   1        199.80        220.18        11.63 o                         
   0 -13   1       4066.28       4053.07       122.00 o                         
   1 -13   1          7.16          8.85         8.19 o                         
   2 -13   1        220.58        209.33        16.30 o                         
   3 -13   1         96.17         82.05         5.20 o                         
   4 -13   1         21.40         14.73         3.71 o                         
   5 -13   1        104.55        104.30         5.95 o                         
   6 -13   1        130.00        129.03         6.27 o                         
   7 -13   1        269.46        276.28        10.33 o                         
   8 -13   1        510.77        503.31        17.37 o                         
   9 -13   1         66.39         75.79        10.74 o                         
  10 -13   1          5.47          7.85         7.62 o                         
 -10 -12   1         86.00         88.85         9.73 o                         
  -9 -12   1        167.00        159.52         8.50 o                         
  -8 -12   1         87.46         88.47         5.70 o                         
  -7 -12   1        703.02        671.16        16.85 o                         
  -6 -12   1        645.38        661.19        13.84 o                         
  -5 -12   1         49.14         58.74         4.89 o                         
  -4 -12   1        151.45        168.18         5.88 o                         
  -3 -12   1         94.94        106.84         6.86 o                         
  -2 -12   1         48.25         56.96         6.30 o                         
  -1 -12   1       1008.80       1109.14        23.23 o                         
   0 -12   1          0.71          5.40         6.18 o                         
   1 -12   1        525.35        545.84        17.58 o                         
   2 -12   1        197.12        208.51         9.57 o                         
   3 -12   1         24.36         29.15         8.90 o                         
   4 -12   1         38.22         27.15         3.46 o                         
   5 -12   1        788.40        794.15        18.16 o                         
   6 -12   1        390.15        373.54        10.59 o                         
   7 -12   1        139.24        141.62         6.47 o                         
   8 -12   1        335.85        328.23        12.44 o                         
   9 -12   1       1299.95       1259.12        35.34 o                         
  10 -12   1         19.17         16.95         6.24 o                         
 -10 -11   1        139.61        143.05         7.19 o                         
  -9 -11   1         44.18         57.88         6.00 o                         
  -8 -11   1         18.46         22.54         5.32 o                         
  -7 -11   1        263.64        253.80         7.04 o                         
  -6 -11   1        347.99        367.22         8.54 o                         
  -5 -11   1        272.62        275.61         6.55 o                         
  -4 -11   1       1249.18       1329.92        22.35 o                         
  -3 -11   1       1355.03       1346.93        26.13 o                         
  -2 -11   1        267.31        292.10         8.00 o                         
  -1 -11   1        759.76        715.24        17.53 o                         
   0 -11   1         31.77         43.25         7.82 o                         
   1 -11   1        534.67        505.15        12.99 o                         
   2 -11   1        136.00        114.20         5.84 o                         
   3 -11   1        831.19        871.67        19.97 o                         
   4 -11   1        108.43        117.38         4.70 o                         
   5 -11   1        145.73        140.74         5.74 o                         
   6 -11   1        102.66        106.69         5.02 o                         
   7 -11   1        305.11        279.99         9.74 o                         
   8 -11   1        123.77        111.50         6.16 o                         
   9 -11   1         18.19         14.71         6.62 o                         
  10 -11   1        478.09        503.49        17.89 o                         
 -10 -10   1         24.95         19.00         4.21 o                         
  -9 -10   1        566.86        555.71        13.62 o                         
  -8 -10   1        302.25        282.57         7.22 o                         
  -7 -10   1        695.82        702.35        14.41 o                         
  -6 -10   1        295.84        304.10         6.90 o                         
  -5 -10   1         65.36         70.52         4.63 o                         
  -4 -10   1        271.67        294.07         6.61 o                         
  -3 -10   1        458.20        479.13        10.96 o                         
  -2 -10   1       1564.11       1562.64        35.41 o                         
  -1 -10   1       1524.34       1589.73        48.03 o                         
   0 -10   1       1128.18       1117.81        25.75 o                         
   1 -10   1       1008.12       1067.84        24.20 o                         
   2 -10   1       1258.52       1224.24        28.31 o                         
   3 -10   1         12.45         22.34         3.43 o                         
   4 -10   1        380.91        387.62         8.70 o                         
   5 -10   1        234.64        231.77         6.15 o                         
   6 -10   1        159.17        164.37         5.26 o                         
   7 -10   1         92.70        109.05         3.95 o                         
   8 -10   1        131.43        125.44         7.40 o                         
   9 -10   1         45.66         46.59         5.24 o                         
  10 -10   1        430.88        444.25        24.35 o                         
 -14  -9   1         54.23         74.16        14.56 o                         
 -13  -9   1          7.87        -10.69        10.69 o                         
 -10  -9   1        822.87        780.46        21.34 o                         
  -9  -9   1        723.02        689.57        17.56 o                         
  -8  -9   1        115.76        104.82         4.13 o                         
  -7  -9   1        115.91        110.24         4.71 o                         
  -6  -9   1         31.73         33.68         3.46 o                         
  -5  -9   1         34.92         33.89         3.17 o                         
  -4  -9   1        497.97        489.51         9.21 o                         
  -3  -9   1        986.59       1087.66        18.18 o                         
  -2  -9   1        947.70        916.27        20.98 o                         
  -1  -9   1       2977.00       2981.24        65.55 o                         
   0  -9   1         49.35         24.18         5.31 o                         
   1  -9   1       1298.64       1362.66        30.44 o                         
   2  -9   1        295.82        279.44        11.96 o                         
   3  -9   1       2002.64       2136.15        39.15 o                         
   4  -9   1        226.32        253.72         6.54 o                         
   5  -9   1        176.30        186.97         5.48 o                         
   6  -9   1        215.72        223.00        10.36 o                         
   7  -9   1         10.23         13.16         3.59 o                         
   8  -9   1         41.57         41.22         3.37 o                         
   9  -9   1        225.67        219.15         6.00 o                         
  10  -9   1         26.29         28.27         4.46 o                         
 -14  -8   1          1.18         10.10        12.85 o                         
 -13  -8   1         11.79          4.95        12.82 o                         
 -12  -8   1         33.99         35.40         7.45 o                         
 -11  -8   1        311.23        286.51        14.32 o                         
 -10  -8   1          9.84          9.16         6.13 o                         
  -9  -8   1        184.32        177.65         4.37 o                         
  -8  -8   1        670.30        646.51        12.93 o                         
  -7  -8   1         78.88         84.19         3.42 o                         
  -6  -8   1       1136.92       1152.07        21.05 o                         
  -5  -8   1        752.37        823.19        14.19 o                         
  -4  -8   1        868.39        867.81        14.88 o                         
  -3  -8   1        159.80        184.47         5.08 o                         
  -2  -8   1       1730.98       1621.15        37.24 o                         
  -1  -8   1        859.43        828.09        19.23 o                         
   0  -8   1         49.45         43.31         4.04 o                         
   1  -8   1       1223.03       1173.45        26.81 o                         
   2  -8   1       3595.42       3405.90        73.08 o                         
   3  -8   1       1205.77       1257.99        23.13 o                         
   4  -8   1       1935.44       1997.31        37.26 o                         
   5  -8   1        240.82        214.63         5.63 o                         
   6  -8   1         73.84         74.93         4.51 o                         
   7  -8   1        628.68        680.51        15.57 o                         
   8  -8   1         11.25          6.36         2.75 o                         
   9  -8   1         80.40         71.75         4.17 o                         
  10  -8   1        959.85        944.01        30.78 o                         
  11  -8   1         85.01         86.79         7.28 o                         
 -14  -7   1          6.17         16.57         9.81 o                         
 -13  -7   1        156.34        158.97        18.02 o                         
 -12  -7   1         80.37         76.76         8.57 o                         
 -11  -7   1        198.72        174.64        10.35 o                         
 -10  -7   1         29.18         24.48         3.60 o                         
  -9  -7   1        106.78        111.43         3.19 o                         
  -8  -7   1        187.74        199.56         4.54 o                         
  -7  -7   1        603.85        604.95         9.47 o                         
  -6  -7   1        218.87        224.66         5.19 o                         
  -5  -7   1        323.24        352.45         6.98 o                         
  -4  -7   1       1455.67       1506.85        24.37 o                         
  -3  -7   1        945.42        943.85        17.67 o                         
  -2  -7   1        164.28        156.13        10.54 o                         
  -1  -7   1         36.89         46.09         3.22 o                         
   0  -7   1        839.77        778.13        46.86 o                         
   1  -7   1        139.63        146.96         5.31 o                         
   2  -7   1        470.52        438.10         8.66 o                         
   3  -7   1       2486.43       2542.34        46.36 o                         
   4  -7   1          6.86          2.11         2.87 o                         
   5  -7   1        964.57        988.87        18.46 o                         
   6  -7   1        331.83        370.58         9.51 o                         
   7  -7   1        309.04        318.77         8.75 o                         
   8  -7   1        357.21        337.87         7.23 o                         
   9  -7   1        984.26        992.57        18.34 o                         
  10  -7   1       1167.75       1098.76        24.77 o                         
  11  -7   1          1.74         10.40         5.44 o                         
  14  -7   1         52.48         70.17        14.96 o                         
 -14  -6   1          7.58         26.21        13.46 o                         
 -13  -6   1        125.05        121.45         7.98 o                         
 -12  -6   1         14.64         20.45         7.11 o                         
 -11  -6   1         47.11         68.08         8.26 o                         
 -10  -6   1        295.43        270.82        13.41 o                         
  -9  -6   1        189.90        176.07         5.30 o                         
  -8  -6   1        443.54        447.65         8.05 o                         
  -7  -6   1         60.26         59.97         2.33 o                         
  -6  -6   1         78.77         83.44         2.59 o                         
  -5  -6   1       1620.89       1647.81        26.81 o                         
  -4  -6   1         75.14         71.10         3.02 o                         
  -3  -6   1        213.29        206.85         5.91 o                         
  -2  -6   1        188.20        187.69         6.08 o                         
  -1  -6   1        224.85        229.43         6.66 o                         
   0  -6   1       4211.66       3790.28       168.78 o                         
   1  -6   1         12.87          9.18         4.35 o                         
   2  -6   1        372.25        400.32         8.85 o                         
   3  -6   1       1536.35       1512.51        35.55 o                         
   4  -6   1       1439.27       1467.64        30.82 o                         
   5  -6   1         34.75         42.42         2.85 o                         
   6  -6   1        467.15        494.28         9.60 o                         
   7  -6   1        111.94        125.12         3.61 o                         
   8  -6   1        518.05        488.19         9.58 o                         
   9  -6   1        683.10        715.21        12.04 o                         
  10  -6   1        471.00        444.77        12.37 o                         
  11  -6   1        173.58        174.22        10.35 o                         
  12  -6   1         54.64         71.22         7.13 o                         
  14  -6   1         83.45         96.38        15.05 o                         
 -14  -5   1          5.54         11.01        12.26 o                         
 -13  -5   1          4.23         15.83         9.43 o                         
 -12  -5   1         53.73         47.80         8.03 o                         
 -11  -5   1         23.59         28.62         7.80 o                         
  -9  -5   1        584.62        561.98        13.08 o                         
  -8  -5   1       1995.32       2048.88        33.90 o                         
  -7  -5   1        678.85        669.64        11.32 o                         
  -6  -5   1        426.33        425.65         7.95 o                         
  -5  -5   1       3207.11       3309.38        47.64 o                         
  -4  -5   1       4587.40       4632.36        68.27 o                         
  -3  -5   1       1785.06       1835.30        33.49 o                         
  -2  -5   1       3343.24       2931.02        68.67 o                         
  -1  -5   1       6951.44       6759.33       172.82 o                         
   0  -5   1       1028.28        899.81        51.57 o                         
   1  -5   1       4541.39       4205.09       242.11 o                         
   2  -5   1       2098.39       1948.43        63.99 o                         
   3  -5   1       2665.99       2839.78       103.67 o                         
   4  -5   1       5923.48       6322.48       129.25 o                         
   5  -5   1        859.85        875.59        18.48 o                         
   6  -5   1       1920.19       1784.42        33.82 o                         
   7  -5   1         68.68         80.23         3.19 o                         
   8  -5   1        217.84        216.64         5.07 o                         
   9  -5   1        163.45        167.46         3.70 o                         
  10  -5   1         78.64         75.26         4.17 o                         
  11  -5   1         65.90         65.53         7.36 o                         
  12  -5   1        109.69        111.70         8.61 o                         
  13  -5   1         74.49         57.66        12.60 o                         
  14  -5   1          5.86          7.09         9.34 o                         
 -14  -4   1         36.57         53.77         7.63 o                         
 -13  -4   1        116.39        118.32         8.52 o                         
 -12  -4   1         87.64         70.25         7.47 o                         
 -11  -4   1        147.37        138.21         7.62 o                         
 -10  -4   1       1963.14       1745.95        43.93 o                         
  -9  -4   1        884.21        909.47        32.12 o                         
  -8  -4   1        857.16        812.67        22.54 o                         
  -7  -4   1        727.79        731.36        15.91 o                         
  -6  -4   1        587.13        606.98        10.13 o                         
  -5  -4   1        567.43        604.04        10.12 o                         
  -4  -4   1       1878.51       1887.37        27.45 o                         
  -3  -4   1       2230.93       2209.88        34.59 o                         
  -2  -4   1       7896.11       7470.17       154.84 o                         
  -1  -4   1       6435.63       5311.64       163.97 o                         
   0  -4   1       6533.49       5895.94       260.40 o                         
   1  -4   1       9164.70       8280.47       381.75 o                         
   2  -4   1      10239.83       9639.67       201.46 o                         
   3  -4   1         38.08         37.04         2.54 o                         
   4  -4   1       8583.53       8695.57       203.17 o                         
   5  -4   1        622.50        621.15        15.30 o                         
   6  -4   1        198.92        232.12         5.77 o                         
   7  -4   1        946.32        983.97        17.91 o                         
   8  -4   1        518.61        512.51         9.74 o                         
   9  -4   1         54.67         57.86         2.92 o                         
  10  -4   1        107.25        104.54         8.02 o                         
  11  -4   1        408.38        373.35        16.33 o                         
  12  -4   1         37.29         29.52         7.31 o                         
  13  -4   1        206.91        197.91         9.68 o                         
  14  -4   1         60.84         53.47        10.30 o                         
 -14  -3   1         32.55         41.36        11.74 o                         
 -13  -3   1        345.01        362.45        13.57 o                         
 -12  -3   1        205.58        182.19         8.94 o                         
 -11  -3   1          6.67         12.59         8.52 o                         
 -10  -3   1        531.52        511.24        15.62 o                         
  -9  -3   1        331.57        345.79        11.86 o                         
  -8  -3   1        184.08        183.44        10.17 o                         
  -7  -3   1        240.15        243.21        11.72 o                         
  -6  -3   1        938.54       1006.05        27.93 o                         
  -5  -3   1        720.73        712.46        11.02 o                         
  -4  -3   1       4637.23       4842.83        71.77 o                         
  -3  -3   1       3033.88       3051.24        82.94 o                         
  -2  -3   1        616.05        629.66        18.78 o                         
  -1  -3   1       7803.46       6952.16       374.65 o                         
   1  -3   1      10246.17       9568.29       261.27 o                         
   2  -3   1       4675.82       4658.15        94.31 o                         
   3  -3   1        516.56        515.20        11.18 o                         
   4  -3   1        635.58        658.66        14.45 o                         
   5  -3   1       2685.51       2752.19        58.25 o                         
   6  -3   1       2321.35       2424.25        52.66 o                         
   7  -3   1        213.28        208.03         5.20 o                         
   8  -3   1        591.16        604.48        16.05 o                         
   9  -3   1        695.35        693.62        24.74 o                         
  10  -3   1        411.11        377.59        16.43 o                         
  11  -3   1        140.90        129.94         9.64 o                         
  12  -3   1        221.28        206.83        20.67 o                         
  13  -3   1         34.15         39.24         6.72 o                         
 -15  -2   1         56.29         58.55        14.00 o                         
 -14  -2   1         13.25          3.59         7.08 o                         
 -13  -2   1          3.28          4.24         6.74 o                         
 -12  -2   1          5.69          6.17         5.49 o                         
 -11  -2   1         58.88         64.07         8.09 o                         
 -10  -2   1         62.77         71.84         7.05 o                         
  -9  -2   1        371.26        371.42        12.53 o                         
  -8  -2   1        165.79        169.37         7.83 o                         
  -7  -2   1       1742.89       1662.49        52.30 o                         
  -6  -2   1        134.27        159.78         8.31 o                         
  -5  -2   1       3489.88       3566.53        65.09 o                         
  -4  -2   1       4015.16       3959.74        55.49 o                         
  -3  -2   1       5518.94       5365.24        77.80 o                         
  -2  -2   1       3967.40       3708.48        64.75 o                         
  -1  -2   1        166.06        143.47         5.64 o                         
   1  -2   1        335.10        251.97        12.90 o                         
   2  -2   1       3476.23       3097.35        66.89 o                         
   3  -2   1        743.72        705.25        19.29 o                         
   4  -2   1        439.03        463.80        13.14 o                         
   5  -2   1       1763.18       1890.40        40.15 o                         
   6  -2   1        848.35        846.49        18.75 o                         
   7  -2   1        118.90        125.57         6.15 o                         
   8  -2   1        897.62        905.69        32.04 o                         
   9  -2   1       2680.48       2568.97        84.12 o                         
  10  -2   1         10.11          5.88         6.77 o                         
  11  -2   1        412.55        385.94        13.14 o                         
  12  -2   1         46.31         54.38         8.09 o                         
  13  -2   1         72.05         81.15        17.81 o                         
  14  -2   1         23.29          9.32         8.90 o                         
 -15  -1   1        106.34        113.93        10.71 o                         
 -14  -1   1         31.61         37.73        10.21 o                         
 -13  -1   1         28.70         12.03         6.98 o                         
 -12  -1   1        260.24        261.41        11.17 o                         
 -11  -1   1        169.20        161.58         8.60 o                         
 -10  -1   1         30.25         24.17         7.09 o                         
  -9  -1   1       1768.53       1675.02        41.22 o                         
  -8  -1   1        363.05        389.57        12.41 o                         
  -7  -1   1        861.93        854.63        15.78 o                         
  -6  -1   1       3231.51       3318.43        56.82 o                         
  -5  -1   1        866.81        820.44        16.73 o                         
  -4  -1   1       3769.96       3687.07        73.92 o                         
  -3  -1   1       1568.32       1580.72        26.77 o                         
  -2  -1   1       1079.95        961.84        27.06 o                         
   2  -1   1       1933.79       1783.12        51.89 o                         
   3  -1   1         81.06         73.09         2.38 o                         
   4  -1   1       6928.03       6912.67       123.97 o                         
   5  -1   1       6650.02       6874.44       149.87 o                         
   6  -1   1        344.21        324.09         6.90 o                         
   7  -1   1        525.68        500.77        15.11 o                         
   8  -1   1         74.05         83.33        10.57 o                         
   9  -1   1        390.77        378.79        18.29 o                         
  10  -1   1        496.33        497.76        16.04 o                         
  11  -1   1         10.57         15.57         6.06 o                         
  12  -1   1         96.89         84.52         7.46 o                         
  13  -1   1         68.59         83.92         7.86 o                         
  14  -1   1         93.61         95.18         8.21 o                         
 -15   0   1          0.61         -2.72         9.99 o                         
 -14   0   1         15.87         31.60        10.03 o                         
 -13   0   1          0.14         -7.04         7.04 o                         
 -12   0   1        217.55        204.47        10.20 o                         
 -11   0   1         13.45         11.99         5.32 o                         
 -10   0   1         14.92         13.82         5.08 o                         
  -9   0   1        851.01        814.10        22.72 o                         
  -8   0   1         37.29         71.86         8.12 o                         
  -7   0   1        185.52        187.19         6.57 o                         
  -6   0   1       8681.79       9339.59       175.74 o                         
  -5   0   1        101.96         82.60         4.36 o                         
  -4   0   1        624.19        614.30        12.84 o                         
  -3   0   1       1825.35       1754.52        34.18 o                         
  -2   0   1       9683.51       8907.22       218.94 o                         
   2   0   1      11769.17      10791.55       224.56 o                         
   3   0   1       8601.30       8514.39       181.55 o                         
   4   0   1       3579.33       3708.98        67.98 o                         
   5   0   1       2146.60       2316.95        41.55 o                         
   6   0   1       3117.79       3347.16        60.72 o                         
   7   0   1       1543.37       1488.19        37.15 o                         
   8   0   1        128.60        140.12        11.87 o                         
   9   0   1          5.38          9.13         6.23 o                         
  10   0   1          0.29         -2.91         6.30 o                         
  11   0   1          2.55         -4.72         8.70 o                         
  12   0   1         95.16        102.45         8.03 o                         
  13   0   1        391.08        426.08        14.39 o                         
  14   0   1         61.88         65.87        14.23 o                         
 -15   1   1        106.30        103.33         9.55 o                         
 -14   1   1         31.61         32.38         7.43 o                         
 -13   1   1         28.71         29.04        10.25 o                         
 -12   1   1        260.19        260.79         9.14 o                         
 -11   1   1        169.23        155.18         7.18 o                         
 -10   1   1         30.18         14.74         6.98 o                         
  -9   1   1       1769.10       1671.80        42.10 o                         
  -8   1   1        362.77        401.55        13.08 o                         
  -7   1   1        864.66        872.84        22.05 o                         
  -6   1   1       3229.96       3379.19        63.75 o                         
  -5   1   1        864.36        798.52        16.86 o                         
  -4   1   1       3769.69       3864.87        70.80 o                         
  -3   1   1       1569.76       1614.86        27.27 o                         
  -2   1   1       1080.30        983.74        17.80 o                         
   2   1   1       1932.75       1824.46        68.13 o                         
   3   1   1         81.05         75.14         2.32 o                         
   4   1   1       6927.49       6832.06       122.42 o                         
   5   1   1       6655.13       6875.58       125.42 o                         
   6   1   1        342.40        336.68         6.96 o                         
   7   1   1        524.79        516.45        13.81 o                         
   8   1   1         73.48         83.82         7.14 o                         
   9   1   1        390.88        409.32        14.06 o                         
  10   1   1        495.97        483.41        15.98 o                         
  11   1   1         10.54         -2.79         6.74 o                         
  12   1   1         96.93        106.48        11.96 o                         
  13   1   1         68.61         78.84         8.68 o                         
  14   1   1         93.61         95.94         8.25 o                         
 -15   2   1         56.31         52.46         9.28 o                         
 -14   2   1         13.27          8.37         8.12 o                         
 -13   2   1          3.23          7.85         9.56 o                         
 -11   2   1         58.86         68.52         9.08 o                         
 -10   2   1         62.91         80.32         7.12 o                         
  -9   2   1        370.71        378.30        13.52 o                         
  -8   2   1        165.50        176.68         8.97 o                         
  -7   2   1       1741.40       1746.01        34.21 o                         
  -6   2   1        133.40        162.68         7.90 o                         
  -5   2   1       3494.47       3649.20        68.07 o                         
  -4   2   1       4014.95       4083.46        91.26 o                         
  -3   2   1       5522.09       5283.93        79.01 o                         
  -2   2   1       3964.24       3687.11        56.88 o                         
  -1   2   1        165.79        118.79        13.17 o                         
   1   2   1        335.53        278.78        18.75 o                         
   2   2   1       3477.79       3261.44        55.19 o                         
   3   2   1        743.32        708.24        12.35 o                         
   4   2   1        439.23        449.40         7.66 o                         
   5   2   1       1761.21       1830.13        28.95 o                         
   6   2   1        849.20        858.87        14.02 o                         
   7   2   1        118.96        123.90         3.85 o                         
   8   2   1        898.04        931.59        24.30 o                         
   9   2   1       2681.11       2537.17        60.78 o                         
  10   2   1         10.02          9.42         7.33 o                         
  11   2   1        411.82        362.26        23.49 o                         
  12   2   1         46.20         59.36        11.33 o                         
  13   2   1         72.15         74.43        11.89 o                         
  14   2   1         23.32         16.66         6.77 o                         
 -14   3   1         32.52         52.69         8.36 o                         
 -13   3   1        345.08        336.18        19.52 o                         
 -12   3   1        205.61        167.67        12.58 o                         
 -11   3   1          6.67         12.31         9.78 o                         
 -10   3   1        531.11        517.82        16.82 o                         
  -9   3   1        331.77        332.39        20.21 o                         
  -8   3   1        183.89        185.80         8.99 o                         
  -7   3   1        240.73        242.78         7.87 o                         
  -6   3   1        935.93       1012.50        20.89 o                         
  -5   3   1        720.93        743.92        15.44 o                         
  -4   3   1       4633.71       4875.17        78.69 o                         
  -3   3   1       3040.15       3086.81        51.13 o                         
  -2   3   1        616.14        614.49        10.89 o                         
  -1   3   1       7803.84       6977.57       636.17 o                         
   1   3   1      10247.36       9399.92       706.54 o                         
   2   3   1       4676.60       4403.97        76.09 o                         
   3   3   1        515.72        538.34         9.76 o                         
   4   3   1        636.31        670.28        10.86 o                         
   5   3   1       2684.84       2796.70        43.43 o                         
   6   3   1       2322.57       2496.10        38.73 o                         
   7   3   1        212.94        203.89         4.99 o                         
   8   3   1        591.60        621.85        14.09 o                         
   9   3   1        695.04        644.78        19.10 o                         
  10   3   1        411.54        374.87        13.69 o                         
  11   3   1        141.08        115.72        12.45 o                         
  12   3   1        221.24        236.42        15.40 o                         
  13   3   1         34.09         41.41        11.08 o                         
  14   3   1         18.64          5.96        10.71 o                         
 -14   4   1         36.59         53.29         7.42 o                         
 -13   4   1        116.36        117.73        11.89 o                         
 -12   4   1         87.70         65.53        11.92 o                         
 -11   4   1        147.39        132.81        10.47 o                         
 -10   4   1       1964.06       1862.27        45.37 o                         
  -9   4   1        883.68        877.70        24.27 o                         
  -8   4   1        856.86        817.20        22.46 o                         
  -7   4   1        728.32        724.36        16.04 o                         
  -6   4   1        586.99        598.29        13.25 o                         
  -5   4   1        568.60        613.26        13.27 o                         
  -4   4   1       1877.21       1896.23        35.93 o                         
  -3   4   1       2231.31       2227.70        63.35 o                         
  -2   4   1       7901.61       7494.78       308.37 o                         
  -1   4   1       6435.33       5873.79       161.17 o                         
   0   4   1       6533.47       5895.26       322.83 o                         
   1   4   1       9165.63       8527.86       230.90 o                         
   2   4   1      10233.90       9093.74       298.83 o                         
   3   4   1         37.98         36.52         1.73 o                         
   4   4   1       8585.76       8720.26       276.62 o                         
   5   4   1        623.08        612.78        10.46 o                         
   6   4   1        199.04        224.13         4.97 o                         
   7   4   1        947.14        967.09        17.75 o                         
   8   4   1        517.56        516.45        12.27 o                         
   9   4   1         54.89         58.54         7.36 o                         
  10   4   1        106.92         83.12         7.45 o                         
  11   4   1        408.12        378.20        19.49 o                         
  12   4   1         37.29         47.24         8.38 o                         
  13   4   1        207.17        206.48        10.48 o                         
  14   4   1         60.90         24.17        11.23 o                         
 -14   5   1          5.42          5.96        10.25 o                         
 -13   5   1          4.21         -2.79        10.33 o                         
 -12   5   1         53.78         60.80        10.74 o                         
 -11   5   1         23.54         11.40         6.97 o                         
 -10   5   1          7.06         35.77        12.36 o                         
  -9   5   1        584.41        574.67        22.48 o                         
  -8   5   1       1995.02       2042.47        49.52 o                         
  -7   5   1        678.27        679.82        18.45 o                         
  -6   5   1        426.54        423.93        10.28 o                         
  -5   5   1       3209.70       3282.79        61.79 o                         
  -4   5   1       4589.51       4747.44       117.55 o                         
  -3   5   1       1786.94       1874.14        44.78 o                         
  -2   5   1       3344.29       2882.74       116.02 o                         
  -1   5   1       6952.11       6560.34       279.18 o                         
   0   5   1       1028.25        939.53        49.38 o                         
   1   5   1       4539.58       4129.72       215.04 o                         
   2   5   1       2095.62       1858.02        52.96 o                         
   3   5   1       2666.31       2787.09        75.99 o                         
   4   5   1       5921.69       6088.25       107.24 o                         
   5   5   1        858.87        885.42        14.30 o                         
   6   5   1       1920.80       1865.30        33.93 o                         
   7   5   1         68.22         77.93         3.77 o                         
   8   5   1        217.76        228.25         7.27 o                         
   9   5   1        163.00        177.84        11.11 o                         
  10   5   1         78.62         89.24         7.95 o                         
  11   5   1         66.08         55.31        10.49 o                         
  12   5   1        110.20        101.12         8.50 o                         
  13   5   1         74.33         61.78        11.33 o                         
  14   5   1          5.94          0.37        10.47 o                         
 -14   6   1          7.54          9.41        10.86 o                         
 -13   6   1        125.15        131.02        12.90 o                         
 -12   6   1         14.71          6.99         7.48 o                         
 -11   6   1         47.17         61.54        10.81 o                         
 -10   6   1        296.35        274.96        16.11 o                         
  -9   6   1        189.91        170.13        13.88 o                         
  -8   6   1        444.78        456.64        14.57 o                         
  -7   6   1         59.96         54.52         9.51 o                         
  -6   6   1         78.83         77.13         3.57 o                         
  -5   6   1       1621.48       1647.26        31.77 o                         
  -4   6   1         75.25         73.36         5.37 o                         
  -3   6   1        213.53        227.28         6.79 o                         
  -2   6   1        188.37        196.82        10.98 o                         
  -1   6   1        225.13        235.46        12.50 o                         
   0   6   1       4210.96       3568.29       159.02 o                         
   1   6   1         12.93         12.43         4.07 o                         
   2   6   1        371.89        355.24        11.47 o                         
   3   6   1       1537.33       1460.12        43.50 o                         
   4   6   1       1439.43       1465.59        25.93 o                         
   5   6   1         34.43         44.69         5.44 o                         
   6   6   1        467.82        487.41         9.91 o                         
   7   6   1        112.24        120.52         6.08 o                         
   8   6   1        517.38        492.51        12.08 o                         
   9   6   1        682.32        697.61        19.86 o                         
  10   6   1        471.20        417.67        14.11 o                         
  11   6   1        173.55        185.27         9.32 o                         
  12   6   1         54.54         63.49         8.59 o                         
  13   6   1          8.25          9.22         9.81 o                         
  14   6   1         83.93         66.29        11.23 o                         
 -14   7   1          6.17         15.81        10.35 o                         
 -13   7   1        156.38        143.87        13.14 o                         
 -12   7   1         80.31         65.19        12.55 o                         
 -11   7   1        198.71        175.89        13.71 o                         
 -10   7   1         29.11         26.44         8.78 o                         
  -9   7   1        106.99        118.42         9.19 o                         
  -8   7   1        187.17        204.94        18.52 o                         
  -7   7   1        603.36        587.78        17.44 o                         
  -6   7   1        219.09        243.49         6.75 o                         
  -5   7   1        322.52        349.52        13.46 o                         
  -4   7   1       1455.17       1529.88        48.99 o                         
  -3   7   1        943.93        998.89        33.06 o                         
  -2   7   1        164.00        163.65         9.22 o                         
  -1   7   1         37.48         47.69         7.36 o                         
   0   7   1        839.99        785.56        30.72 o                         
   1   7   1        140.80        135.34         8.75 o                         
   2   7   1        470.86        416.89        19.17 o                         
   3   7   1       2486.88       2577.41        98.94 o                         
   4   7   1          6.85          5.57         4.94 o                         
   5   7   1        965.85        982.07        19.72 o                         
   6   7   1        331.82        365.30         9.02 o                         
   7   7   1        309.48        337.29         9.00 o                         
   8   7   1        356.80        349.98         9.60 o                         
   9   7   1        984.06       1031.34        36.21 o                         
  10   7   1       1166.63       1121.74        40.89 o                         
  11   7   1          1.69          1.70         6.75 o                         
  12   7   1         45.49         41.02        10.03 o                         
  13   7   1          2.89          8.04         7.18 o                         
  14   7   1         52.42         56.73        11.33 o                         
 -14   8   1          1.14        -16.22        16.37 o                         
 -13   8   1         11.80         -2.75         9.78 o                         
 -12   8   1         34.11         18.53         6.93 o                         
 -11   8   1        311.08        319.53        18.99 o                         
 -10   8   1          9.82          4.36         6.43 o                         
  -9   8   1        184.84        193.95        11.78 o                         
  -8   8   1        670.46        656.35        18.61 o                         
  -7   8   1         78.94         91.81         4.33 o                         
  -6   8   1       1136.75       1151.43        28.11 o                         
  -5   8   1        751.77        812.99        28.56 o                         
  -4   8   1        869.44        878.55        29.71 o                         
  -3   8   1        159.34        168.09        10.15 o                         
  -2   8   1       1730.94       1672.69        60.19 o                         
  -1   8   1        859.03        878.55        33.42 o                         
   0   8   1         49.43         47.91         8.24 o                         
   1   8   1       1223.44       1192.03        45.41 o                         
   2   8   1       3595.57       3473.53       129.21 o                         
   3   8   1       1205.46       1255.58        47.71 o                         
   4   8   1       1932.78       2085.22        69.86 o                         
   5   8   1        241.55        222.72         7.35 o                         
   6   8   1         73.44         68.02         5.22 o                         
   7   8   1        629.69        665.83        17.01 o                         
   8   8   1         11.14         12.76        12.45 o                         
   9   8   1         80.43         73.36         9.39 o                         
  10   8   1        959.43        855.50        33.88 o                         
  11   8   1         85.02        108.76        11.11 o                         
  12   8   1         40.72         10.81         9.27 o                         
  13   8   1         74.02         44.08        10.40 o                         
  14   8   1          6.68         13.91        12.57 o                         
 -14   9   1         54.17         74.43        11.62 o                         
 -13   9   1          7.89         19.64        14.02 o                         
 -12   9   1          6.37         21.68        15.43 o                         
 -11   9   1        175.92        174.22        33.85 o                         
 -10   9   1        822.95        775.48        22.16 o                         
  -9   9   1        723.64        695.03        20.08 o                         
  -7   9   1        115.76        117.46         7.22 o                         
  -6   9   1         31.92         27.85         4.63 o                         
  -5   9   1         34.60         27.36         4.90 o                         
  -4   9   1        497.11        485.34        17.95 o                         
  -2   9   1        947.48        908.51        35.87 o                         
  -1   9   1       2979.92       2886.12       117.76 o                         
   0   9   1         49.72         28.34         9.34 o                         
   1   9   1       1296.66       1234.57        50.60 o                         
   2   9   1        295.82        277.04        16.16 o                         
   3   9   1       2002.46       2019.46        81.62 o                         
   4   9   1        225.83        252.99         8.01 o                         
   5   9   1        176.12        187.32         6.82 o                         
   6   9   1        215.55        219.52         7.64 o                         
   7   9   1         10.16          6.38         5.96 o                         
   8   9   1         41.50         39.47        14.50 o                         
   9   9   1        225.39        221.86         9.49 o                         
  10   9   1         26.35         33.02         9.00 o                         
  11   9   1        121.49        107.32        12.14 o                         
  12   9   1         57.68         41.83        10.13 o                         
  13   9   1         40.27         43.86         9.95 o                         
 -13  10   1         29.09         17.49         7.56 o                         
 -12  10   1         36.57         36.20         6.33 o                         
 -11  10   1         63.85         81.35        11.57 o                         
 -10  10   1         25.03         26.87        11.35 o                         
  -9  10   1        566.71        579.93        26.41 o                         
  -8  10   1        302.69        268.76        16.43 o                         
  -7  10   1        695.01        710.51        19.36 o                         
  -6  10   1        295.70        309.75        12.68 o                         
  -5  10   1         65.33         75.24         5.98 o                         
  -4  10   1        271.84        308.08        12.09 o                         
  -2  10   1       1565.92       1543.38        65.22 o                         
  -1  10   1       1525.29       1707.45        62.10 o                         
   0  10   1       1128.12       1005.35        42.71 o                         
   1  10   1       1006.89       1071.97        42.05 o                         
   2  10   1       1256.49       1233.46        48.40 o                         
   3  10   1         12.50         32.66        10.37 o                         
   4  10   1        380.60        387.89        11.39 o                         
   5  10   1        234.73        229.17         9.86 o                         
   6  10   1        158.34        203.03        13.39 o                         
   8  10   1        131.36        148.40        13.73 o                         
   9  10   1         45.52         50.80         6.06 o                         
  10  10   1        430.31        441.00        22.47 o                         
  11  10   1         46.69         44.51         7.55 o                         
  12  10   1        111.12        125.70        11.60 o                         
  13  10   1         42.32         40.61         8.04 o                         
 -12  11   1         18.25         12.75         9.51 o                         
 -11  11   1         95.62         85.05        11.84 o                         
 -10  11   1        139.62        148.40        14.12 o                         
  -9  11   1         44.34         62.27        12.85 o                         
  -8  11   1         18.51         21.87         4.60 o                         
  -7  11   1        263.80        250.63         9.62 o                         
  -6  11   1        348.45        369.72        15.05 o                         
  -5  11   1        273.51        285.43        12.16 o                         
  -4  11   1       1251.10       1344.77        44.79 o                         
  -1  11   1        760.06        691.14        31.28 o                         
   0  11   1         31.66         56.49        11.06 o                         
   1  11   1        535.27        438.91        22.31 o                         
   2  11   1        135.92        128.15        12.41 o                         
   3  11   1        831.75        859.18        35.80 o                         
   4  11   1        108.07        125.73         5.62 o                         
   5  11   1        147.11        153.62         6.13 o                         
   6  11   1        102.68        104.19         5.41 o                         
   8  11   1        123.23        133.18        13.73 o                         
   9  11   1         18.02         23.56         9.27 o                         
  10  11   1        476.63        513.34        26.26 o                         
  11  11   1        381.52        375.16        22.43 o                         
  12  11   1         44.31         65.02        14.64 o                         
  13  11   1          6.37          7.09        13.26 o                         
 -13  12   1        114.04        132.81        16.60 o                         
 -12  12   1         10.09         31.95        14.17 o                         
 -11  12   1        365.51        400.44        23.19 o                         
 -10  12   1         86.00         67.32        11.06 o                         
  -9  12   1        167.24        143.87        15.03 o                         
  -8  12   1         87.79         79.07         5.86 o                         
  -7  12   1        701.97        692.81        24.74 o                         
  -6  12   1        645.35        646.62        23.88 o                         
  -5  12   1         49.28         52.56         5.22 o                         
  -4  12   1        150.44        156.13         8.61 o                         
   0  12   1          0.72        -11.62        11.62 o                         
   1  12   1        525.88        556.79        25.13 o                         
   2  12   1        196.51        188.56        15.47 o                         
   3  12   1         24.12         24.79        11.23 o                         
   4  12   1         37.99         34.12         3.61 o                         
   5  12   1        788.76        827.29        21.85 o                         
   6  12   1        390.60        377.59        14.61 o                         
   7  12   1        139.16        134.62         7.62 o                         
   8  12   1        335.28        331.62        19.39 o                         
   9  12   1       1299.34       1326.46        49.03 o                         
  10  12   1         19.00         20.47        12.90 o                         
  11  12   1         37.37         40.21        12.31 o                         
  12  12   1          5.35         21.18        10.37 o                         
  13  12   1         17.76         15.45        10.35 o                         
 -12  13   1         51.78         60.56        15.35 o                         
 -11  13   1         43.71         49.65        14.56 o                         
 -10  13   1          6.78        -13.07        13.07 o                         
  -9  13   1         11.93         15.20        10.13 o                         
  -8  13   1         44.97         40.01        11.69 o                         
  -6  13   1        150.19        144.60         8.65 o                         
  -5  13   1        176.22        154.95         8.58 o                         
   1  13   1          7.22         19.37         8.41 o                         
   2  13   1        219.87        210.68        16.35 o                         
   3  13   1         95.73         77.16        13.48 o                         
   4  13   1         21.14         24.49         8.36 o                         
   5  13   1        104.75        100.74         6.28 o                         
   6  13   1        130.17        133.52         7.23 o                         
   7  13   1        268.66        257.09        11.55 o                         
   9  13   1         66.23         72.55        14.15 o                         
  10  13   1          5.44         24.03        11.52 o                         
  11  13   1        113.72        129.94        15.35 o                         
  12  13   1        111.81        122.19        16.97 o                         
 -12  14   1         37.21        -13.83        13.83 o                         
 -11  14   1         24.71         37.85        14.64 o                         
 -10  14   1         44.61         45.97        13.58 o                         
  -9  14   1        112.67         93.34        13.93 o                         
  -8  14   1        423.32        432.39        22.14 o                         
  -7  14   1        338.43        303.16        13.63 o                         
  -6  14   1        788.14        740.57        28.12 o                         
  -5  14   1        927.37        875.78        32.44 o                         
   5  14   1        479.08        443.52        17.14 o                         
   9  14   1         24.27         47.91        12.14 o                         
  10  14   1         41.04         55.09        13.48 o                         
  11  14   1         48.07         73.63        15.86 o                         
  12  14   1          5.60          0.66        14.42 o                         
 -11  15   1         63.59         66.05        14.24 o                         
 -10  15   1         17.66         25.74         9.86 o                         
  -9  15   1        164.49        127.10        15.54 o                         
  -8  15   1        125.62        128.86        12.80 o                         
  -5  15   1        114.55        118.42         7.85 o                         
   5  15   1        497.35        456.14        18.07 o                         
   9  15   1        104.29        109.08        14.71 o                         
  10  15   1          5.79        -12.09        13.07 o                         
  11  15   1          2.43          9.61        10.30 o                         
 -10  16   1         48.27         52.32        14.49 o                         
  -9  16   1         21.17          9.81         9.51 o                         
   5  16   1        216.58        228.30        10.42 o                         
   9  16   1         50.20         64.01        13.53 o                         
  10  16   1         11.85         24.17        12.77 o                         
  11  16   1         67.93         78.55        16.11 o                         
 -10  17   1         11.99         10.10        10.44 o                         
  -9  17   1        196.34        214.80        18.36 o                         
   9  17   1         66.28         86.50        14.56 o                         
  10  17   1          3.18        -14.12        14.12 o                         
 -10  18   1         24.00         36.73        14.98 o                         
  -9  18   1         80.73        120.82        15.84 o                         
   9  18   1         28.82         14.00         9.86 o                         
  10  18   1         40.14         46.39        14.93 o                         
  -9  19   1          9.04          3.24         9.98 o                         
  -2 -24   2         23.27         22.29        12.86 o                         
  -1 -24   2          7.20         -1.73        12.59 o                         
   0 -24   2         14.02         13.45        11.72 o                         
   1 -24   2         42.39         31.55        10.82 o                         
   2 -24   2          5.03          9.55        11.57 o                         
  -5 -23   2         20.40         19.17        13.41 o                         
  -4 -23   2         92.08         83.26        12.00 o                         
  -3 -23   2         34.09         45.43        11.04 o                         
  -2 -23   2          8.38         -6.45        10.48 o                         
  -1 -23   2         30.77         25.97        10.19 o                         
   0 -23   2         29.06         65.69        13.62 o                         
   1 -23   2         49.20         19.44        11.54 o                         
   2 -23   2          5.52         12.10        10.51 o                         
   3 -23   2          6.53          7.75        10.24 o                         
   4 -23   2         32.69         44.11        10.43 o                         
  -6 -22   2         15.61         10.49        15.32 o                         
  -5 -22   2         20.04         34.80        10.20 o                         
  -4 -22   2         56.85         38.34        12.20 o                         
  -3 -22   2         17.26         11.15        13.17 o                         
  -2 -22   2        125.13        127.48        14.21 o                         
  -1 -22   2         73.05         68.30        11.33 o                         
   0 -22   2        243.89        255.73        26.27 o                         
   1 -22   2         76.39         74.58        13.15 o                         
   2 -22   2         88.49         68.40        13.18 o                         
   3 -22   2         59.51         63.08        12.74 o                         
   4 -22   2         47.47         65.30        12.85 o                         
   5 -22   2         28.96         13.65        12.06 o                         
   6 -22   2         64.91         56.82        11.64 o                         
  -7 -21   2         17.55         38.64        33.45 o                         
  -6 -21   2         71.15         90.59        19.69 o                         
  -5 -21   2          5.48         25.69        14.37 o                         
  -4 -21   2         80.03         71.82        11.98 o                         
  -3 -21   2          7.06         -0.05        11.65 o                         
  -2 -21   2         61.24         69.49        10.73 o                         
  -1 -21   2         49.44         40.37        14.16 o                         
   0 -21   2         31.58          9.52        21.39 o                         
   1 -21   2         58.08         65.02        10.68 o                         
   2 -21   2        184.92        179.19        14.80 o                         
   3 -21   2         44.95         66.05        17.82 o                         
   4 -21   2         49.90         64.59        12.46 o                         
   5 -21   2          6.55          0.51        11.28 o                         
   6 -21   2         34.21         30.44        11.14 o                         
   7 -21   2         21.99         20.77        13.85 o                         
  -8 -20   2         48.31         55.40        15.48 o                         
  -7 -20   2         35.01         36.37        12.10 o                         
  -6 -20   2         86.37         90.42        14.53 o                         
  -5 -20   2        181.91        199.60        12.47 o                         
  -4 -20   2        199.55        229.38        14.52 o                         
  -3 -20   2        207.53        201.59        14.42 o                         
  -2 -20   2         26.16         22.55         9.42 o                         
  -1 -20   2         84.26         89.25        12.79 o                         
   0 -20   2         61.93         67.61        10.01 o                         
   1 -20   2         61.87         99.18        13.84 o                         
   2 -20   2         49.29         38.57        11.64 o                         
   3 -20   2         40.24         14.40        18.94 o                         
   4 -20   2        109.93        134.99        12.03 o                         
   5 -20   2          5.34          0.90        27.41 o                         
   6 -20   2         50.27         61.75        11.77 o                         
   7 -20   2         16.51         29.07        10.95 o                         
   8 -20   2         70.91         54.61         9.16 o                         
  -9 -19   2         32.04         20.04         9.02 o                         
  -8 -19   2         42.02         39.37         9.51 o                         
  -7 -19   2        209.84        223.76        13.38 o                         
  -6 -19   2          1.22         -9.72         9.72 o                         
  -5 -19   2          0.37         -4.35        10.68 o                         
  -4 -19   2         13.26         -5.06        15.48 o                         
  -3 -19   2         83.59         60.49         9.14 o                         
  -2 -19   2         53.19         79.38        17.32 o                         
  -1 -19   2        207.09        213.07        14.99 o                         
   0 -19   2        371.13        342.14        16.32 o                         
   1 -19   2        186.81        177.49        14.20 o                         
   2 -19   2        174.01        187.03        13.90 o                         
   3 -19   2         34.63         34.66        22.73 o                         
   4 -19   2        145.75        139.54        13.16 o                         
   5 -19   2         19.30         15.71         8.42 o                         
   6 -19   2        116.53        126.28        12.90 o                         
   7 -19   2         38.68         62.01        18.27 o                         
   8 -19   2         10.01         14.96         9.81 o                         
   9 -19   2         34.55         33.97        12.50 o                         
  -9 -18   2         10.26         -3.95         9.35 o                         
  -8 -18   2        167.73        166.32        11.76 o                         
  -7 -18   2          8.69         15.34        10.60 o                         
  -6 -18   2         75.52         54.29        10.16 o                         
  -5 -18   2         81.32         86.51        11.54 o                         
  -4 -18   2         45.72         28.74        10.20 o                         
  -3 -18   2        122.33        120.01        16.16 o                         
  -2 -18   2        766.95        779.73        26.90 o                         
  -1 -18   2        166.56        162.13        14.77 o                         
   0 -18   2         74.32         50.01        16.72 o                         
   1 -18   2        154.44        186.68        14.21 o                         
   2 -18   2        369.10        361.24        17.65 o                         
   3 -18   2         66.75         81.37        17.06 o                         
   4 -18   2        207.83        228.92        14.20 o                         
   5 -18   2         16.95         12.53        15.74 o                         
   6 -18   2        126.24        124.16        12.28 o                         
   7 -18   2         64.37         85.94        10.72 o                         
   8 -18   2         11.86         10.57        16.33 o                         
   9 -18   2         31.47         27.40        19.94 o                         
  -9 -17   2         62.61         68.08        13.19 o                         
  -8 -17   2         60.38         59.55         9.22 o                         
  -7 -17   2         71.39         52.10        13.56 o                         
  -6 -17   2        130.79        126.97        12.68 o                         
  -5 -17   2         89.31        106.92         9.50 o                         
  -4 -17   2         12.37         -3.01        10.44 o                         
  -3 -17   2         14.94         21.70        12.68 o                         
  -2 -17   2        275.12        287.70        16.98 o                         
  -1 -17   2        183.22        160.17        12.71 o                         
   0 -17   2        130.72        112.26        10.34 o                         
   1 -17   2        426.65        436.56        21.59 o                         
   2 -17   2        148.10        158.59        13.34 o                         
   3 -17   2         21.64         20.92        10.62 o                         
   4 -17   2        118.73        133.02        11.07 o                         
   5 -17   2         90.68        108.78        11.51 o                         
   6 -17   2         74.02         70.62         9.79 o                         
   7 -17   2        381.57        414.00        17.31 o                         
   8 -17   2         50.43         43.44        14.24 o                         
   9 -17   2        269.43        298.35        14.15 o                         
  -9 -16   2          9.23         10.75         7.13 o                         
  -8 -16   2         37.95         46.75        11.31 o                         
  -7 -16   2         18.17          9.23         8.31 o                         
  -6 -16   2        245.26        265.36        13.48 o                         
  -5 -16   2        455.01        435.03        17.54 o                         
  -4 -16   2        316.88        331.55        14.90 o                         
  -3 -16   2        315.35        335.93        15.81 o                         
  -2 -16   2        234.30        189.58        23.19 o                         
  -1 -16   2        426.72        429.14        17.89 o                         
   0 -16   2        259.35        261.39        14.13 o                         
   1 -16   2        449.99        467.59        25.74 o                         
   2 -16   2         17.03         30.03        10.81 o                         
   3 -16   2        309.46        312.92        10.96 o                         
   4 -16   2         47.31         49.24         4.46 o                         
   5 -16   2        129.55        108.41        14.56 o                         
   6 -16   2         29.21         12.98        13.86 o                         
   7 -16   2        155.27        151.68        10.91 o                         
   8 -16   2        119.73        104.47        14.33 o                         
   9 -16   2         66.74         62.54         8.74 o                         
  10 -16   2         48.32         78.55        12.77 o                         
 -10 -15   2        116.43        125.33        12.97 o                         
  -9 -15   2        141.85        163.57         9.97 o                         
  -8 -15   2         57.18         56.48         8.07 o                         
  -7 -15   2        628.62        619.98        20.39 o                         
  -6 -15   2        198.95        216.94        11.53 o                         
  -5 -15   2        425.57        445.47        17.52 o                         
  -4 -15   2        123.45        121.51        22.91 o                         
  -3 -15   2        272.00        271.95        14.04 o                         
  -2 -15   2        209.78        232.74        13.59 o                         
  -1 -15   2         16.47         15.57        10.00 o                         
   0 -15   2         22.07          2.87        12.50 o                         
   1 -15   2        117.84        113.02        12.31 o                         
   2 -15   2        338.76        344.27        20.91 o                         
   3 -15   2        627.55        642.44        18.30 o                         
   4 -15   2        268.92        284.06        16.55 o                         
   5 -15   2        554.74        574.98        26.80 o                         
   6 -15   2        186.98        185.55        13.18 o                         
   7 -15   2         63.41         75.38        10.08 o                         
   8 -15   2         92.84         84.73         9.06 o                         
   9 -15   2         77.95         68.50         8.64 o                         
  10 -15   2         23.19         48.76        12.26 o                         
 -10 -14   2         50.66         60.80        10.49 o                         
  -9 -14   2        209.19        225.68        10.78 o                         
  -8 -14   2         38.03         36.68         7.21 o                         
  -7 -14   2        104.90        127.67         9.60 o                         
  -6 -14   2         75.68         79.41         8.05 o                         
  -5 -14   2         22.22         11.45         7.24 o                         
  -4 -14   2         24.08         31.46        14.99 o                         
  -3 -14   2        176.93        171.33        10.33 o                         
  -2 -14   2        849.69        881.35        39.06 o                         
  -1 -14   2         58.48         53.47        13.51 o                         
   0 -14   2         27.70         23.10        11.45 o                         
   1 -14   2         26.73         23.41        11.20 o                         
   2 -14   2        508.23        539.21        26.90 o                         
   3 -14   2        147.72        154.92         6.71 o                         
   4 -14   2         88.21         81.72         9.68 o                         
   5 -14   2        339.58        314.60        10.93 o                         
   6 -14   2        254.14        251.61         9.82 o                         
   7 -14   2        270.33        274.07        12.45 o                         
   8 -14   2          7.40         15.13        16.94 o                         
   9 -14   2        129.62        110.67        18.96 o                         
  10 -14   2         93.89        102.31        12.99 o                         
 -10 -13   2          6.93         20.77         8.56 o                         
  -9 -13   2        111.95        112.85         7.71 o                         
  -8 -13   2        837.38        854.73        24.91 o                         
  -7 -13   2        176.15        159.90         9.51 o                         
  -6 -13   2         81.85         96.90         9.01 o                         
  -5 -13   2        803.89        817.06        24.05 o                         
  -4 -13   2         14.65          6.98         8.33 o                         
  -3 -13   2         94.20         90.53         8.27 o                         
  -2 -13   2       1354.71       1457.26        56.19 o                         
  -1 -13   2        889.50        773.32        34.84 o                         
   0 -13   2        645.89        605.87        27.75 o                         
   1 -13   2        776.67        771.58        33.93 o                         
   2 -13   2        965.08       1014.33        41.90 o                         
   3 -13   2        323.91        312.20        10.04 o                         
   4 -13   2        114.01         99.00         7.81 o                         
   5 -13   2        302.17        316.95        11.03 o                         
   6 -13   2        359.79        361.40        12.29 o                         
   7 -13   2        232.65        225.95        15.54 o                         
   8 -13   2        261.27        265.16        11.61 o                         
   9 -13   2        120.93        139.30         8.49 o                         
  10 -13   2          6.93          1.44        10.68 o                         
 -13 -12   2         54.85         60.07        11.65 o                         
 -10 -12   2         16.71         34.67         8.29 o                         
  -9 -12   2          5.44          6.81         5.72 o                         
  -8 -12   2        284.15        267.59        13.01 o                         
  -7 -12   2        188.71        168.29         7.07 o                         
  -6 -12   2        376.35        377.37        12.37 o                         
  -5 -12   2        311.32        295.85         7.82 o                         
  -4 -12   2       1650.33       1669.96        30.73 o                         
  -3 -12   2        348.86        358.99        13.62 o                         
  -2 -12   2         10.52        -10.40        10.81 o                         
  -1 -12   2       1150.26       1113.38        45.97 o                         
   0 -12   2         95.12         89.44        10.08 o                         
   1 -12   2       1348.29       1299.22        48.54 o                         
   2 -12   2         78.07         59.11        10.84 o                         
   3 -12   2        641.80        696.03        18.44 o                         
   4 -12   2       1787.62       1964.00        48.21 o                         
   5 -12   2        203.06        190.44         7.98 o                         
   6 -12   2        118.35        131.94         6.85 o                         
   7 -12   2        218.72        215.70        14.27 o                         
   8 -12   2         17.71         13.19         8.31 o                         
   9 -12   2         61.60         77.64        14.71 o                         
  10 -12   2        284.37        280.63        17.60 o                         
 -13 -11   2         11.61         13.44        14.00 o                         
 -10 -11   2        408.95        409.27        19.64 o                         
  -9 -11   2        158.11        163.08         8.05 o                         
  -8 -11   2        102.58         98.67         6.84 o                         
  -7 -11   2        294.85        304.54        11.60 o                         
  -6 -11   2        808.48        785.02        17.88 o                         
  -5 -11   2         82.32         82.80         3.90 o                         
  -4 -11   2        746.15        746.91        19.58 o                         
  -3 -11   2         69.78         69.66         5.33 o                         
  -2 -11   2         83.02         79.10         5.78 o                         
  -1 -11   2        525.58        551.33        16.07 o                         
   0 -11   2        383.48        391.81        15.79 o                         
   1 -11   2        289.48        281.65         8.89 o                         
   2 -11   2          5.53          2.10         5.33 o                         
   3 -11   2        112.18        112.85         4.38 o                         
   4 -11   2       1467.91       1552.57        33.74 o                         
   5 -11   2        277.41        267.33        10.65 o                         
   6 -11   2        398.04        404.07        10.64 o                         
   7 -11   2        177.55        175.26         8.32 o                         
   8 -11   2        127.10        125.79         9.11 o                         
   9 -11   2         58.97         66.45         6.90 o                         
  10 -11   2        129.02        127.28         7.78 o                         
 -13 -10   2         53.65         62.03        10.86 o                         
 -10 -10   2        120.44        129.17         6.48 o                         
  -9 -10   2        150.90        130.49         9.31 o                         
  -8 -10   2        190.55        190.40        10.79 o                         
  -7 -10   2        376.23        365.13         8.73 o                         
  -6 -10   2         62.61         66.99         3.69 o                         
  -5 -10   2        699.78        735.79        13.25 o                         
  -4 -10   2        152.77        179.06         5.47 o                         
  -3 -10   2        151.84        176.90         7.02 o                         
  -2 -10   2        811.18        832.33        19.64 o                         
  -1 -10   2        155.65        184.09         6.96 o                         
   0 -10   2          4.34          3.48         4.26 o                         
   1 -10   2        180.94        207.26         8.31 o                         
   2 -10   2        677.77        726.21        27.69 o                         
   3 -10   2        478.45        518.55        10.73 o                         
   4 -10   2        142.11        153.24         6.62 o                         
   5 -10   2        374.86        412.72         9.12 o                         
   6 -10   2        520.27        514.13        13.98 o                         
   7 -10   2        128.69        133.61         7.39 o                         
   8 -10   2        454.31        434.18        11.67 o                         
   9 -10   2         18.43         28.66         6.94 o                         
  10 -10   2        453.23        437.36        26.18 o                         
 -14  -9   2         11.09         20.06         9.95 o                         
 -13  -9   2          9.23         15.57        13.09 o                         
 -12  -9   2          3.60        -11.77        11.77 o                         
 -10  -9   2          3.55          5.86         3.39 o                         
  -9  -9   2         63.30         64.29         3.80 o                         
  -8  -9   2         13.62         12.77         3.12 o                         
  -7  -9   2        353.87        353.13         8.23 o                         
  -6  -9   2        261.86        255.39         5.99 o                         
  -5  -9   2        641.75        624.63        11.44 o                         
  -4  -9   2        699.11        722.51        14.34 o                         
  -3  -9   2       1720.29       1666.16        36.84 o                         
  -2  -9   2        705.88        763.02        17.80 o                         
  -1  -9   2        355.21        332.29        14.73 o                         
   0  -9   2         90.93         91.17         6.92 o                         
   1  -9   2        238.87        207.16         9.35 o                         
   2  -9   2        669.03        731.21        18.05 o                         
   3  -9   2       1414.72       1428.79        29.37 o                         
   4  -9   2        107.22        114.13         4.67 o                         
   5  -9   2        372.61        385.69         9.84 o                         
   6  -9   2          9.11          8.06         3.29 o                         
   7  -9   2        437.16        404.67        11.02 o                         
   8  -9   2        257.89        246.02         7.66 o                         
   9  -9   2        178.23        182.67         6.45 o                         
  10  -9   2        310.98        325.23        11.32 o                         
 -14  -8   2         16.76         10.30        12.77 o                         
 -13  -8   2         60.05         62.89         7.38 o                         
 -12  -8   2          5.95         23.52         6.27 o                         
 -11  -8   2         41.48         49.65         8.16 o                         
 -10  -8   2        262.59        257.22         6.98 o                         
  -9  -8   2        805.55        771.32        13.32 o                         
  -8  -8   2        342.96        336.69         7.67 o                         
  -7  -8   2        460.71        476.05        10.07 o                         
  -6  -8   2        771.42        831.66        14.41 o                         
  -5  -8   2       1031.87       1101.83        20.73 o                         
  -4  -8   2       1910.91       2062.31        47.03 o                         
  -3  -8   2        430.60        421.81         9.01 o                         
  -2  -8   2       6266.53       6512.51       150.27 o                         
  -1  -8   2        163.33        175.86         8.19 o                         
   0  -8   2        576.32        498.13        17.80 o                         
   1  -8   2        933.43        976.65        37.66 o                         
   2  -8   2       5782.49       6460.35       129.97 o                         
   3  -8   2        348.71        448.69        10.34 o                         
   4  -8   2        906.15        930.10        25.72 o                         
   5  -8   2        680.71        752.56        21.87 o                         
   6  -8   2        989.24       1004.49        29.07 o                         
   7  -8   2        580.67        566.02        19.11 o                         
   8  -8   2        600.75        612.54        14.47 o                         
   9  -8   2        128.63        114.52         5.59 o                         
  10  -8   2        433.98        435.91        15.04 o                         
 -13  -7   2         23.31         17.29         6.14 o                         
 -12  -7   2        288.47        289.68        11.64 o                         
 -11  -7   2        125.83        123.13         8.23 o                         
 -10  -7   2       1524.44       1476.75        37.41 o                         
  -9  -7   2        379.95        391.74         7.36 o                         
  -8  -7   2        276.91        263.37         5.48 o                         
  -7  -7   2        276.72        296.43         5.52 o                         
  -6  -7   2         40.24         42.39         3.03 o                         
  -5  -7   2        397.60        417.29         8.94 o                         
  -4  -7   2       2009.52       2082.35        37.19 o                         
  -3  -7   2        519.46        535.19        10.79 o                         
  -2  -7   2        287.64        287.49        10.33 o                         
  -1  -7   2       1001.61       1008.31        27.77 o                         
   0  -7   2       5480.57       5005.90       274.46 o                         
   1  -7   2       1074.31       1028.69        32.61 o                         
   2  -7   2        419.40        398.18        15.01 o                         
   3  -7   2        446.36        494.18        18.90 o                         
   4  -7   2        154.56        157.49         5.10 o                         
   5  -7   2        821.14        837.35        23.06 o                         
   6  -7   2        125.46        130.48         6.33 o                         
   7  -7   2         25.63         24.70         4.11 o                         
   8  -7   2        671.81        647.20        12.46 o                         
   9  -7   2        110.53         96.74         3.96 o                         
  10  -7   2        567.78        550.37        15.03 o                         
  11  -7   2        149.32        149.56         8.43 o                         
 -14  -6   2        123.37        140.95        11.77 o                         
 -13  -6   2         22.70         17.28        11.12 o                         
 -12  -6   2         41.67         54.36         6.63 o                         
 -11  -6   2        155.77        150.71         8.67 o                         
 -10  -6   2        143.57        125.58         7.93 o                         
  -9  -6   2       1654.01       1616.61        35.05 o                         
  -8  -6   2       1133.50       1141.94        19.36 o                         
  -7  -6   2        580.43        621.92         9.67 o                         
  -6  -6   2       2150.98       2278.17        32.94 o                         
  -5  -6   2        866.16        837.34        16.26 o                         
  -4  -6   2        839.16        850.85        15.70 o                         
  -3  -6   2       3357.50       3365.83        69.73 o                         
  -2  -6   2       1346.32       1345.71        37.26 o                         
  -1  -6   2        147.99        144.67         6.53 o                         
   0  -6   2        435.60        346.90        11.74 o                         
   1  -6   2        733.67        668.45        33.10 o                         
   2  -6   2       2865.94       2934.79        60.50 o                         
   3  -6   2        790.75        759.79        16.24 o                         
   4  -6   2       1951.55       2045.09        52.56 o                         
   5  -6   2          6.62         11.77         5.59 o                         
   6  -6   2       1031.16       1021.73        22.30 o                         
   7  -6   2        858.88        884.95        18.71 o                         
   8  -6   2         63.33         58.60         4.20 o                         
   9  -6   2        341.66        318.56         6.90 o                         
  10  -6   2         96.29         86.00         4.71 o                         
  11  -6   2        221.64        222.67        10.74 o                         
 -14  -5   2         41.52         39.09         7.15 o                         
 -13  -5   2         29.82         42.49         7.37 o                         
 -12  -5   2        119.12        120.86         8.59 o                         
 -11  -5   2        160.62        161.32        24.85 o                         
 -10  -5   2        581.57        519.55        15.85 o                         
  -9  -5   2        686.83        650.59        25.57 o                         
  -8  -5   2        107.40        101.63         2.61 o                         
  -7  -5   2        610.48        620.57         9.66 o                         
  -6  -5   2         76.65         80.29         3.33 o                         
  -5  -5   2       1495.55       1611.87        25.55 o                         
  -4  -5   2        402.53        461.84         7.84 o                         
  -3  -5   2       5174.93       5143.03       105.24 o                         
  -2  -5   2       1056.87       1109.83        27.65 o                         
  -1  -5   2        376.41        370.93        11.10 o                         
   0  -5   2        122.10        111.21        11.89 o                         
   1  -5   2        602.65        566.08        16.33 o                         
   2  -5   2        229.89        221.32         7.28 o                         
   3  -5   2       3309.54       3273.51       196.38 o                         
   4  -5   2       1092.56       1198.22        30.97 o                         
   5  -5   2       2267.08       2440.16        61.23 o                         
   6  -5   2          5.09         13.25         5.37 o                         
   7  -5   2        322.12        304.57         7.39 o                         
   8  -5   2        240.17        235.16         6.25 o                         
   9  -5   2        392.99        388.54         7.71 o                         
  10  -5   2         77.20         74.62         3.95 o                         
  11  -5   2        178.92        173.41         9.90 o                         
  12  -5   2         64.73         41.21         6.03 o                         
  14  -5   2          8.86         11.55         9.27 o                         
 -14  -4   2         92.12         84.88        10.93 o                         
 -13  -4   2         53.20         33.69         6.60 o                         
 -12  -4   2         28.43         32.73         7.92 o                         
 -11  -4   2          5.48          2.92         9.34 o                         
 -10  -4   2        408.71        401.78        22.02 o                         
  -9  -4   2         68.65         63.43         6.43 o                         
  -8  -4   2        188.54        195.21         5.18 o                         
  -7  -4   2        329.21        326.40         5.85 o                         
  -6  -4   2       4255.92       4393.32        65.71 o                         
  -5  -4   2       2736.45       2794.61        46.01 o                         
  -4  -4   2       1282.34       1253.81        21.81 o                         
  -3  -4   2        743.76        695.25        13.15 o                         
  -2  -4   2        938.23        847.36        18.72 o                         
  -1  -4   2       2710.72       2440.45        61.26 o                         
   0  -4   2       4320.33       3717.81       107.33 o                         
   1  -4   2       3663.82       3355.08       269.46 o                         
   2  -4   2        851.18        752.22        25.33 o                         
   3  -4   2        396.19        386.16        11.32 o                         
   4  -4   2       3848.98       3769.57        79.00 o                         
   5  -4   2       2569.51       2568.02        52.25 o                         
   6  -4   2       3263.30       3312.34        83.99 o                         
   7  -4   2       1023.17       1052.08        22.43 o                         
   8  -4   2       1529.21       1541.43        40.00 o                         
   9  -4   2        716.84        686.51        14.96 o                         
  10  -4   2        102.14        106.48         7.75 o                         
  11  -4   2        495.49        476.42        18.46 o                         
  12  -4   2        129.54        129.57         8.90 o                         
  13  -4   2        108.98        131.36        14.71 o                         
  14  -4   2         30.35          8.38        11.25 o                         
 -14  -3   2         35.64         16.99         7.42 o                         
 -13  -3   2         67.55         78.43         7.26 o                         
 -12  -3   2        113.21         92.96         8.34 o                         
 -11  -3   2        195.66        185.03         9.52 o                         
 -10  -3   2         10.20         16.15         6.55 o                         
  -9  -3   2        851.90        827.98        47.33 o                         
  -8  -3   2        505.06        525.44        15.13 o                         
  -7  -3   2        418.09        435.35        10.66 o                         
  -6  -3   2         93.33        101.44         3.64 o                         
  -5  -3   2        202.31        212.84         4.27 o                         
  -4  -3   2       9715.27       9801.55       192.30 o                         
  -3  -3   2        809.68        839.67        19.28 o                         
  -2  -3   2       4372.59       3949.23        81.33 o                         
  -1  -3   2       2301.30       2105.93       182.65 o                         
   1  -3   2        433.29        385.52        27.93 o                         
   2  -3   2       2943.40       2573.19        70.74 o                         
   3  -3   2        444.96        498.56        13.84 o                         
   4  -3   2       3305.19       3285.04        70.40 o                         
   5  -3   2        155.90        153.44         4.27 o                         
   6  -3   2        763.81        805.73        17.04 o                         
   7  -3   2       1203.95       1284.23        26.81 o                         
   8  -3   2        771.40        773.75        16.53 o                         
   9  -3   2         31.64         31.78         2.51 o                         
  10  -3   2        259.06        235.95        11.55 o                         
  11  -3   2        409.55        392.32        16.75 o                         
  12  -3   2         60.37         63.77         7.75 o                         
  13  -3   2         64.04         80.22        13.19 o                         
  14  -3   2         43.14         35.21        12.09 o                         
 -15  -2   2         96.89         96.94         8.96 o                         
 -14  -2   2         94.19         81.14         8.22 o                         
 -13  -2   2        151.07        159.06        17.48 o                         
 -12  -2   2         24.25         16.29        14.26 o                         
 -11  -2   2        484.51        484.35        15.79 o                         
 -10  -2   2        544.88        460.65        14.92 o                         
  -9  -2   2        103.89         96.87        10.37 o                         
  -8  -2   2        313.92        285.98        10.29 o                         
  -7  -2   2        354.21        352.90        14.26 o                         
  -6  -2   2        406.13        397.96        13.33 o                         
  -5  -2   2       3620.93       3877.24        52.00 o                         
  -4  -2   2       1281.02       1274.04        18.33 o                         
  -3  -2   2       4969.87       4890.53        72.21 o                         
  -2  -2   2      14707.84      13952.34       346.84 o                         
   1  -2   2      17716.95      16831.21       442.67 o                         
   2  -2   2       9419.11       9064.99       300.72 o                         
   3  -2   2       4907.85       4939.44       105.33 o                         
   4  -2   2       3610.22       3717.07        80.42 o                         
   5  -2   2         29.68         36.57         2.84 o                         
   6  -2   2        308.64        362.38        11.38 o                         
   7  -2   2        377.67        406.99         9.66 o                         
   8  -2   2         16.83         20.58         5.10 o                         
   9  -2   2        137.40        143.11         7.11 o                         
  10  -2   2        593.59        582.97        22.68 o                         
  11  -2   2          4.44         -0.39         6.72 o                         
  12  -2   2        105.33        120.75         7.68 o                         
  13  -2   2        346.93        311.79        12.21 o                         
  14  -2   2         46.28         46.83        10.71 o                         
 -15  -1   2         65.42         71.95         9.03 o                         
 -14  -1   2          1.90          1.30        17.48 o                         
 -13  -1   2        170.78        184.92        10.18 o                         
 -12  -1   2          6.41          8.03         6.74 o                         
 -11  -1   2        449.26        429.23        13.98 o                         
 -10  -1   2         16.48         15.34         6.38 o                         
  -9  -1   2         13.35         19.07         5.88 o                         
  -8  -1   2        801.96        798.83        21.87 o                         
  -7  -1   2        442.50        442.79        10.69 o                         
  -6  -1   2       1611.01       1616.34        40.91 o                         
  -5  -1   2       1581.66       1635.73        31.92 o                         
  -4  -1   2       1130.94       1135.55        19.60 o                         
  -3  -1   2      11016.61      10494.48       166.77 o                         
  -2  -1   2       2635.63       2600.34        35.75 o                         
  -1  -1   2       3212.15       3047.55        55.75 o                         
   0  -1   2        223.97        180.85         6.36 o                         
   1  -1   2       4856.86       4487.23       221.38 o                         
   2  -1   2        157.07        183.49         4.61 o                         
   3  -1   2       8826.62       8507.91       263.68 o                         
   4  -1   2       1470.91       1453.46        30.63 o                         
   5  -1   2        930.73        963.25        17.69 o                         
   6  -1   2       4265.71       4358.39        84.36 o                         
   7  -1   2        385.94        363.02         7.86 o                         
   8  -1   2        328.03        313.89         7.80 o                         
   9  -1   2        638.94        683.76        27.85 o                         
  11  -1   2         24.44         34.79         5.78 o                         
  12  -1   2        120.51        106.99         9.92 o                         
  13  -1   2         26.65         30.56         8.89 o                         
  14  -1   2         29.61         19.79         8.48 o                         
 -15   0   2         76.34         83.90        10.62 o                         
 -14   0   2          0.00          6.51         6.87 o                         
 -13   0   2        122.61        103.17         8.13 o                         
 -12   0   2        868.91        820.37        23.15 o                         
 -11   0   2        118.67        107.43         8.35 o                         
 -10   0   2          2.37         -5.52         7.85 o                         
  -9   0   2        149.57        139.02         6.17 o                         
  -8   0   2          4.63          1.91         5.68 o                         
  -7   0   2       1458.24       1509.23        26.13 o                         
  -6   0   2        437.37        483.39         9.72 o                         
  -5   0   2        428.54        450.87         8.97 o                         
  -4   0   2        488.89        417.94         6.55 o                         
  -3   0   2       1563.17       1411.89        21.81 o                         
  -2   0   2        773.80        764.80        10.79 o                         
  -1   0   2        945.33        857.21        23.29 o                         
   0   0   2         75.21         41.84         6.15 o                         
   1   0   2       2125.16       1959.64        69.80 o                         
   2   0   2        938.37        903.50        16.01 o                         
   3   0   2       2362.97       2192.00        38.49 o                         
   4   0   2       3129.74       3366.39        59.47 o                         
   5   0   2       1509.03       1482.11        28.87 o                         
   6   0   2         34.73         48.33         3.65 o                         
   7   0   2          2.95          1.84         3.87 o                         
   8   0   2        214.32        189.96         6.57 o                         
   9   0   2        149.05        132.10        12.60 o                         
  10   0   2       1821.50       1790.85        44.97 o                         
  11   0   2        116.77        118.08         8.74 o                         
  12   0   2          2.85          9.12         7.57 o                         
  13   0   2        335.20        360.20        13.19 o                         
  14   0   2          5.57          6.00         6.56 o                         
 -15   1   2         65.31         55.00         8.35 o                         
 -14   1   2          1.93         -1.18         6.00 o                         
 -13   1   2        170.77        163.89         9.46 o                         
 -12   1   2          6.44          2.19         6.75 o                         
 -11   1   2        449.87        419.79        12.10 o                         
 -10   1   2         16.22         19.11         8.34 o                         
  -9   1   2         13.47         19.60         5.99 o                         
  -8   1   2        802.33        829.60        22.33 o                         
  -7   1   2        442.93        430.17        10.62 o                         
  -6   1   2       1610.87       1612.15        31.69 o                         
  -5   1   2       1580.63       1664.34        32.45 o                         
  -4   1   2       1131.23       1137.46        18.00 o                         
  -3   1   2      11009.23      10645.95       247.25 o                         
  -2   1   2       2639.77       2571.73        35.42 o                         
  -1   1   2       3210.61       3086.75        48.56 o                         
   0   1   2        224.14        192.63         5.84 o                         
   1   1   2       4858.99       4856.73       203.35 o                         
   2   1   2        157.66        175.15         4.51 o                         
   3   1   2       8833.06       8391.09       152.69 o                         
   4   1   2       1470.18       1429.25        44.38 o                         
   5   1   2        930.71        986.91        17.69 o                         
   6   1   2       4261.85       4495.09        79.18 o                         
   7   1   2        385.26        369.95         7.88 o                         
   8   1   2        328.00        305.48         7.82 o                         
   9   1   2        639.62        652.05        19.20 o                         
  10   1   2        507.24        487.62        16.34 o                         
  11   1   2         24.62         32.12         6.69 o                         
  12   1   2        120.48        101.26         8.30 o                         
  14   1   2         29.26         29.20        13.67 o                         
 -15   2   2         96.87        115.30         8.91 o                         
 -14   2   2         94.03        118.23         9.12 o                         
 -13   2   2        151.11        161.30         9.96 o                         
 -12   2   2         24.37         47.91        10.40 o                         
 -11   2   2        484.04        471.46        13.03 o                         
 -10   2   2        545.21        480.45        21.62 o                         
  -9   2   2        103.96        108.95         7.85 o                         
  -8   2   2        313.86        313.58        14.38 o                         
  -7   2   2        354.21        358.86         9.70 o                         
  -6   2   2        406.97        394.95        11.60 o                         
  -5   2   2       3618.31       3881.46        65.96 o                         
  -4   2   2       1281.67       1270.52        19.99 o                         
  -3   2   2       4969.31       4876.24        84.16 o                         
  -2   2   2      14706.98      13725.38       232.44 o                         
   1   2   2      17710.28      15052.23       473.55 o                         
   2   2   2       9419.18       8937.94       374.39 o                         
   3   2   2       4905.51       4824.15        87.14 o                         
   4   2   2       3608.53       3778.57        65.15 o                         
   5   2   2         29.77         40.56         3.24 o                         
   6   2   2        308.56        341.10         7.49 o                         
   7   2   2        377.84        405.67         7.63 o                         
   8   2   2         16.77          9.08         2.85 o                         
   9   2   2        137.95        148.88         8.04 o                         
  10   2   2        592.57        579.20        17.80 o                         
  11   2   2          4.48          3.51         7.54 o                         
  12   2   2        105.08        128.15        13.12 o                         
  13   2   2        346.98        321.98        18.54 o                         
  14   2   2         46.09         29.52        10.37 o                         
 -14   3   2         35.67         25.49        11.99 o                         
 -13   3   2         67.39         72.75        12.38 o                         
 -12   3   2        112.81        103.70         9.41 o                         
 -11   3   2        194.68        146.12        12.11 o                         
 -10   3   2         10.01         20.69         9.44 o                         
  -9   3   2        850.65        811.23        22.70 o                         
  -8   3   2        505.40        522.87        20.06 o                         
  -7   3   2        417.48        429.44        10.59 o                         
  -6   3   2         93.35        115.06         6.04 o                         
  -5   3   2        202.42        217.71         5.19 o                         
  -4   3   2       9716.22       9885.19       163.97 o                         
  -3   3   2        808.02        828.83        13.11 o                         
  -2   3   2       4372.28       4027.84        68.62 o                         
  -1   3   2       2295.56       2200.25        57.02 o                         
   1   3   2        435.84        427.86        33.60 o                         
   2   3   2       2944.04       2609.00        58.20 o                         
   3   3   2        445.59        487.03        11.50 o                         
   4   3   2       3304.75       3401.94        57.14 o                         
   5   3   2        156.66        155.89         3.73 o                         
   6   3   2        762.61        797.27        13.28 o                         
   7   3   2       1202.27       1282.11        20.96 o                         
   8   3   2        771.27        771.32        15.16 o                         
   9   3   2         31.56         30.52         3.97 o                         
  10   3   2        259.46        240.45        10.92 o                         
  11   3   2        409.42        363.12        18.51 o                         
  12   3   2         60.17         47.91        10.62 o                         
  13   3   2         64.02         55.31        11.43 o                         
  14   3   2         43.04         35.40        11.55 o                         
 -14   4   2         92.17         79.31         8.56 o                         
 -13   4   2         53.36         40.75         7.51 o                         
 -12   4   2         28.60         19.91         9.93 o                         
 -10   4   2        409.42        428.38        14.85 o                         
  -9   4   2         67.91         75.93         8.07 o                         
  -8   4   2        188.04        187.08         9.21 o                         
  -7   4   2        329.41        325.22        10.09 o                         
  -6   4   2       4254.23       4428.43        83.40 o                         
  -5   4   2       2739.80       2773.40        47.13 o                         
  -4   4   2       1281.90       1242.22        20.26 o                         
  -3   4   2        741.46        701.89        12.62 o                         
  -2   4   2        937.30        854.19        18.35 o                         
  -1   4   2       2710.90       2271.28       129.27 o                         
   0   4   2       4320.91       3913.38       288.97 o                         
   1   4   2       3664.52       3385.91        91.30 o                         
   2   4   2        850.51        759.48        15.61 o                         
   3   4   2        397.06        385.31         8.76 o                         
   4   4   2       3848.67       3851.23        67.24 o                         
   5   4   2       2569.06       2580.07        39.66 o                         
   6   4   2       3264.67       3366.14        51.47 o                         
   7   4   2       1024.31       1062.37        17.34 o                         
   8   4   2       1529.67       1513.54        27.66 o                         
   9   4   2        717.49        698.68        15.89 o                         
  10   4   2        102.17        104.81         5.09 o                         
  11   4   2        495.61        446.83        20.52 o                         
  12   4   2        129.28        134.73         8.44 o                         
  13   4   2        109.03        101.35        11.99 o                         
  14   4   2         30.44         31.74         9.05 o                         
 -14   5   2         41.32         41.45         7.31 o                         
 -12   5   2        118.80        123.59        12.87 o                         
 -11   5   2        160.35        162.06        13.17 o                         
 -10   5   2        581.64        542.13        23.34 o                         
  -9   5   2        685.81        657.70        19.53 o                         
  -8   5   2        107.65        108.35         7.79 o                         
  -7   5   2        610.75        622.07        21.48 o                         
  -6   5   2         76.36         79.70         6.06 o                         
  -5   5   2       1497.27       1574.43        27.41 o                         
  -4   5   2        402.47        421.08         8.49 o                         
  -3   5   2       5175.07       5073.45       167.87 o                         
  -2   5   2       1056.66       1006.93        28.08 o                         
  -1   5   2        377.59        360.45        11.35 o                         
   0   5   2        122.07        104.89         5.22 o                         
   1   5   2        600.18        566.84        19.00 o                         
   2   5   2        229.72        233.91         7.96 o                         
   3   5   2       3309.17       3261.25        67.52 o                         
   4   5   2       1091.85       1130.92        20.32 o                         
   5   5   2       2265.74       2455.81        42.47 o                         
   6   5   2          5.08          6.83         2.39 o                         
   7   5   2        322.21        311.68         6.51 o                         
   8   5   2        240.03        244.45         6.27 o                         
   9   5   2        393.54        371.86         9.94 o                         
  10   5   2         76.76         83.75         4.64 o                         
  11   5   2        179.04        180.26         9.39 o                         
  12   5   2         64.52         52.32        10.42 o                         
  13   5   2         71.18         72.55        11.47 o                         
  14   5   2          8.67         11.40         7.25 o                         
 -14   6   2        123.54        114.37        13.73 o                         
 -13   6   2         22.83         35.04        10.93 o                         
 -12   6   2         41.93         52.97         9.33 o                         
 -11   6   2        156.03        150.71        12.31 o                         
 -10   6   2        143.62        133.52        11.23 o                         
  -9   6   2       1653.73       1589.92        40.16 o                         
  -8   6   2       1132.41       1128.87        28.99 o                         
  -7   6   2        580.28        596.98        18.36 o                         
  -6   6   2       2149.51       2232.09        47.86 o                         
  -5   6   2        866.61        850.17        16.15 o                         
  -4   6   2        839.11        827.84        21.55 o                         
  -3   6   2       3351.42       3368.46        69.74 o                         
  -2   6   2       1347.30       1407.75        42.84 o                         
  -1   6   2        148.58        133.85         8.14 o                         
   0   6   2        435.79        391.21        13.10 o                         
   1   6   2        732.90        706.11        31.17 o                         
   2   6   2       2863.98       2883.79        76.63 o                         
   3   6   2        793.14        760.74        19.53 o                         
   4   6   2       1950.07       2052.33        42.18 o                         
   5   6   2          6.69          6.70         2.32 o                         
   6   6   2       1032.33       1066.54        16.97 o                         
   7   6   2        857.95        881.66        14.79 o                         
   8   6   2         63.69         68.78         5.20 o                         
   9   6   2        342.43        324.53         9.48 o                         
  10   6   2         96.25         98.62        10.76 o                         
  11   6   2        221.77        218.47        13.44 o                         
  12   6   2         31.37         11.77        12.68 o                         
  13   6   2         70.53         93.04        11.77 o                         
  14   6   2          6.16         13.70         7.28 o                         
 -14   7   2         15.26         26.24         9.76 o                         
 -13   7   2         23.35         -0.66        10.00 o                         
 -12   7   2        288.53        268.51        11.97 o                         
 -11   7   2        126.16        104.79         9.11 o                         
 -10   7   2       1524.65       1501.83        52.17 o                         
  -9   7   2        380.10        411.79        19.71 o                         
  -8   7   2        276.84        259.71        10.63 o                         
  -7   7   2        275.87        274.91         7.97 o                         
  -6   7   2         40.37         40.86         5.50 o                         
  -5   7   2        398.46        423.00         9.88 o                         
  -4   7   2       2009.81       2159.99        52.00 o                         
  -3   7   2        519.34        541.08        14.31 o                         
  -2   7   2        287.04        268.84         9.42 o                         
  -1   7   2       1000.48        991.96        27.54 o                         
   0   7   2       5479.91       5103.00       144.10 o                         
   1   7   2       1075.57       1071.48        32.26 o                         
   2   7   2        419.12        394.92        14.22 o                         
   3   7   2        445.73        491.27        13.47 o                         
   4   7   2        154.24        152.38         4.42 o                         
   5   7   2        821.48        820.83        17.87 o                         
   6   7   2        125.57        133.80         4.45 o                         
   7   7   2         25.31         28.17         3.27 o                         
   8   7   2        671.60        662.69        15.30 o                         
   9   7   2        111.01        106.02         7.79 o                         
  10   7   2        568.64        576.94        23.32 o                         
  11   7   2        149.36        154.95        12.09 o                         
  12   7   2         57.39         58.87        10.32 o                         
  13   7   2         19.29         18.98         7.00 o                         
  14   7   2         11.11         21.33         9.83 o                         
 -14   8   2         16.69         14.13         8.12 o                         
 -13   8   2         59.89         52.32        11.33 o                         
 -12   8   2          6.01          9.67         7.72 o                         
 -11   8   2         41.64         45.15         7.27 o                         
 -10   8   2        262.55        245.92        11.10 o                         
  -9   8   2        805.47        790.23        21.76 o                         
  -8   8   2        342.62        349.41        21.97 o                         
  -7   8   2        460.78        469.76        13.81 o                         
  -6   8   2        771.68        833.83        21.36 o                         
  -5   8   2       1031.78       1128.14        28.14 o                         
  -4   8   2       1911.88       2160.98        50.75 o                         
  -3   8   2        430.66        408.52        12.15 o                         
  -2   8   2       6261.79       6672.88       255.81 o                         
  -1   8   2        162.59        165.23         8.07 o                         
   0   8   2        576.36        515.01        52.44 o                         
   1   8   2        935.40        964.17        27.15 o                         
   2   8   2       5785.19       5885.87       168.25 o                         
   3   8   2        348.53        407.49        13.83 o                         
   4   8   2        906.50        951.98        25.96 o                         
   5   8   2        680.85        783.35        21.99 o                         
   6   8   2        989.86       1042.96        18.90 o                         
   7   8   2        581.47        586.20        15.86 o                         
   8   8   2        601.50        613.53        14.53 o                         
   9   8   2        129.09        116.52         6.93 o                         
  10   8   2        433.89        425.85        19.74 o                         
  11   8   2        213.02        215.05        10.70 o                         
  12   8   2          9.35         15.20         7.22 o                         
  13   8   2         15.13          5.17         9.24 o                         
  14   8   2         14.44         -9.93         9.93 o                         
 -14   9   2         11.06          7.33        10.00 o                         
 -13   9   2          9.20          6.03         6.40 o                         
 -12   9   2          3.55          3.90         8.75 o                         
 -11   9   2        352.83        356.83        19.44 o                         
 -10   9   2          3.47         12.09         6.62 o                         
  -9   9   2         63.65         95.76        12.55 o                         
  -8   9   2         13.72          5.59        10.30 o                         
  -7   9   2        353.46        341.65        11.37 o                         
  -6   9   2        262.49        274.42        11.31 o                         
  -5   9   2        641.43        681.31        22.90 o                         
  -4   9   2        700.25        736.66        19.36 o                         
  -3   9   2       1718.88       1755.68        62.98 o                         
  -2   9   2        704.47        688.69        30.40 o                         
  -1   9   2        354.84        318.63        17.33 o                         
   0   9   2         90.71         82.67         6.23 o                         
   1   9   2        239.22        204.43         8.92 o                         
   2   9   2        669.70        718.59        21.37 o                         
   3   9   2       1415.82       1390.71        37.98 o                         
   4   9   2        107.55        117.20         4.55 o                         
   5   9   2        373.51        399.62         9.55 o                         
   6   9   2          9.11          8.85         8.85 o                         
   7   9   2        435.61        430.98        10.71 o                         
   8   9   2        257.64        252.63         8.55 o                         
   9   9   2        178.60        196.95         7.40 o                         
  10   9   2        310.45        340.23        12.07 o                         
  11   9   2        133.38        154.59         8.97 o                         
  12   9   2          0.78         -1.22         6.75 o                         
  13   9   2         47.93         30.38         7.43 o                         
 -12  10   2          5.42         10.91        12.41 o                         
 -11  10   2         72.53        110.72        14.49 o                         
 -10  10   2        120.46        122.54        14.56 o                         
  -9  10   2        150.33        156.91        14.51 o                         
  -8  10   2        190.64        184.26         8.10 o                         
  -7  10   2        375.77        382.67        12.20 o                         
  -6  10   2         62.84         72.03         6.64 o                         
  -5  10   2        699.11        738.88        26.38 o                         
  -4  10   2        151.52        171.41         6.97 o                         
  -3  10   2        151.71        174.22        11.57 o                         
  -2  10   2        812.09        782.05        34.15 o                         
  -1  10   2        155.67        179.64        13.44 o                         
   0  10   2          4.44         -2.40         9.90 o                         
   1  10   2        180.42        158.09        13.39 o                         
   2  10   2        676.48        707.71        30.82 o                         
   3  10   2        477.13        518.32        24.25 o                         
   4  10   2        143.18        155.98         5.69 o                         
   5  10   2        373.43        428.22        12.10 o                         
   6  10   2        520.86        514.76        23.44 o                         
   7  10   2        128.97        141.24        10.79 o                         
   8  10   2        453.42        455.48        15.13 o                         
   9  10   2         18.41         24.02         6.16 o                         
  10  10   2        453.79        440.97        14.68 o                         
  11  10   2          0.85          9.75         5.59 o                         
  12  10   2         27.86         36.53         7.94 o                         
  13  10   2         42.43         67.99        10.08 o                         
 -13  11   2         11.56         15.20        14.17 o                         
 -11  11   2         16.11         16.97         9.93 o                         
 -10  11   2        408.74        446.83        23.17 o                         
  -9  11   2        158.30        176.72        14.98 o                         
  -8  11   2        102.73         97.92        12.09 o                         
  -7  11   2        294.47        304.24        12.34 o                         
  -6  11   2        809.11        759.45        27.61 o                         
  -5  11   2         82.21         74.70         5.69 o                         
  -4  11   2        745.98        756.61        29.80 o                         
  -3  11   2         69.76         79.39        10.05 o                         
  -2  11   2         82.84         95.76        11.65 o                         
  -1  11   2        526.00        510.50        25.47 o                         
   0  11   2        383.05        433.69        20.86 o                         
   1  11   2        289.46        301.54        17.41 o                         
   2  11   2          5.47          3.19         7.60 o                         
   3  11   2        112.20        107.12        10.05 o                         
   4  11   2       1468.24       1562.48        47.50 o                         
   5  11   2        276.14        273.53         8.53 o                         
   6  11   2        398.29        414.68        16.46 o                         
   7  11   2        177.49        184.30        13.61 o                         
   8  11   2        127.17        129.55         8.26 o                         
   9  11   2         59.10         69.38        13.31 o                         
  10  11   2        128.84        160.86        13.51 o                         
  11  11   2        199.28        240.29        18.93 o                         
 -13  12   2         54.85         34.84        11.45 o                         
 -12  12   2         15.72         33.02        10.79 o                         
 -11  12   2          3.19         -9.05         9.88 o                         
 -10  12   2         16.85         45.97        10.20 o                         
  -9  12   2          5.49          5.44        11.84 o                         
  -8  12   2        285.00        267.21        17.41 o                         
  -7  12   2        189.16        170.54         8.02 o                         
  -6  12   2        376.44        361.92        15.49 o                         
  -5  12   2        311.67        292.37        12.31 o                         
  -4  12   2       1649.67       1610.54        55.29 o                         
  -3  12   2        348.54        341.97        19.10 o                         
  -2  12   2         10.53          8.65        10.96 o                         
  -1  12   2       1149.61       1184.48        46.34 o                         
   0  12   2         95.23         70.44         9.73 o                         
   1  12   2       1348.63       1123.85        48.30 o                         
   3  12   2        642.38        640.27        30.11 o                         
   4  12   2       1787.40       1918.03        74.07 o                         
   5  12   2        203.57        195.58         7.31 o                         
   6  12   2        118.02        130.63         7.21 o                         
   7  12   2        218.98        235.46        15.86 o                         
   8  12   2         17.90         23.29        12.10 o                         
   9  12   2         61.71         76.62        13.97 o                         
  10  12   2        284.68        290.21        19.20 o                         
  11  12   2        110.07        124.65        16.08 o                         
  12  12   2         82.49         78.55        15.81 o                         
 -11  13   2         25.80         21.77        13.44 o                         
 -10  13   2          6.88          9.22        11.99 o                         
  -9  13   2        111.93         92.43        13.56 o                         
  -8  13   2        837.74        794.36        34.42 o                         
  -6  13   2         82.05         78.82         7.23 o                         
  -5  13   2        804.13        733.78        28.00 o                         
  -4  13   2         14.65          5.00         5.12 o                         
  -3  13   2         94.11         87.38        10.54 o                         
  -2  13   2       1354.55       1358.57        55.41 o                         
  -1  13   2        889.38        788.18        34.30 o                         
   0  13   2        646.01        616.71        28.78 o                         
   1  13   2        776.51        758.59        34.50 o                         
   2  13   2        965.59        967.01        41.88 o                         
   3  13   2        324.55        314.73        20.01 o                         
   4  13   2        114.11        126.04        13.02 o                         
   5  13   2        301.75        339.63        10.74 o                         
   6  13   2        359.32        389.45        11.77 o                         
   7  13   2        232.98        250.10        16.84 o                         
   9  13   2        120.74        136.81        12.82 o                         
  10  13   2          7.00          2.03        12.19 o                         
  11  13   2         35.60         64.26        15.32 o                         
  12  13   2         11.48          0.54        13.07 o                         
 -12  14   2         62.61         51.88        15.35 o                         
 -11  14   2         14.40         20.32        13.97 o                         
 -10  14   2         50.58         54.16        13.61 o                         
  -9  14   2        209.24        211.58        15.94 o                         
  -8  14   2         37.89         55.31        12.80 o                         
  -2  14   2        849.63        893.48        38.37 o                         
  -1  14   2         58.62         46.61        10.05 o                         
   0  14   2         27.76         19.37        13.24 o                         
   1  14   2         26.77         28.17        11.79 o                         
   2  14   2        508.93        509.81        27.58 o                         
   3  14   2        147.80        159.26        16.21 o                         
   4  14   2         88.21         76.62        10.96 o                         
   5  14   2        339.33        345.34        21.21 o                         
   6  14   2        253.56        248.00        14.24 o                         
   9  14   2        129.28        127.81        14.86 o                         
  10  14   2         93.75        108.76        15.03 o                         
  11  14   2         22.30         22.95        10.66 o                         
 -11  15   2         16.53         38.64        10.91 o                         
 -10  15   2        116.73        148.40        16.03 o                         
  -9  15   2        142.24        158.87        16.18 o                         
  -8  15   2         57.02         56.02        10.08 o                         
  -1  15   2         16.37         15.20         9.88 o                         
   0  15   2         22.18          1.13        13.34 o                         
   1  15   2        117.83        102.63        12.70 o                         
   2  15   2        339.25        318.63        21.80 o                         
   3  15   2        627.40        637.89        31.63 o                         
   4  15   2        269.32        280.18        17.82 o                         
   5  15   2        553.86        556.94        18.57 o                         
   9  15   2         78.40         74.43        12.97 o                         
  10  15   2         23.01         17.87        13.51 o                         
 -11  16   2         67.93         81.91        15.86 o                         
 -10  16   2          7.83         45.55        14.17 o                         
  -9  16   2          9.25         -3.78         9.17 o                         
  -8  16   2         38.00         72.03        12.75 o                         
   1  16   2        450.22        461.51        24.88 o                         
   2  16   2         16.98         -9.32        14.15 o                         
   3  16   2        309.52        322.55        21.94 o                         
   4  16   2         47.21         46.83        10.93 o                         
   9  16   2         66.49         62.52        14.61 o                         
  10  16   2         48.43         39.82        14.61 o                         
 -10  17   2         54.69         50.75        14.27 o                         
  -9  17   2         62.50         72.82        14.96 o                         
  -8  17   2         60.50         70.17        10.49 o                         
   9  17   2        268.95        309.19        18.73 o                         
  10  17   2         58.18         53.69        14.91 o                         
 -10  18   2          6.31          2.08        13.90 o                         
  -9  18   2         10.29          6.67        11.33 o                         
  10  18   2         49.32         75.78        11.99 o                         
  -9  19   2         31.96         34.84        13.31 o                         
  -2 -24   3         19.20         28.11        12.71 o                         
  -1 -24   3         15.84         11.23        13.12 o                         
   0 -24   3         57.30         68.47        12.83 o                         
   1 -24   3         45.13         47.02        19.12 o                         
  -4 -23   3         90.72         74.65        12.94 o                         
  -3 -23   3         18.13         18.81        11.85 o                         
  -2 -23   3         39.79         26.96        10.85 o                         
  -1 -23   3         63.73         60.11        10.77 o                         
   0 -23   3         65.42         87.68        16.63 o                         
   1 -23   3         32.74         29.95        10.71 o                         
   2 -23   3          9.55          8.21        11.79 o                         
   3 -23   3         38.94         51.55        29.67 o                         
   4 -23   3         87.72        108.75        16.94 o                         
  -6 -22   3          5.95         -2.16        10.81 o                         
  -5 -22   3         41.60         43.14        11.77 o                         
  -4 -22   3          2.60         23.91        12.03 o                         
  -3 -22   3         60.84         55.01        12.62 o                         
  -2 -22   3         25.04         11.92        12.12 o                         
  -1 -22   3         16.17         -0.35        11.21 o                         
   0 -22   3         20.69         14.82        10.21 o                         
   1 -22   3         22.96         22.02        12.39 o                         
   2 -22   3         12.18          7.78        11.76 o                         
   3 -22   3         30.04         50.31        18.22 o                         
   4 -22   3         47.51         55.46        12.06 o                         
   5 -22   3          4.42          7.90         9.08 o                         
   6 -22   3        113.78        124.27        13.75 o                         
  -7 -21   3         10.67          9.88        22.89 o                         
  -6 -21   3         12.79          4.51        10.59 o                         
  -5 -21   3         83.37         72.50        14.35 o                         
  -4 -21   3         66.26         63.71        12.27 o                         
  -3 -21   3        239.09        241.09        15.80 o                         
  -2 -21   3         67.41         81.79        12.69 o                         
  -1 -21   3         42.34         41.02        18.24 o                         
   0 -21   3        120.96        130.95        20.83 o                         
   1 -21   3         18.15         14.36        29.42 o                         
   2 -21   3         33.48         18.46        11.18 o                         
   3 -21   3         95.28         98.83        13.31 o                         
   4 -21   3         52.96         59.04        15.97 o                         
   5 -21   3         42.86         40.19        10.42 o                         
   6 -21   3         52.95         49.68        10.37 o                         
   7 -21   3         86.42         40.01        15.84 o                         
  -8 -20   3         15.72         31.54         9.84 o                         
  -7 -20   3         12.62         17.85        15.46 o                         
  -6 -20   3        106.67        102.46        10.87 o                         
  -5 -20   3         21.57         24.88         9.25 o                         
  -4 -20   3        207.63        192.10        26.39 o                         
  -3 -20   3         20.91         29.88         9.93 o                         
  -2 -20   3         12.36         15.90         8.49 o                         
  -1 -20   3         15.76         32.34         9.79 o                         
   0 -20   3         69.50         89.04        12.30 o                         
   1 -20   3         11.27         -6.59        18.28 o                         
   2 -20   3         72.14         79.85        12.68 o                         
   3 -20   3        144.93        164.87        14.77 o                         
   4 -20   3         48.45         55.93        15.67 o                         
   5 -20   3          7.07         -3.20        19.64 o                         
   6 -20   3         19.58          0.40         9.93 o                         
   7 -20   3         24.11         28.05        10.91 o                         
   8 -20   3          9.83          3.99        10.10 o                         
  -8 -19   3        253.39        300.46        15.33 o                         
  -7 -19   3        111.03        115.59        12.00 o                         
  -6 -19   3        269.11        294.92        15.78 o                         
  -5 -19   3         15.98          1.95         9.71 o                         
  -4 -19   3        142.82        140.73        11.76 o                         
  -3 -19   3        256.77        245.87        15.25 o                         
  -2 -19   3          5.23          7.31         9.20 o                         
  -1 -19   3         72.10         57.15        14.75 o                         
   0 -19   3         21.80         34.07         9.82 o                         
   1 -19   3         15.87          0.50        11.42 o                         
   2 -19   3        132.23        134.17        13.17 o                         
   3 -19   3        366.47        359.36        18.41 o                         
   4 -19   3        124.05        114.38        12.85 o                         
   5 -19   3         51.55         71.69        10.11 o                         
   6 -19   3         46.47         42.77        10.83 o                         
   7 -19   3          7.54        -10.19        10.19 o                         
   8 -19   3         46.65         56.96        10.19 o                         
   9 -19   3         66.98         45.55        13.73 o                         
  -9 -18   3        156.91        154.08        11.28 o                         
  -8 -18   3         62.62         73.16        12.45 o                         
  -7 -18   3        102.82         94.42        11.19 o                         
  -6 -18   3          1.53          9.49         8.99 o                         
  -5 -18   3        121.13        135.30        11.64 o                         
  -4 -18   3         55.37         45.55        11.84 o                         
  -3 -18   3         91.06         93.15        10.30 o                         
  -2 -18   3         29.89         12.24         9.24 o                         
  -1 -18   3         64.78         58.52        12.65 o                         
   0 -18   3        383.52        379.40        23.78 o                         
   2 -18   3        117.92         93.95        16.40 o                         
   3 -18   3         73.34         61.29        12.26 o                         
   4 -18   3         32.80         25.57        13.14 o                         
   5 -18   3        484.04        490.65        28.40 o                         
   6 -18   3        135.53        132.26        20.77 o                         
   7 -18   3         25.40          8.40        28.59 o                         
   8 -18   3         28.84         16.18        14.24 o                         
   9 -18   3         34.36         32.23         9.72 o                         
  -9 -17   3         71.63         76.35        13.14 o                         
  -8 -17   3         26.76         24.04         8.50 o                         
  -7 -17   3         30.43         36.86        14.31 o                         
  -6 -17   3        321.23        341.10        15.95 o                         
  -5 -17   3         17.74          7.46        11.87 o                         
  -4 -17   3        372.78        368.55        16.55 o                         
  -3 -17   3        441.49        405.34        16.71 o                         
  -2 -17   3        188.93        168.14        11.31 o                         
  -1 -17   3        323.11        321.98        23.05 o                         
   0 -17   3         25.34         22.65        15.64 o                         
   1 -17   3        379.17        376.36        24.30 o                         
   2 -17   3        659.62        596.65        31.36 o                         
   3 -17   3        503.38        460.83        24.88 o                         
   4 -17   3        129.04        115.38        14.81 o                         
   5 -17   3        141.64        136.44        16.82 o                         
   6 -17   3        161.96        154.56        14.42 o                         
   7 -17   3         53.41         74.21        10.44 o                         
   8 -17   3         33.45         39.62         9.41 o                         
   9 -17   3        171.49        154.12        13.24 o                         
  -9 -16   3         57.56         58.42         8.70 o                         
  -8 -16   3         92.65         88.08         9.24 o                         
  -7 -16   3        382.17        421.09        29.19 o                         
  -6 -16   3        309.76        322.07        14.90 o                         
  -5 -16   3        401.78        409.02        17.24 o                         
  -4 -16   3         96.30         94.97        11.52 o                         
  -3 -16   3        636.21        645.37        21.65 o                         
  -2 -16   3        105.41         84.19        12.36 o                         
  -1 -16   3        626.10        605.09        30.82 o                         
   0 -16   3        887.33        761.16        37.14 o                         
   1 -16   3        435.01        446.83        25.82 o                         
   2 -16   3        142.04        131.36        14.37 o                         
   3 -16   3        420.54        400.55        30.44 o                         
   4 -16   3          8.97          4.34        12.72 o                         
   5 -16   3         97.16        120.13        15.45 o                         
   6 -16   3         42.17         51.44        13.24 o                         
   7 -16   3        122.48        140.12        12.60 o                         
   8 -16   3         39.38         36.97        12.95 o                         
   9 -16   3         47.60         52.72         8.85 o                         
  10 -16   3        189.19        214.80        17.90 o                         
  -9 -15   3         16.04         17.81         7.20 o                         
  -8 -15   3         15.82         17.32        11.05 o                         
  -7 -15   3        184.91        195.14        11.44 o                         
  -6 -15   3        615.56        614.76        21.12 o                         
  -5 -15   3        157.98        160.95        11.35 o                         
  -4 -15   3         89.05         76.42         8.55 o                         
  -3 -15   3        618.00        580.69        29.42 o                         
  -2 -15   3        431.76        462.17        26.26 o                         
  -1 -15   3        449.92        496.45        25.13 o                         
   0 -15   3        111.84        108.10        15.96 o                         
   1 -15   3        902.44        857.34        38.52 o                         
   2 -15   3        339.68        340.79        20.82 o                         
   3 -15   3        396.76        367.22        11.42 o                         
   4 -15   3         19.35         17.83         3.71 o                         
   5 -15   3        239.86        240.78        18.46 o                         
   6 -15   3        416.28        432.39        23.44 o                         
   7 -15   3         79.37         99.49        13.44 o                         
   8 -15   3        186.57        180.91        15.15 o                         
   9 -15   3         26.93          9.11         7.54 o                         
  10 -15   3         57.63         52.32        12.68 o                         
 -10 -14   3         31.45         29.35         9.17 o                         
  -9 -14   3        106.25        107.42        16.63 o                         
  -8 -14   3        205.48        208.86        11.04 o                         
  -7 -14   3        177.38        190.21        12.90 o                         
  -6 -14   3        234.26        262.72        12.37 o                         
  -5 -14   3         76.64         54.52         8.27 o                         
  -4 -14   3         90.90         75.51        10.89 o                         
  -3 -14   3         23.14         26.38        12.23 o                         
  -2 -14   3        697.27        688.69        32.88 o                         
  -1 -14   3        489.87        518.32        24.96 o                         
   0 -14   3        190.03        162.84        16.38 o                         
   1 -14   3        336.04        366.12        20.96 o                         
   2 -14   3        701.29        625.29        29.76 o                         
   3 -14   3        256.56        242.94        17.66 o                         
   4 -14   3        270.96        276.44        11.29 o                         
   5 -14   3        570.90        545.70        19.47 o                         
   6 -14   3        504.98        498.56        25.18 o                         
   7 -14   3         90.02         95.76        11.96 o                         
   8 -14   3        269.49        293.42        17.70 o                         
   9 -14   3        195.64        179.22        14.24 o                         
  10 -14   3         84.11         93.95        13.04 o                         
 -10 -13   3         93.16        100.10        10.96 o                         
  -9 -13   3         49.14         55.67         7.10 o                         
  -8 -13   3        251.43        262.58        11.66 o                         
  -7 -13   3        787.65        826.98        24.83 o                         
  -6 -13   3         14.53         13.40         9.88 o                         
  -5 -13   3        238.85        227.33        11.21 o                         
  -4 -13   3        314.41        327.06        19.25 o                         
  -3 -13   3        564.95        579.93        27.90 o                         
  -2 -13   3       1566.71       1531.10        61.27 o                         
  -1 -13   3        661.49        662.63        29.84 o                         
   1 -13   3        900.55        903.80        38.59 o                         
   2 -13   3        928.47        864.70        38.69 o                         
   3 -13   3        129.23        120.50         5.69 o                         
   4 -13   3         34.80         33.87         3.93 o                         
   5 -13   3        313.46        280.86        10.84 o                         
   6 -13   3         33.61         34.30        11.01 o                         
   7 -13   3        227.00        227.84        15.59 o                         
   8 -13   3        129.30        126.39        11.62 o                         
   9 -13   3        110.37        119.45        11.65 o                         
  10 -13   3         17.63         37.85        10.40 o                         
 -13 -12   3         13.39         -4.27        13.53 o                         
 -12 -12   3         13.29         29.69        12.97 o                         
 -10 -12   3         25.07         29.00         7.92 o                         
  -9 -12   3        983.96        983.14        28.11 o                         
  -8 -12   3          3.45          9.26         6.29 o                         
  -7 -12   3        184.97        181.13        14.52 o                         
  -6 -12   3        345.42        339.91        13.67 o                         
  -5 -12   3       1120.26       1180.16        48.42 o                         
  -4 -12   3        169.66        183.88        14.86 o                         
  -3 -12   3         31.32         27.36         8.51 o                         
  -2 -12   3         48.47         43.05         8.63 o                         
  -1 -12   3         50.16         52.56        12.04 o                         
   0 -12   3        627.64        630.78        29.10 o                         
   1 -12   3         67.25         75.24        13.31 o                         
   2 -12   3        454.76        483.28        23.41 o                         
   3 -12   3          3.71          0.97         2.74 o                         
   4 -12   3        247.21        224.30         8.14 o                         
   5 -12   3        165.36        168.17         6.83 o                         
   6 -12   3        613.61        598.17        26.80 o                         
   7 -12   3         91.90         91.23        11.06 o                         
   8 -12   3        430.83        457.49        21.43 o                         
   9 -12   3        125.30        142.35        11.96 o                         
  10 -12   3         16.06         -0.71         6.94 o                         
 -13 -11   3          8.65         15.08         9.98 o                         
 -12 -11   3         82.27         74.16        14.56 o                         
 -10 -11   3        534.54        515.47        22.75 o                         
  -9 -11   3         14.43          6.28         7.77 o                         
  -8 -11   3        498.70        503.06        15.52 o                         
  -7 -11   3        287.56        284.00        13.45 o                         
  -6 -11   3        189.97        178.42         6.11 o                         
  -5 -11   3        190.46        202.19         7.38 o                         
  -4 -11   3         77.73         69.64         7.21 o                         
  -3 -11   3        120.55        122.74         6.49 o                         
  -2 -11   3        242.52        228.33         8.22 o                         
  -1 -11   3       1902.39       1864.57        57.53 o                         
   0 -11   3       1040.01       1089.89        53.20 o                         
   1 -11   3       1748.22       1655.79        46.62 o                         
   2 -11   3        495.73        515.58        14.43 o                         
   3 -11   3        344.02        375.74        11.11 o                         
   4 -11   3        329.92        332.11        10.12 o                         
   5 -11   3        448.90        436.95        21.60 o                         
   6 -11   3         71.49         89.14         9.76 o                         
   7 -11   3        587.24        536.29        24.66 o                         
   8 -11   3        134.05        118.08        11.23 o                         
   9 -11   3         71.29         68.60         9.34 o                         
  10 -11   3        108.38        105.18         9.95 o                         
 -13 -10   3         49.50         31.77        13.95 o                         
 -12 -10   3         96.98        107.12        14.91 o                         
 -11 -10   3        139.92        111.04        12.53 o                         
 -10 -10   3        606.00        612.05        25.57 o                         
  -9 -10   3        106.91        116.93         6.69 o                         
  -8 -10   3        287.73        289.88         7.46 o                         
  -7 -10   3         64.07         60.18         3.82 o                         
  -6 -10   3         23.71         31.51         4.32 o                         
  -5 -10   3         30.74         32.03         3.72 o                         
  -4 -10   3       1909.41       1927.64        35.54 o                         
  -3 -10   3        129.69        113.89         5.68 o                         
  -2 -10   3       1274.11       1238.06        34.67 o                         
  -1 -10   3        553.82        579.68        22.97 o                         
   0 -10   3         36.78         35.43         6.48 o                         
   1 -10   3        538.94        612.51        18.85 o                         
   2 -10   3       1699.44       1796.32        53.47 o                         
   3 -10   3        278.34        268.02         7.14 o                         
   4 -10   3        381.60        398.35        13.68 o                         
   5 -10   3        446.51        451.14        15.05 o                         
   6 -10   3        391.99        409.39        13.66 o                         
   7 -10   3        496.22        504.82        15.90 o                         
   8 -10   3       1192.32       1179.17        36.54 o                         
   9 -10   3       1414.69       1451.30        54.87 o                         
  10 -10   3         12.54         14.00         7.04 o                         
 -13  -9   3         43.85         50.31        13.34 o                         
 -12  -9   3         97.09        119.10        13.34 o                         
 -11  -9   3         71.88         80.49        14.05 o                         
 -10  -9   3         45.99         41.96         8.07 o                         
  -9  -9   3         29.28         32.02         3.62 o                         
  -8  -9   3        123.38        126.37         4.47 o                         
  -7  -9   3        249.35        222.64         6.12 o                         
  -6  -9   3        452.79        488.81        12.25 o                         
  -5  -9   3         15.56         19.95         3.33 o                         
  -4  -9   3         99.61        109.06         4.40 o                         
  -3  -9   3        771.93        820.14        25.57 o                         
  -2  -9   3       1831.45       1929.78        53.40 o                         
  -1  -9   3       3455.13       3429.01       102.15 o                         
   0  -9   3       2036.87       2086.41        57.73 o                         
   1  -9   3       4577.20       4652.21       128.38 o                         
   2  -9   3        974.27       1034.34        21.69 o                         
   3  -9   3        180.21        197.03         5.67 o                         
   4  -9   3        158.59        166.95         7.86 o                         
   5  -9   3         73.46         65.62         5.72 o                         
   6  -9   3         61.21         69.30         5.93 o                         
   7  -9   3        665.92        631.49        19.66 o                         
   8  -9   3        895.09        865.84        20.38 o                         
   9  -9   3        321.22        298.10        11.08 o                         
  10  -9   3        309.96        305.90        15.35 o                         
 -14  -8   3         18.45         36.90        10.27 o                         
 -13  -8   3        113.03         99.61         7.89 o                         
 -12  -8   3         61.94         62.20        10.38 o                         
 -11  -8   3        108.98        108.12         7.89 o                         
 -10  -8   3       1235.58       1181.59        21.77 o                         
  -9  -8   3        147.78        131.26         4.42 o                         
  -8  -8   3        525.38        548.58        11.26 o                         
  -7  -8   3       1079.72       1085.52        20.75 o                         
  -6  -8   3          4.01         13.88         3.07 o                         
  -5  -8   3         34.91         38.96         4.48 o                         
  -4  -8   3        385.18        385.53        12.87 o                         
  -3  -8   3       2331.34       2447.10        62.97 o                         
  -2  -8   3       1812.75       1764.40        49.81 o                         
  -1  -8   3        157.68        138.28        16.21 o                         
   0  -8   3        123.75        117.42         7.32 o                         
   1  -8   3        101.71         97.31        10.81 o                         
   2  -8   3       1942.55       1873.65        58.83 o                         
   3  -8   3       1617.68       1752.80        56.09 o                         
   4  -8   3        247.31        241.04        10.43 o                         
   5  -8   3       1116.97       1239.14        33.90 o                         
   6  -8   3        549.15        569.44        16.91 o                         
   7  -8   3       1010.26       1004.88        28.08 o                         
   8  -8   3        574.25        570.58        17.46 o                         
   9  -8   3        297.89        301.57         8.68 o                         
  10  -8   3         34.48         25.57         6.33 o                         
 -14  -7   3         50.80         60.96         8.17 o                         
 -13  -7   3          7.34         15.60         6.90 o                         
 -12  -7   3         63.09         65.59         7.78 o                         
 -11  -7   3          8.60          5.05        12.05 o                         
 -10  -7   3        540.69        552.72        13.28 o                         
  -9  -7   3        361.97        350.13         6.84 o                         
  -8  -7   3        500.72        495.12         8.91 o                         
  -7  -7   3        406.51        421.77         7.93 o                         
  -6  -7   3        475.37        474.48         9.88 o                         
  -5  -7   3       1179.26       1211.15        22.81 o                         
  -4  -7   3        362.04        384.41         9.42 o                         
  -3  -7   3       2993.63       3179.43        65.02 o                         
  -2  -7   3       2049.35       2095.10        52.18 o                         
  -1  -7   3        449.92        412.75        12.59 o                         
   0  -7   3       2354.75       2061.97        69.23 o                         
   1  -7   3        128.28        104.82        11.20 o                         
   2  -7   3       4162.23       4338.22        96.55 o                         
   3  -7   3       1180.52       1158.60        31.27 o                         
   4  -7   3        396.26        399.46        12.61 o                         
   5  -7   3        453.41        468.48        14.61 o                         
   6  -7   3        500.27        533.54        16.11 o                         
   7  -7   3        145.93        157.40        13.53 o                         
   8  -7   3         15.20         11.27         4.03 o                         
   9  -7   3        289.87        266.29         9.91 o                         
  10  -7   3         15.28         17.61         3.16 o                         
 -14  -6   3         67.68         61.67        15.80 o                         
 -13  -6   3          2.77         14.20         7.87 o                         
 -12  -6   3        110.96        106.85         9.71 o                         
 -11  -6   3        167.93        188.53         9.49 o                         
 -10  -6   3        418.68        397.00        13.66 o                         
  -9  -6   3        696.38        702.98        11.09 o                         
  -8  -6   3         16.21         23.75         3.08 o                         
  -7  -6   3        622.08        581.98        10.20 o                         
  -6  -6   3        123.43        148.65         4.15 o                         
  -5  -6   3       1030.36       1066.42        22.38 o                         
  -4  -6   3        205.57        228.65         6.55 o                         
  -3  -6   3         20.23         11.58         2.95 o                         
  -2  -6   3        822.47        811.37        55.11 o                         
  -1  -6   3       2479.27       2433.00        69.04 o                         
   0  -6   3       4814.64       4836.65       139.23 o                         
   1  -6   3       3057.87       2747.61       166.75 o                         
   2  -6   3        189.67        173.26         9.88 o                         
   3  -6   3        234.78        222.71         7.93 o                         
   4  -6   3        392.99        394.26        12.75 o                         
   5  -6   3        329.55        354.90        17.96 o                         
   6  -6   3        182.86        182.26         7.31 o                         
   7  -6   3       3210.25       3209.12        67.48 o                         
   8  -6   3        672.93        725.65        16.45 o                         
   9  -6   3        432.82        406.90         9.74 o                         
  10  -6   3       1190.37       1179.73        29.85 o                         
 -14  -5   3          4.20         -9.10         9.10 o                         
 -13  -5   3         67.82         59.95         7.83 o                         
 -12  -5   3        143.65        123.29         8.65 o                         
 -11  -5   3        336.02        314.60        11.54 o                         
 -10  -5   3         13.75         20.19         5.19 o                         
  -9  -5   3        102.61         92.41         3.42 o                         
  -8  -5   3        253.08        234.29         4.48 o                         
  -7  -5   3         90.10         91.29         3.57 o                         
  -6  -5   3       1041.62       1078.54        17.72 o                         
  -5  -5   3        795.49        785.45        14.59 o                         
  -4  -5   3        118.96        126.26         3.80 o                         
  -3  -5   3         44.19         44.58         5.44 o                         
  -2  -5   3       2235.61       2151.94        61.22 o                         
  -1  -5   3        952.69        965.58        51.46 o                         
   0  -5   3      12183.22      11386.84       325.97 o                         
   1  -5   3       1394.65       1437.25        50.51 o                         
   2  -5   3        529.61        510.41        23.70 o                         
   3  -5   3         91.39         90.66         5.57 o                         
   4  -5   3        917.59        951.03        25.95 o                         
   5  -5   3        208.85        202.59         7.26 o                         
   6  -5   3         68.57         67.40         2.72 o                         
   7  -5   3         87.82         98.90         5.25 o                         
   8  -5   3        594.20        599.27        13.05 o                         
   9  -5   3        143.97        141.81         5.06 o                         
  10  -5   3        345.58        327.75         9.99 o                         
  11  -5   3         23.99         25.89         5.74 o                         
  14  -5   3         15.34         38.25        10.08 o                         
 -14  -4   3         48.21         50.80        11.56 o                         
 -13  -4   3        260.95        248.93        11.32 o                         
 -12  -4   3         95.28         87.77         8.13 o                         
 -11  -4   3        718.44        666.84        19.67 o                         
 -10  -4   3        511.64        434.35        22.19 o                         
  -9  -4   3          5.15         10.01         9.45 o                         
  -8  -4   3        530.94        561.76        11.28 o                         
  -7  -4   3       1053.48       1113.90        16.64 o                         
  -6  -4   3        152.27        146.05         5.80 o                         
  -5  -4   3        804.88        821.76        13.47 o                         
  -4  -4   3        144.21        148.81         5.35 o                         
  -3  -4   3        350.85        337.74         7.15 o                         
  -2  -4   3       1311.24       1215.28        34.29 o                         
  -1  -4   3       7809.30       7731.38       162.56 o                         
   0  -4   3        985.23        847.31        38.50 o                         
   1  -4   3       7371.77       6856.63       236.92 o                         
   2  -4   3       2520.01       2378.78        62.61 o                         
   3  -4   3        339.13        327.49        13.88 o                         
   4  -4   3       1287.66       1441.30        37.40 o                         
   5  -4   3        126.08        137.94         4.89 o                         
   6  -4   3        213.76        226.00         5.81 o                         
   7  -4   3        752.50        723.51        15.80 o                         
   8  -4   3        161.25        152.09         4.77 o                         
   9  -4   3       1602.97       1556.25        32.58 o                         
  10  -4   3        237.44        236.33         7.65 o                         
  11  -4   3        271.73        269.27        12.33 o                         
  14  -4   3         59.00         85.05        12.99 o                         
 -14  -3   3          0.72          8.61         9.38 o                         
 -13  -3   3         15.20         13.20         6.57 o                         
 -12  -3   3        166.34        163.01         9.50 o                         
 -11  -3   3        212.58        175.14        19.00 o                         
 -10  -3   3        142.80        158.81         8.99 o                         
  -9  -3   3         81.75         83.29         7.76 o                         
  -8  -3   3       1004.01       1025.53        30.23 o                         
  -7  -3   3        281.93        276.43         5.07 o                         
  -6  -3   3       1196.72       1150.16        16.71 o                         
  -5  -3   3       2990.11       3155.68        44.29 o                         
  -4  -3   3       4591.78       4620.26        64.56 o                         
  -3  -3   3       2166.54       2170.89        32.65 o                         
  -2  -3   3       2447.31       2282.52        39.19 o                         
  -1  -3   3       2703.59       2605.87        52.75 o                         
   0  -3   3      12552.21      11608.60       815.73 o                         
   1  -3   3       4290.41       3853.74       344.37 o                         
   2  -3   3       1253.20       1196.42        31.39 o                         
   3  -3   3       4855.10       4995.78       214.65 o                         
   4  -3   3       2230.64       2061.43        58.20 o                         
   5  -3   3       2821.92       2885.80        80.82 o                         
   6  -3   3       1003.49       1005.04        27.01 o                         
   7  -3   3        309.43        303.98         9.65 o                         
   8  -3   3        510.29        525.97        11.73 o                         
   9  -3   3        598.73        584.85        12.80 o                         
  10  -3   3        196.17        178.46         6.49 o                         
  11  -3   3        497.26        494.37        19.49 o                         
  12  -3   3        109.10        107.43         8.43 o                         
  13  -3   3        205.63        218.94        16.67 o                         
  14  -3   3         31.17         10.91        11.08 o                         
 -14  -2   3         17.67         23.45         5.93 o                         
 -13  -2   3         85.06         94.67         8.49 o                         
 -12  -2   3         43.49         56.66         8.64 o                         
 -11  -2   3        131.30        106.07         8.28 o                         
 -10  -2   3          0.04         -0.18        12.34 o                         
  -9  -2   3       2002.57       1894.67        46.74 o                         
  -8  -2   3        718.93        734.29        21.24 o                         
  -7  -2   3        819.36        838.64        17.97 o                         
  -6  -2   3       3624.14       3881.93        60.90 o                         
  -5  -2   3       1751.29       1796.54        25.50 o                         
  -4  -2   3       3181.06       3356.06        50.50 o                         
  -3  -2   3       1073.20       1072.02        15.06 o                         
  -2  -2   3       5990.66       5911.86        81.12 o                         
  -1  -2   3      26627.49      23474.32       998.00 o                         
   0  -2   3       5228.42       4877.37       270.82 o                         
   1  -2   3      24984.86      23006.49      1068.76 o                         
   2  -2   3       4668.28       4665.78       128.34 o                         
   3  -2   3       3106.03       3103.17        72.49 o                         
   4  -2   3       2235.87       2294.08        49.80 o                         
   5  -2   3        151.33        167.24         5.45 o                         
   6  -2   3       1080.97       1081.40        23.36 o                         
   7  -2   3        367.75        402.22         9.88 o                         
   8  -2   3        820.33        833.69        22.69 o                         
   9  -2   3        340.06        342.84        10.25 o                         
  10  -2   3        194.86        175.47         8.29 o                         
  11  -2   3        105.60         96.38         8.61 o                         
  12  -2   3        293.41        309.19        14.32 o                         
  13  -2   3          4.64        -11.30        11.30 o                         
  14  -2   3         23.12         31.43        10.54 o                         
 -14  -1   3         72.12         70.34         8.22 o                         
 -13  -1   3         44.66         60.07        13.12 o                         
 -12  -1   3         38.41         44.69        11.73 o                         
 -11  -1   3         41.00         45.46        10.79 o                         
 -10  -1   3       1154.96       1128.87        29.38 o                         
  -9  -1   3         52.97         54.85        10.44 o                         
  -8  -1   3         18.84         12.34        11.20 o                         
  -7  -1   3        439.98        449.11        11.46 o                         
  -6  -1   3         41.99         55.65         4.24 o                         
  -5  -1   3       2333.88       2396.61        33.53 o                         
  -4  -1   3       4645.85       4711.30        73.93 o                         
  -3  -1   3        339.53        366.12         5.74 o                         
  -2  -1   3       2983.44       2780.64        41.08 o                         
  -1  -1   3       2373.88       2453.91        33.66 o                         
   0  -1   3       8845.63       7890.36       395.28 o                         
   1  -1   3       3156.00       3095.01        54.00 o                         
   2  -1   3       5706.99       5373.69       111.92 o                         
   3  -1   3        388.13        389.18        11.87 o                         
   4  -1   3       2284.83       2423.81        51.24 o                         
   5  -1   3       3037.29       3274.46        68.46 o                         
   6  -1   3        943.02        954.71        20.27 o                         
   7  -1   3        416.57        438.38        10.34 o                         
   8  -1   3         32.45         33.45         3.22 o                         
   9  -1   3         93.72         98.25         5.07 o                         
  10  -1   3        145.24        137.93         4.65 o                         
  12  -1   3          4.96          8.13         5.29 o                         
  13  -1   3         11.78          2.90         6.30 o                         
  14  -1   3        120.24        133.18        11.92 o                         
 -15   0   3         57.34         52.04         7.34 o                         
 -14   0   3         25.44         45.56        16.12 o                         
 -13   0   3        396.43        442.14        15.80 o                         
 -12   0   3        110.05        117.97        11.11 o                         
 -11   0   3         19.08         14.49         7.97 o                         
 -10   0   3        174.33        173.65        11.56 o                         
  -9   0   3        228.14        217.16         9.91 o                         
  -8   0   3        885.30        864.41        24.39 o                         
  -7   0   3          0.64          0.74         3.95 o                         
  -6   0   3       4412.17       4444.13        72.26 o                         
  -5   0   3        312.89        286.88         5.88 o                         
  -4   0   3        152.38        160.42         3.26 o                         
  -3   0   3         14.73         10.77         1.48 o                         
  -2   0   3       4786.26       4575.56        59.41 o                         
  -1   0   3       3269.84       3230.72        49.99 o                         
   1   0   3       4996.02       4742.56       458.67 o                         
   2   0   3       3135.01       2960.54        63.48 o                         
   3   0   3        876.04        870.43        18.78 o                         
   4   0   3        726.17        772.07        14.09 o                         
   5   0   3       2307.00       2239.47        40.45 o                         
   6   0   3        411.87        503.96         9.93 o                         
   7   0   3        473.36        446.76        15.27 o                         
   8   0   3       3773.70       3828.47        83.75 o                         
   9   0   3       1257.74       1234.55        26.66 o                         
  10   0   3        630.62        586.67        14.02 o                         
  11   0   3         40.62         61.84        10.42 o                         
  12   0   3          0.00         -7.52         8.27 o                         
  13   0   3         77.03         77.51         7.68 o                         
  14   0   3          0.33         14.83        11.45 o                         
 -14   1   3         72.32         75.38         8.71 o                         
 -13   1   3         44.65         48.72         8.15 o                         
 -12   1   3         38.42         38.49         9.40 o                         
 -11   1   3         41.10         38.68        10.68 o                         
 -10   1   3       1154.49       1108.50        23.86 o                         
  -9   1   3         52.87         56.70         7.58 o                         
  -8   1   3         18.82          9.63         4.31 o                         
  -7   1   3        439.06        440.72        10.92 o                         
  -6   1   3         41.95         54.34         5.00 o                         
  -5   1   3       2332.45       2361.49        44.51 o                         
  -4   1   3       4647.63       4778.95        66.37 o                         
  -3   1   3        340.52        361.09         4.94 o                         
  -2   1   3       2982.44       2734.23        35.10 o                         
  -1   1   3       2371.04       2430.53        37.45 o                         
   0   1   3       8845.20       8054.55       313.64 o                         
   1   1   3       3160.18       2924.69       149.21 o                         
   2   1   3       5708.21       5324.06       195.56 o                         
   3   1   3        388.01        411.80         7.89 o                         
   4   1   3       2286.33       2462.10        43.24 o                         
   5   1   3       3036.30       3268.31        78.10 o                         
   6   1   3        943.74        917.93        22.04 o                         
   7   1   3        417.30        429.56         9.14 o                         
   8   1   3         32.44         38.16         4.01 o                         
   9   1   3         94.04         91.63         4.17 o                         
  10   1   3        145.03        145.09         6.51 o                         
  11   1   3          2.33          5.70         7.23 o                         
  12   1   3          5.04         14.74         6.68 o                         
  13   1   3         11.88         10.49        10.86 o                         
  14   1   3        120.31        114.03        13.71 o                         
 -14   2   3         17.61          3.99         6.50 o                         
 -13   2   3         84.97         88.84         7.85 o                         
 -12   2   3         43.62         57.54         7.97 o                         
 -11   2   3        131.80        110.70         6.83 o                         
 -10   2   3          0.04          2.16         5.97 o                         
  -9   2   3       2004.46       1984.83        62.75 o                         
  -8   2   3        720.06        726.30        20.58 o                         
  -7   2   3        820.27        849.42        18.26 o                         
  -6   2   3       3626.79       3863.97        61.06 o                         
  -5   2   3       1749.42       1796.68        28.53 o                         
  -4   2   3       3179.75       3230.02        46.44 o                         
  -3   2   3       1073.36       1055.85        16.43 o                         
  -2   2   3       5984.92       5887.74        89.88 o                         
   0   2   3       5227.58       4972.63       148.42 o                         
   2   2   3       4672.27       4691.81       134.19 o                         
   3   2   3       3103.31       3026.33        96.29 o                         
   4   2   3       2236.78       2435.42        42.05 o                         
   5   2   3        152.23        174.06         4.69 o                         
   6   2   3       1080.48       1098.40        19.95 o                         
   7   2   3        368.08        394.66         9.50 o                         
   8   2   3        821.23        832.70        15.68 o                         
   9   2   3        340.32        339.92         7.84 o                         
  10   2   3        194.77        163.20         6.79 o                         
  11   2   3        105.64        105.68        10.25 o                         
  12   2   3        293.26        293.96        17.73 o                         
  13   2   3          4.56          8.41         7.35 o                         
  14   2   3         22.90          6.52         7.67 o                         
 -14   3   3          0.69         -0.17        10.62 o                         
 -13   3   3         15.21         21.95         8.56 o                         
 -12   3   3        166.27        150.02         8.73 o                         
 -11   3   3        212.56        195.17        10.19 o                         
 -10   3   3        142.26        144.79         9.55 o                         
  -9   3   3         82.10         90.57         9.00 o                         
  -8   3   3       1003.62       1037.39        27.11 o                         
  -7   3   3        281.67        267.44         9.00 o                         
  -6   3   3       1195.88       1144.08        18.71 o                         
  -5   3   3       2990.67       3177.96        44.00 o                         
  -4   3   3       4593.46       4571.26        69.69 o                         
  -3   3   3       2165.67       2098.81        38.21 o                         
  -2   3   3       2447.37       2270.35        45.62 o                         
  -1   3   3       2699.97       2532.93        56.15 o                         
   0   3   3      12551.45      12140.25       460.17 o                         
   1   3   3       4293.44       3964.96        83.96 o                         
   2   3   3       1253.33       1232.94        48.25 o                         
   3   3   3       4855.62       4988.67       133.50 o                         
   4   3   3       2231.48       2150.90        37.08 o                         
   5   3   3       2823.67       2945.07        51.81 o                         
   6   3   3       1002.30       1006.98        16.23 o                         
   7   3   3        308.87        300.22         6.27 o                         
   8   3   3        509.92        519.75        12.50 o                         
   9   3   3        597.68        567.47        11.82 o                         
  10   3   3        197.45        188.71         6.87 o                         
  11   3   3        497.27        503.46        21.77 o                         
  12   3   3        109.17        113.62         8.46 o                         
  13   3   3        205.92        206.17        15.30 o                         
  14   3   3         31.10         39.17         7.67 o                         
 -14   4   3         48.12         55.97         8.99 o                         
 -13   4   3        260.47        247.29         9.55 o                         
 -12   4   3         94.96         75.45         7.45 o                         
 -11   4   3        718.68        656.20        27.26 o                         
 -10   4   3        511.41        473.32        14.91 o                         
  -9   4   3          5.18          9.69         6.45 o                         
  -8   4   3        531.46        578.08        17.03 o                         
  -7   4   3       1053.93       1091.88        23.25 o                         
  -6   4   3        152.56        151.69         4.69 o                         
  -5   4   3        805.04        819.49        13.30 o                         
  -4   4   3        144.42        146.66         3.65 o                         
  -3   4   3        351.48        363.76        10.90 o                         
  -2   4   3       1310.52       1305.14        50.64 o                         
  -1   4   3       7807.80       7500.88       220.45 o                         
   0   4   3        985.23        825.73        25.20 o                         
   1   4   3       7374.86       6725.85       260.86 o                         
   2   4   3       2520.49       2477.00        59.41 o                         
   3   4   3        337.36        332.06         6.65 o                         
   4   4   3       1287.32       1370.53        24.55 o                         
   5   4   3        126.33        138.13         4.02 o                         
   6   4   3        213.56        227.70         5.20 o                         
   7   4   3        752.78        741.92        12.82 o                         
   8   4   3        161.18        152.40         5.50 o                         
   9   4   3       1602.16       1529.51        27.99 o                         
  10   4   3        237.57        242.64         7.60 o                         
  11   4   3        271.85        254.06        14.73 o                         
  12   4   3        244.67        250.59        14.88 o                         
  13   4   3        225.45        248.11        15.30 o                         
  14   4   3         59.10         61.05         9.29 o                         
 -14   5   3          4.15          5.59         7.15 o                         
 -13   5   3         68.01         54.96         6.73 o                         
 -12   5   3        143.27        130.65        13.61 o                         
 -11   5   3        335.63        312.10        12.70 o                         
 -10   5   3         13.64        -10.17        10.17 o                         
  -9   5   3        102.41         87.50         9.00 o                         
  -8   5   3        253.73        236.71        22.38 o                         
  -7   5   3         89.72         96.80         5.04 o                         
  -6   5   3       1041.42       1096.42        17.23 o                         
  -5   5   3        794.16        774.66        13.62 o                         
  -4   5   3        119.38        122.66         3.85 o                         
  -3   5   3         44.15         44.12         5.03 o                         
  -2   5   3       2236.82       2235.48        44.57 o                         
  -1   5   3        955.37       1052.44        27.42 o                         
   0   5   3      12184.43      10090.77       341.43 o                         
   1   5   3       1390.66       1414.85        37.89 o                         
   2   5   3        529.31        508.80        50.63 o                         
   3   5   3         91.50         98.89         3.67 o                         
   4   5   3        918.93        947.48        16.87 o                         
   5   5   3        209.43        197.45         5.06 o                         
   6   5   3         68.21         63.80         3.14 o                         
   7   5   3         87.69         86.55         4.66 o                         
   8   5   3        594.35        585.60        12.09 o                         
   9   5   3        143.37        142.46         5.14 o                         
  10   5   3        346.09        342.45         9.97 o                         
  11   5   3         23.93         11.01         7.70 o                         
  12   5   3        146.81        190.72        13.83 o                         
  13   5   3          4.98          4.50         8.21 o                         
  14   5   3         15.14          5.37         9.88 o                         
 -14   6   3         67.19         91.23        12.87 o                         
 -13   6   3          2.75          2.30        10.03 o                         
 -12   6   3        110.70        108.34        10.54 o                         
 -11   6   3        168.29        164.46        13.66 o                         
 -10   6   3        417.75        393.27        14.05 o                         
  -9   6   3        696.31        696.12        20.43 o                         
  -8   6   3         16.19         16.54         6.70 o                         
  -7   6   3        620.98        573.20        16.70 o                         
  -6   6   3        123.17        148.12         6.26 o                         
  -5   6   3       1030.99       1061.74        19.22 o                         
  -4   6   3        205.51        223.87         5.46 o                         
  -3   6   3         20.19         14.78         3.32 o                         
  -2   6   3        823.31        820.60        22.20 o                         
  -1   6   3       2478.39       2528.71        69.58 o                         
   0   6   3       4813.95       4629.80       139.04 o                         
   1   6   3       3058.26       2835.75        75.87 o                         
   2   6   3        189.23        187.20         9.64 o                         
   3   6   3        235.49        217.50         8.64 o                         
   4   6   3        392.92        406.89         8.01 o                         
   5   6   3        329.24        351.36         7.49 o                         
   6   6   3        183.09        184.71         4.76 o                         
   7   6   3       3208.67       3174.55        49.83 o                         
   8   6   3        672.59        718.53        14.23 o                         
   9   6   3        432.12        418.80        14.37 o                         
  10   6   3       1191.28       1237.36        31.53 o                         
  11   6   3        162.74        156.13        11.35 o                         
  12   6   3         23.56         23.11         6.69 o                         
  13   6   3         60.32         38.05        10.81 o                         
  14   6   3         11.56         35.04        10.74 o                         
 -14   7   3         50.87         58.48        13.91 o                         
 -12   7   3         63.15         63.28        11.45 o                         
 -11   7   3          8.66         -1.13         8.58 o                         
 -10   7   3        540.84        520.45        24.30 o                         
  -9   7   3        361.13        375.94        13.28 o                         
  -8   7   3        501.34        485.90        15.38 o                         
  -7   7   3        406.64        412.85        10.34 o                         
  -6   7   3        474.63        478.14        12.20 o                         
  -5   7   3       1179.33       1196.66        24.50 o                         
  -4   7   3        363.04        371.52         9.37 o                         
  -3   7   3       2993.05       3098.47        67.58 o                         
  -2   7   3       2048.38       1939.90       131.04 o                         
  -1   7   3        449.47        388.73        12.87 o                         
   0   7   3       2354.66       2147.23        65.44 o                         
   1   7   3        128.35        110.96         6.51 o                         
   2   7   3       4164.65       4240.73       220.45 o                         
   3   7   3       1182.64       1190.43        35.10 o                         
   4   7   3        395.70        389.01         9.35 o                         
   5   7   3        452.77        466.25         9.47 o                         
   6   7   3        500.44        534.41        10.70 o                         
   7   7   3        146.63        159.96         5.80 o                         
   8   7   3         15.29         22.81         5.76 o                         
   9   7   3        289.62        271.67         7.46 o                         
  10   7   3         15.42         11.87         6.47 o                         
  11   7   3         47.62         63.75        13.10 o                         
  12   7   3         29.62         47.29        13.80 o                         
  13   7   3        183.24        205.72        14.37 o                         
  14   7   3          3.09          7.62         7.60 o                         
 -14   8   3         18.40         26.53        11.45 o                         
 -13   8   3        112.80        123.25        13.21 o                         
 -12   8   3         61.78         76.35        11.50 o                         
 -11   8   3        108.94        124.10         8.76 o                         
 -10   8   3       1234.55       1174.79        42.93 o                         
  -9   8   3        148.45        114.72        11.74 o                         
  -8   8   3        524.68        537.76        24.69 o                         
  -7   8   3       1081.95       1077.20        27.58 o                         
  -6   8   3          4.00         18.31         5.20 o                         
  -5   8   3         35.18         44.51         4.47 o                         
  -4   8   3        385.24        387.50         9.76 o                         
  -3   8   3       2330.55       2416.73        49.95 o                         
  -2   8   3       1811.44       1751.01        46.30 o                         
  -1   8   3        157.80        135.19         7.60 o                         
   0   8   3        123.69        102.10         7.15 o                         
   1   8   3        101.58         80.62         6.75 o                         
   2   8   3       1943.79       1876.91        63.66 o                         
   3   8   3       1618.43       1685.95        46.76 o                         
   4   8   3        246.76        228.73         9.50 o                         
   5   8   3       1115.93       1216.16        25.65 o                         
   6   8   3        549.70        539.13        11.06 o                         
   7   8   3       1011.02       1014.24        18.88 o                         
   8   8   3        574.02        588.51        12.24 o                         
   9   8   3        298.06        323.55        12.75 o                         
  10   8   3         34.59         22.74         6.67 o                         
  11   8   3        320.53        301.54        15.76 o                         
  12   8   3          8.93          9.22         7.23 o                         
  13   8   3        205.17        195.08        14.00 o                         
 -13   9   3         43.66         26.70         8.09 o                         
 -12   9   3         96.65         99.49        10.00 o                         
 -11   9   3         72.12         67.84        10.57 o                         
 -10   9   3         46.26         53.69        10.57 o                         
  -9   9   3         29.22         34.84         8.68 o                         
  -8   9   3        123.73        136.07        12.77 o                         
  -7   9   3        249.01        206.61        11.25 o                         
  -6   9   3        452.09        481.10        11.69 o                         
  -5   9   3         15.85         22.03         4.54 o                         
  -4   9   3         99.33        101.10         5.82 o                         
  -3   9   3        772.76        843.82        18.42 o                         
  -2   9   3       1834.29       1917.88        59.56 o                         
  -1   9   3       3452.72       3578.22       101.97 o                         
   0   9   3       2037.32       1888.79        57.09 o                         
   1   9   3       4578.61       4646.49       205.15 o                         
   2   9   3        972.96        994.35        53.73 o                         
   3   9   3        180.21        181.10         8.50 o                         
   4   9   3        158.25        156.71         8.37 o                         
   5   9   3         73.40         79.68        10.40 o                         
   6   9   3         60.82         55.01         3.99 o                         
   7   9   3        666.12        639.55        14.77 o                         
   8   9   3        893.82        903.11        19.84 o                         
   9   9   3        321.52        309.46         9.43 o                         
  10   9   3        309.62        330.14         9.93 o                         
  11   9   3        378.76        389.05        14.26 o                         
  12   9   3         68.59         77.95        16.48 o                         
  13   9   3          0.65         -5.44         9.65 o                         
 -11  10   3        139.63        134.26        13.07 o                         
 -10  10   3        606.39        605.09        26.97 o                         
  -9  10   3        106.97        131.73        13.29 o                         
  -8  10   3        287.79        323.68        18.02 o                         
  -7  10   3         64.12         71.49         8.73 o                         
  -6  10   3         23.68         34.17         4.29 o                         
  -5  10   3         30.66         27.26         8.91 o                         
  -4  10   3       1909.64       1987.08        58.69 o                         
  -3  10   3        129.92        102.63         9.83 o                         
  -2  10   3       1276.74       1298.93        36.68 o                         
  -1  10   3        553.53        548.85        18.14 o                         
   0  10   3         37.13         27.06         6.86 o                         
   1  10   3        539.16        559.35        18.06 o                         
   2  10   3       1696.36       1745.23        81.59 o                         
   3  10   3        277.85        258.10        10.49 o                         
   4  10   3        381.83        364.39        11.29 o                         
   5  10   3        445.43        458.40        21.45 o                         
   6  10   3        391.78        391.02        13.99 o                         
   7  10   3        495.07        495.76        23.71 o                         
   8  10   3       1192.45       1169.92        25.23 o                         
   9  10   3       1413.45       1416.05        30.09 o                         
  10  10   3         12.44         31.98         6.85 o                         
  11  10   3         26.21         19.83         6.81 o                         
  12  10   3        144.54        158.26         9.73 o                         
 -13  11   3          8.69         15.45        14.27 o                         
 -12  11   3         82.39         87.09        14.02 o                         
 -11  11   3        191.18        212.52        15.52 o                         
 -10  11   3        535.29        519.74        24.27 o                         
  -8  11   3        499.52        502.06        23.86 o                         
  -7  11   3        287.46        284.91        16.38 o                         
  -6  11   3        189.42        181.84         7.57 o                         
  -5  11   3        190.96        197.82         8.63 o                         
  -4  11   3         78.24         71.50        13.47 o                         
  -3  11   3        121.12        145.73        12.85 o                         
  -2  11   3        242.21        246.15        14.73 o                         
  -1  11   3       1902.70       1853.08        62.58 o                         
   0  11   3       1040.22        986.81        38.32 o                         
   1  11   3       1748.28       1637.67        65.58 o                         
   2  11   3        495.96        489.60        16.90 o                         
   3  11   3        344.08        355.25        13.70 o                         
   4  11   3        329.65        327.23        13.94 o                         
   5  11   3        448.58        449.72        12.66 o                         
   6  11   3         71.57         96.38        12.60 o                         
   7  11   3        586.76        566.45        26.09 o                         
   8  11   3        134.53        138.37         9.70 o                         
   9  11   3         71.20         68.80         7.97 o                         
  10  11   3        108.00        118.62         8.83 o                         
  11  11   3         25.91         -3.14        11.74 o                         
  12  11   3         93.22        129.57        13.90 o                         
  13  11   3          2.81         -2.30        10.27 o                         
 -13  12   3         13.39         13.44        12.63 o                         
 -12  12   3         13.24         21.48        10.00 o                         
 -11  12   3        101.11         91.82        11.69 o                         
 -10  12   3         25.11         35.21         9.66 o                         
  -9  12   3        983.74        962.15        38.86 o                         
  -8  12   3          3.43          7.94        11.20 o                         
  -7  12   3        184.66        180.05        13.44 o                         
  -5  12   3       1121.29       1211.57        47.96 o                         
  -4  12   3        169.19        183.14         8.14 o                         
  -3  12   3         31.18         37.29        11.28 o                         
  -2  12   3         48.38         43.05        12.33 o                         
  -1  12   3         50.06         63.28        13.19 o                         
   0  12   3        627.55        626.86        29.79 o                         
   1  12   3         67.44         76.89        13.19 o                         
   2  12   3        455.26        409.88        22.19 o                         
   3  12   3          3.83          3.36        11.65 o                         
   4  12   3        246.29        235.27         7.74 o                         
   5  12   3        165.37        184.79         6.89 o                         
   6  12   3        612.83        564.22        26.77 o                         
   7  12   3         91.99         90.03        10.10 o                         
   8  12   3        430.95        428.49        22.68 o                         
   9  12   3        125.64        145.96        12.20 o                         
  10  12   3         16.09         20.20        12.23 o                         
  11  12   3        111.85         96.08        12.90 o                         
  12  12   3          1.57         44.69        15.49 o                         
 -12  13   3         50.59         71.76        15.13 o                         
 -11  13   3        106.04        113.71        15.69 o                         
 -10  13   3         93.36         91.52        14.39 o                         
  -9  13   3         49.28         71.22        10.57 o                         
  -8  13   3        252.16        259.59        17.65 o                         
  -7  13   3        788.28        788.18        31.65 o                         
  -4  13   3        314.36        327.62        19.83 o                         
  -3  13   3        565.39        619.82        28.07 o                         
  -2  13   3       1568.19       1602.99        61.44 o                         
  -1  13   3        661.10        679.67        31.01 o                         
   0  13   3          2.13         -4.54         9.54 o                         
   1  13   3        900.86        911.35        39.72 o                         
   2  13   3        927.21        942.81        39.42 o                         
   3  13   3        129.24        115.72        14.49 o                         
   4  13   3         34.63         24.17        10.15 o                         
   5  13   3        312.44        274.48        19.56 o                         
   6  13   3         33.48         32.02         9.22 o                         
   7  13   3        226.81        212.96        16.45 o                         
   8  13   3        129.21        115.72        13.80 o                         
   9  13   3        110.38        126.09        16.08 o                         
  10  13   3         17.74         15.08         9.73 o                         
  11  13   3         18.90         46.83        15.23 o                         
  12  13   3         47.05         35.97        15.76 o                         
 -12  14   3         20.90         59.82        15.49 o                         
 -11  14   3         59.33         52.10        14.24 o                         
 -10  14   3         31.38         50.75        13.61 o                         
  -9  14   3        106.02        126.04        14.42 o                         
  -8  14   3        205.41        207.51        15.79 o                         
  -7  14   3        177.44        189.00        14.64 o                         
  -4  14   3         90.60         67.57        13.90 o                         
  -3  14   3         23.12         24.64         9.78 o                         
  -2  14   3        698.14        661.03        31.41 o                         
  -1  14   3        491.43        477.11        24.62 o                         
   0  14   3        190.07        199.91        17.26 o                         
   1  14   3        334.99        313.62        19.42 o                         
   2  14   3        700.67        711.05        31.73 o                         
   3  14   3        256.32        241.27        17.51 o                         
   4  14   3        270.83        302.62        19.61 o                         
   5  14   3        570.52        564.14        15.96 o                         
   6  14   3        503.79        499.24        25.89 o                         
   7  14   3         90.24         86.20        13.95 o                         
   8  14   3        269.40        325.93        19.79 o                         
   9  14   3        195.66        191.60        14.29 o                         
  10  14   3         84.25         76.62        15.35 o                         
  11  14   3        108.01         98.56        16.48 o                         
 -11  15   3         26.66         45.55        12.04 o                         
 -10  15   3         43.10         34.30        12.65 o                         
  -9  15   3         16.14         44.92        12.60 o                         
  -8  15   3         15.92          8.75        10.57 o                         
  -3  15   3        617.37        600.48        28.39 o                         
  -2  15   3        431.35        449.47        23.90 o                         
  -1  15   3        449.43        466.91        25.72 o                         
   0  15   3        112.05        146.88        16.33 o                         
   1  15   3        903.13        937.05        40.26 o                         
   2  15   3        339.77        375.75        21.26 o                         
   3  15   3        397.37        357.17        22.48 o                         
   4  15   3         19.24          2.03        13.71 o                         
   5  15   3        239.94        255.08        19.00 o                         
   6  15   3        416.33        393.58        23.61 o                         
   7  15   3         79.25        109.08        14.71 o                         
   8  15   3        186.41        176.72        16.65 o                         
  10  15   3         57.60         57.44        11.62 o                         
  11  15   3         28.98         47.69        14.05 o                         
 -11  16   3         60.54         97.63        16.70 o                         
 -10  16   3          5.31         -3.78        11.87 o                         
  -9  16   3         57.47         56.24        10.35 o                         
  -8  16   3         92.54         92.14        13.53 o                         
  -2  16   3        105.33         93.95        13.04 o                         
  -1  16   3        625.66        625.29        31.33 o                         
   0  16   3        887.26        848.20        38.30 o                         
   1  16   3        434.92        450.80        26.60 o                         
   2  16   3        142.23        140.48        17.46 o                         
   3  16   3        419.92        385.53        24.59 o                         
   4  16   3          9.01         11.23        13.75 o                         
   5  16   3         96.92         91.23        12.87 o                         
   6  16   3         42.03         50.53        14.02 o                         
   7  16   3        122.04        153.80        16.70 o                         
   9  16   3         47.43         54.85        10.91 o                         
  10  16   3        189.50        217.57        19.39 o                         
 -10  17   3          2.59         -0.34        13.39 o                         
  -9  17   3         72.09         83.63        14.32 o                         
  -8  17   3         26.65         29.00        10.62 o                         
  -1  17   3        322.98        353.05        24.12 o                         
   0  17   3         25.29          9.05        13.09 o                         
   1  17   3        379.12        398.55        25.01 o                         
   2  17   3        659.10        725.32        34.57 o                         
   3  17   3        504.22        489.51        28.42 o                         
   4  17   3        128.86        134.99        17.46 o                         
   5  17   3        141.44        124.99        14.00 o                         
   6  17   3        162.08        189.86        18.12 o                         
  10  17   3         23.48         29.86        10.79 o                         
 -10  18   3         55.65         58.15        14.81 o                         
  -9  18   3        156.87        172.16        15.62 o                         
  -8  18   3         62.67         98.56        14.61 o                         
   0  18   3        383.53        389.85        24.12 o                         
   1  18   3         22.80         72.03        16.48 o                         
   3  18   3         73.12         93.63        17.87 o                         
   4  18   3         32.69         32.31        14.96 o                         
  -8  19   3        253.35        333.90        21.18 o                         
  -8  20   3         15.73         16.82        12.60 o                         
  -4 -23   4         83.44        100.04        18.83 o                         
  -3 -23   4         17.26         35.81        12.89 o                         
  -2 -23   4         24.41         47.02        15.47 o                         
  -1 -23   4          6.71         -1.71        12.30 o                         
   0 -23   4         45.92         42.82        11.16 o                         
   1 -23   4         10.53          6.10        10.43 o                         
   2 -23   4         23.92         -0.91        17.77 o                         
   3 -23   4          0.24          4.25        25.83 o                         
  -5 -22   4         18.95         48.54        18.34 o                         
  -4 -22   4         14.21         12.63        16.48 o                         
  -3 -22   4         28.08         24.47        16.83 o                         
  -2 -22   4         28.41         42.68        10.85 o                         
  -1 -22   4         40.51         57.57        11.25 o                         
   1 -22   4         29.78         28.29        17.15 o                         
   2 -22   4         24.69         44.96        17.91 o                         
   3 -22   4         51.94         82.90        11.54 o                         
   4 -22   4         32.90         58.87        18.73 o                         
   5 -22   4          7.36         -3.73         9.06 o                         
  -7 -21   4         63.08         58.77        11.54 o                         
  -6 -21   4         21.45         40.01        15.84 o                         
  -5 -21   4         38.54         33.68        16.03 o                         
  -4 -21   4          6.50         40.50        24.03 o                         
  -3 -21   4         14.14          8.66        11.99 o                         
  -2 -21   4         29.60         37.49        17.26 o                         
  -1 -21   4        223.44        235.99        16.32 o                         
   0 -21   4        406.14        354.84        16.68 o                         
   1 -21   4        123.13        149.19        14.39 o                         
   2 -21   4         48.23         59.70        10.98 o                         
   3 -21   4          2.64          7.71        11.05 o                         
   4 -21   4          3.14          9.28        29.41 o                         
   5 -21   4         92.03         93.60        10.77 o                         
   6 -21   4         11.86         38.77        17.16 o                         
  -8 -20   4          8.94         11.65        14.00 o                         
  -7 -20   4         77.79         81.22        10.53 o                         
  -6 -20   4         38.48         43.48        11.38 o                         
  -5 -20   4         49.18         54.97         9.85 o                         
  -4 -20   4        129.77         87.27        12.80 o                         
  -3 -20   4         77.01         98.84        20.53 o                         
  -2 -20   4        168.45        133.89        15.94 o                         
  -1 -20   4        109.72         83.81        15.20 o                         
   0 -20   4        187.64        194.20        19.64 o                         
   1 -20   4         87.14         87.09        17.53 o                         
   2 -20   4         43.38         49.87        12.60 o                         
   3 -20   4        208.83        247.13        22.16 o                         
   4 -20   4        148.72        140.12        18.90 o                         
   5 -20   4         74.84         80.27        16.56 o                         
   6 -20   4         39.16         63.36        11.75 o                         
   7 -20   4         11.05         11.45        10.71 o                         
  -9 -19   4         50.23         25.11        13.02 o                         
  -8 -19   4          8.96        -12.31        12.31 o                         
  -7 -19   4         17.59         28.45        20.44 o                         
  -6 -19   4          5.57          1.10        10.24 o                         
  -5 -19   4        143.70        128.97        18.69 o                         
  -4 -19   4        123.06        137.97        12.95 o                         
  -3 -19   4         27.52         -3.68        10.46 o                         
  -2 -19   4        174.57        168.74        12.19 o                         
  -1 -19   4          3.40        -10.20        15.00 o                         
   0 -19   4          6.18          4.02        16.13 o                         
   1 -19   4         39.54         30.38        14.15 o                         
   2 -19   4        130.92        133.52        18.09 o                         
   3 -19   4        144.88        112.71        18.61 o                         
   4 -19   4        243.62        249.61        21.77 o                         
   5 -19   4         19.16         14.83        13.75 o                         
   6 -19   4        118.94        137.17        17.24 o                         
   7 -19   4         43.72         42.10        10.53 o                         
   8 -19   4         29.18         40.40        14.34 o                         
  -9 -18   4        110.10        130.65        15.74 o                         
  -8 -18   4         15.07         -8.84         8.84 o                         
  -7 -18   4         27.54         43.81         9.79 o                         
  -6 -18   4         45.29         68.35        15.09 o                         
  -5 -18   4         67.68         69.03        10.73 o                         
  -4 -18   4         57.27         62.70        10.76 o                         
  -3 -18   4        348.19        299.89        20.06 o                         
  -2 -18   4         99.24         86.20        12.80 o                         
   0 -18   4         26.28          6.52        14.54 o                         
   1 -18   4          4.63         -1.18        10.44 o                         
   2 -18   4        134.03         89.44        17.19 o                         
   3 -18   4        379.15        358.96        24.91 o                         
   4 -18   4         49.83         56.73        15.10 o                         
   5 -18   4          1.62         15.94        12.50 o                         
   6 -18   4        112.90        121.85        16.94 o                         
   7 -18   4          8.31          3.31        10.47 o                         
   8 -18   4         18.15         13.22         9.36 o                         
   9 -18   4         10.34         10.65        26.58 o                         
  -9 -17   4        185.42        224.35        12.25 o                         
  -8 -17   4         10.85          0.97         7.71 o                         
  -7 -17   4         14.98         18.30         8.84 o                         
  -6 -17   4        260.20        294.02        14.79 o                         
  -5 -17   4        187.29        206.74        14.13 o                         
  -4 -17   4          3.67         -9.71        11.62 o                         
  -3 -17   4        194.46        238.85        19.37 o                         
  -2 -17   4        201.63        207.51        18.04 o                         
  -1 -17   4        637.57        570.17        29.91 o                         
   0 -17   4         53.15         68.87        16.62 o                         
   1 -17   4        280.97        262.63        18.78 o                         
   2 -17   4        198.23        184.71        19.59 o                         
   3 -17   4        275.86        278.61        21.43 o                         
   4 -17   4         62.53         73.36        15.81 o                         
   5 -17   4         28.43         14.37        10.57 o                         
   6 -17   4         59.52         80.22        14.29 o                         
   7 -17   4         84.26         78.82        13.90 o                         
   8 -17   4         84.08        111.38        13.88 o                         
   9 -17   4         42.04         70.82        10.03 o                         
  -9 -16   4         55.24         51.21         8.52 o                         
  -8 -16   4         91.55         91.85        17.05 o                         
  -7 -16   4        109.24        117.27        10.41 o                         
  -6 -16   4         17.55          1.49         8.38 o                         
  -5 -16   4        251.29        252.85        13.90 o                         
  -4 -16   4        454.62        422.68        23.17 o                         
  -3 -16   4         85.85         73.89        14.27 o                         
  -2 -16   4        125.34        112.04        15.91 o                         
  -1 -16   4         12.36         16.18        10.71 o                         
   0 -16   4        159.23        148.40        17.92 o                         
   1 -16   4         37.65         22.80        11.20 o                         
   2 -16   4         17.73          9.32        14.73 o                         
   3 -16   4        156.60        139.75        17.04 o                         
   4 -16   4         74.47         69.65        13.58 o                         
   5 -16   4         10.23         22.95        13.21 o                         
   6 -16   4        106.19        111.04        14.86 o                         
   7 -16   4         60.31         51.66        13.29 o                         
   8 -16   4        192.39        202.14        16.48 o                         
   9 -16   4        123.46        129.57        13.90 o                         
  10 -16   4         52.32         96.38        13.21 o                         
  -9 -15   4        174.62        165.25        13.68 o                         
  -8 -15   4        117.16        118.76        14.37 o                         
  -7 -15   4        133.21        147.46         9.47 o                         
  -6 -15   4        120.02        123.78        10.01 o                         
  -5 -15   4        127.95        113.37        15.67 o                         
  -4 -15   4        203.10        212.52        16.89 o                         
  -3 -15   4        158.39        162.45        13.97 o                         
  -2 -15   4        146.77        150.71        13.83 o                         
  -1 -15   4        409.57        364.33        20.91 o                         
   0 -15   4        320.07        328.19        22.11 o                         
   1 -15   4        774.47        706.88        33.29 o                         
   2 -15   4        148.98        146.94         9.08 o                         
   3 -15   4         74.60         60.85         3.90 o                         
   4 -15   4        593.98        589.03        29.64 o                         
   5 -15   4        335.66        304.80        20.77 o                         
   6 -15   4         12.29         -1.01        11.01 o                         
   7 -15   4        194.29        177.97        13.78 o                         
   8 -15   4         65.59         50.09        10.86 o                         
   9 -15   4         43.38         40.60        11.57 o                         
 -12 -14   4         37.85         22.36        12.72 o                         
  -9 -14   4        152.82        156.51        11.93 o                         
  -8 -14   4        129.72        128.81         9.42 o                         
  -7 -14   4         53.89         48.76        11.60 o                         
  -6 -14   4        258.79        274.13        23.13 o                         
  -5 -14   4        381.21        343.71        21.48 o                         
  -4 -14   4        407.31        447.49        24.52 o                         
  -3 -14   4        850.73        867.47        37.81 o                         
  -2 -14   4       1311.73       1351.66        54.11 o                         
  -1 -14   4        419.10        401.69        23.86 o                         
   0 -14   4        112.40        107.12        15.57 o                         
   1 -14   4         76.97         69.38        15.13 o                         
   2 -14   4       2258.95       2284.75        55.36 o                         
   3 -14   4       1238.39       1246.54        77.82 o                         
   4 -14   4         72.66         67.30         4.39 o                         
   5 -14   4        156.71        139.75        12.58 o                         
   6 -14   4         20.36         44.92        11.74 o                         
   7 -14   4         42.94         38.25        10.84 o                         
   8 -14   4         62.98         63.52        11.47 o                         
   9 -14   4         59.41         37.49        10.35 o                         
 -12 -13   4          1.85          9.22        13.31 o                         
 -11 -13   4        119.13        126.04        15.13 o                         
  -9 -13   4          1.60          3.05         8.51 o                         
  -8 -13   4         48.35         53.53         7.14 o                         
  -7 -13   4         65.74         54.11         7.93 o                         
  -6 -13   4        456.80        444.84        23.12 o                         
  -4 -13   4        667.38        694.45        32.19 o                         
  -3 -13   4        174.29        214.33        16.97 o                         
  -2 -13   4        248.67        246.64        18.68 o                         
  -1 -13   4        445.42        389.85        22.26 o                         
   0 -13   4         24.93         29.00         9.44 o                         
   1 -13   4        505.33        495.76        25.11 o                         
   2 -13   4        293.13        307.52         9.67 o                         
   3 -13   4        311.60        323.50        10.15 o                         
   4 -13   4         35.02         35.98         3.34 o                         
   5 -13   4        289.84        298.28        18.93 o                         
   7 -13   4         55.06         41.83        10.54 o                         
   8 -13   4        205.02        203.91        14.76 o                         
   9 -13   4        227.09        215.26        14.71 o                         
  10 -13   4        386.85        415.62        21.06 o                         
 -12 -12   4        135.34        132.10        13.31 o                         
 -11 -12   4        222.98        247.13        19.20 o                         
 -10 -12   4        301.65        340.23        17.33 o                         
  -9 -12   4         64.60         70.47        16.25 o                         
  -8 -12   4        146.00        157.51         8.89 o                         
  -7 -12   4        193.60        178.21        10.03 o                         
  -6 -12   4        102.85         93.34        12.70 o                         
  -5 -12   4        663.32        703.55        31.55 o                         
  -4 -12   4         80.12         73.89         9.95 o                         
  -3 -12   4        373.45        348.93        21.06 o                         
  -2 -12   4        434.69        469.63        24.42 o                         
  -1 -12   4        107.26        102.31        11.40 o                         
   0 -12   4       1744.12       1804.57        67.84 o                         
   1 -12   4        210.51        215.26        14.71 o                         
   2 -12   4        895.11        902.39        23.06 o                         
   3 -12   4        249.33        230.42         7.66 o                         
   4 -12   4        163.53        140.48        14.10 o                         
   5 -12   4        896.81        881.35        38.12 o                         
   6 -12   4        497.70        492.97        23.63 o                         
   7 -12   4        139.75        126.39        12.68 o                         
   8 -12   4         95.14         85.34        11.28 o                         
   9 -12   4        195.15        182.16        13.53 o                         
  10 -12   4         59.72         49.87         9.29 o                         
 -13 -11   4         11.86          2.03        13.17 o                         
 -12 -11   4         48.50         40.40        13.73 o                         
 -11 -11   4         24.66         11.13        12.75 o                         
 -10 -11   4         97.53        112.39         7.32 o                         
  -9 -11   4        378.34        395.03        13.41 o                         
  -8 -11   4        639.51        588.97        14.91 o                         
  -7 -11   4        199.37        191.49         9.13 o                         
  -6 -11   4        619.17        597.09        18.93 o                         
  -5 -11   4         30.14         20.88         4.90 o                         
  -4 -11   4         73.09         75.66         7.33 o                         
  -3 -11   4        246.48        246.93        11.06 o                         
  -2 -11   4        931.55       1054.95        30.17 o                         
  -1 -11   4       1168.25       1205.05        48.91 o                         
   0 -11   4        485.05        441.56        21.72 o                         
   1 -11   4       1875.28       1908.45        71.15 o                         
   2 -11   4        156.17        164.85        14.47 o                         
   3 -11   4        364.04        357.78        17.77 o                         
   4 -11   4         55.42         40.21        10.71 o                         
   5 -11   4        102.32        102.63        11.74 o                         
   6 -11   4        509.72        503.46        23.88 o                         
   7 -11   4        286.65        298.28        17.31 o                         
   9 -11   4         37.63         37.09         8.78 o                         
  10 -11   4         51.11         41.21         8.43 o                         
 -13 -10   4        111.72        110.72        15.49 o                         
 -12 -10   4         54.42         60.80        11.23 o                         
 -11 -10   4         39.90         48.76        12.26 o                         
 -10 -10   4        484.82        490.09        19.01 o                         
  -9 -10   4          3.75         17.93         8.43 o                         
  -8 -10   4        341.11        323.54        10.68 o                         
  -7 -10   4        170.49        162.48         6.51 o                         
  -6 -10   4        212.16        230.95         8.38 o                         
  -5 -10   4        133.04        127.35         5.80 o                         
  -4 -10   4        468.22        472.93        11.97 o                         
  -3 -10   4        534.27        522.64        16.71 o                         
  -2 -10   4        925.38        883.21        27.90 o                         
  -1 -10   4       1810.50       1830.22        58.30 o                         
   0 -10   4        147.94        176.49         9.82 o                         
   1 -10   4       1401.86       1408.48        40.30 o                         
   2 -10   4        279.61        267.12        20.55 o                         
   3 -10   4        229.46        232.65        10.29 o                         
   4 -10   4         38.01         28.17         9.81 o                         
   5 -10   4        168.67        148.40        12.58 o                         
   6 -10   4        389.26        392.32        19.86 o                         
   7 -10   4        379.05        411.79        20.32 o                         
   8 -10   4        541.89        537.76        23.95 o                         
   9 -10   4         61.74         61.05         9.29 o                         
  10 -10   4         83.78         79.93         8.95 o                         
 -13  -9   4         77.74         71.49        14.29 o                         
 -12  -9   4          2.58         -3.24        12.36 o                         
 -11  -9   4         71.56         77.43        14.32 o                         
 -10  -9   4         88.93        103.76         8.91 o                         
  -9  -9   4        621.88        628.20        15.20 o                         
  -8  -9   4         92.71         89.03         4.17 o                         
  -7  -9   4         40.59         45.68         4.12 o                         
  -6  -9   4        508.88        482.56        15.48 o                         
  -5  -9   4        619.12        705.17        20.27 o                         
  -4  -9   4        406.24        399.36        10.57 o                         
  -3  -9   4        207.06        199.21         8.87 o                         
  -2  -9   4        530.08        570.23        26.50 o                         
  -1  -9   4        979.59        963.29        28.46 o                         
   0  -9   4       2412.62       2403.92       236.55 o                         
   1  -9   4        667.82        675.32        20.13 o                         
   2  -9   4        515.97        538.82        17.44 o                         
   3  -9   4        518.44        470.44        15.12 o                         
   4  -9   4         87.65         93.65         7.28 o                         
   5  -9   4        177.87        183.56         9.28 o                         
   6  -9   4       1954.64       1854.17        75.15 o                         
   7  -9   4       1541.32       1549.54        57.93 o                         
   8  -9   4        413.07        456.81        20.74 o                         
   9  -9   4         36.39         55.56         8.63 o                         
  10  -9   4          4.40          3.90         6.67 o                         
 -14  -8   4         23.25         17.30         7.59 o                         
 -13  -8   4          9.75         -1.52         7.72 o                         
 -12  -8   4          0.98         -8.34        10.98 o                         
 -11  -8   4        319.75        330.46        12.97 o                         
 -10  -8   4        454.76        465.72        12.24 o                         
  -9  -8   4         46.83         45.47         5.84 o                         
  -8  -8   4        734.27        734.81        13.20 o                         
  -7  -8   4        226.81        228.92         8.32 o                         
  -6  -8   4         13.22         23.28         3.65 o                         
  -5  -8   4        653.27        720.61        32.13 o                         
  -4  -8   4        416.75        429.77        11.47 o                         
  -3  -8   4        390.67        440.59        13.95 o                         
  -2  -8   4       1211.99       1313.47        35.31 o                         
  -1  -8   4         32.94         27.59         7.17 o                         
   0  -8   4        618.03        661.24        19.07 o                         
   1  -8   4        138.73        138.48        10.06 o                         
   2  -8   4        910.61        937.40        28.77 o                         
   3  -8   4        799.05        833.18        25.74 o                         
   4  -8   4        315.89        310.05        11.70 o                         
   5  -8   4       1341.70       1432.55        39.74 o                         
   6  -8   4        609.14        625.81        18.83 o                         
   7  -8   4         99.52         98.99         7.11 o                         
   8  -8   4         38.13         42.25         5.64 o                         
   9  -8   4         49.06         47.68         5.62 o                         
  10  -8   4        309.10        327.06        16.43 o                         
 -14  -7   4         16.42         34.65         9.02 o                         
 -13  -7   4          9.83         19.55        15.45 o                         
 -12  -7   4         82.91         83.37         7.79 o                         
 -11  -7   4         29.57         30.89         7.15 o                         
 -10  -7   4        179.37        194.36         7.05 o                         
  -9  -7   4        261.24        251.18         6.19 o                         
  -8  -7   4       1763.02       1746.10        28.14 o                         
  -7  -7   4       1760.27       1780.68        32.10 o                         
  -6  -7   4        399.46        412.55        12.82 o                         
  -5  -7   4        154.48        169.43         5.71 o                         
  -4  -7   4       2429.05       2443.43        57.97 o                         
  -3  -7   4         27.12         37.82         4.25 o                         
  -2  -7   4        465.82        524.60        16.21 o                         
  -1  -7   4        285.87        295.44        10.64 o                         
   0  -7   4        576.24        499.13        38.70 o                         
   1  -7   4        387.62        414.34        19.12 o                         
   2  -7   4       1117.40       1197.78        32.92 o                         
   3  -7   4        379.34        416.90        25.33 o                         
   4  -7   4       2358.03       2272.86        65.47 o                         
   5  -7   4        760.17        793.47        23.70 o                         
   6  -7   4        133.89        155.39         7.58 o                         
   7  -7   4        133.10        114.09         6.74 o                         
   8  -7   4         69.12         64.19         5.46 o                         
   9  -7   4        117.42        118.58         8.52 o                         
  10  -7   4        355.35        368.52        16.84 o                         
 -14  -6   4         11.88          2.98         6.33 o                         
 -13  -6   4        162.78        169.91         9.63 o                         
 -12  -6   4         35.14         10.81         8.56 o                         
 -11  -6   4        164.89        155.02         8.21 o                         
 -10  -6   4         68.37         82.37         4.62 o                         
  -9  -6   4        242.68        231.07         4.73 o                         
  -8  -6   4        825.06        826.57        14.16 o                         
  -7  -6   4         90.69        136.26         4.68 o                         
  -6  -6   4        770.04        758.45        12.86 o                         
  -5  -6   4        173.94        159.80         4.87 o                         
  -4  -6   4       1921.18       1974.24        34.62 o                         
  -3  -6   4       1749.28       1740.37        61.32 o                         
  -2  -6   4       1835.55       1920.65        53.29 o                         
  -1  -6   4       1625.96       1586.55        40.49 o                         
   0  -6   4      13081.77      12037.47       508.51 o                         
   1  -6   4       1611.20       1513.45        40.05 o                         
   2  -6   4        517.85        556.59        38.79 o                         
   3  -6   4       1801.01       1818.53        49.39 o                         
   4  -6   4        367.38        374.72        12.78 o                         
   5  -6   4         39.65         45.48         4.98 o                         
   6  -6   4       1344.71       1345.91        36.55 o                         
   7  -6   4         65.50         81.88         5.91 o                         
   8  -6   4        130.37        129.92         4.38 o                         
   9  -6   4        369.06        368.70         8.94 o                         
  10  -6   4         59.46         62.09         3.73 o                         
 -14  -5   4         19.66         25.76         8.18 o                         
 -13  -5   4         67.19         69.15        13.57 o                         
 -12  -5   4        301.06        284.44        11.56 o                         
 -11  -5   4         62.68         64.35         6.82 o                         
 -10  -5   4       1154.72       1099.69        42.07 o                         
  -9  -5   4        517.51        545.38        11.37 o                         
  -8  -5   4       1391.77       1413.72        23.01 o                         
  -7  -5   4       1492.45       1487.95        26.37 o                         
  -6  -5   4        102.23        116.00         3.61 o                         
  -5  -5   4        240.34        228.57         5.06 o                         
  -4  -5   4        331.93        346.29         7.42 o                         
  -3  -5   4        556.56        594.29        11.92 o                         
  -2  -5   4       3616.57       3764.88        78.06 o                         
  -1  -5   4       1130.40       1082.35        23.54 o                         
   0  -5   4       7287.10       6798.61       183.43 o                         
   1  -5   4       1524.93       1345.11        76.62 o                         
   2  -5   4       1610.65       1815.30        60.83 o                         
   3  -5   4       1115.82       1119.70        30.74 o                         
   4  -5   4        196.38        187.96         8.57 o                         
   5  -5   4        187.13        196.40         8.07 o                         
   6  -5   4        114.69        117.73         6.45 o                         
   7  -5   4        834.51        864.20        18.39 o                         
   8  -5   4        408.29        415.41         9.76 o                         
   9  -5   4         18.92         17.37         2.63 o                         
  10  -5   4        410.55        387.35        11.22 o                         
 -14  -4   4         34.77         20.62        10.10 o                         
 -13  -4   4         64.12         56.49        10.35 o                         
 -12  -4   4        159.87        182.31         9.82 o                         
 -11  -4   4        120.33        123.93         8.00 o                         
 -10  -4   4        163.92        184.30        12.75 o                         
  -9  -4   4        552.32        517.50        16.32 o                         
  -8  -4   4        980.63        959.84        15.96 o                         
  -7  -4   4        102.43        108.17         6.14 o                         
  -6  -4   4         63.50         73.87         4.68 o                         
  -5  -4   4        980.77        991.42        16.01 o                         
  -4  -4   4        661.98        679.88        11.36 o                         
  -3  -4   4       1632.26       1592.88        27.40 o                         
  -2  -4   4       1665.23       1702.79        57.45 o                         
  -1  -4   4        775.27        789.32        16.69 o                         
   0  -4   4       7343.17       6257.19       176.69 o                         
   1  -4   4        312.89        328.35        18.98 o                         
   2  -4   4       2332.87       2449.27       136.72 o                         
   3  -4   4        327.08        310.33        10.33 o                         
   4  -4   4       1700.96       1733.29        46.07 o                         
   5  -4   4        520.71        506.65        15.45 o                         
   6  -4   4        259.79        276.78         6.88 o                         
   7  -4   4        399.17        412.44        11.76 o                         
   8  -4   4        351.44        333.30         8.33 o                         
   9  -4   4         81.41         79.90         6.30 o                         
  10  -4   4        557.77        514.59        14.26 o                         
  11  -4   4         54.44         52.10         6.10 o                         
  14  -4   4         59.47         90.32        11.60 o                         
 -14  -3   4         46.56         59.36        11.11 o                         
 -13  -3   4         53.68         45.47        12.90 o                         
 -12  -3   4         35.02         36.64         6.86 o                         
 -11  -3   4        170.67        166.84        10.44 o                         
 -10  -3   4         16.11          0.65         7.16 o                         
  -9  -3   4       1088.92       1004.89        30.27 o                         
  -8  -3   4          2.56          5.71         1.92 o                         
  -7  -3   4        428.09        442.85         8.27 o                         
  -6  -3   4         48.55         55.35         3.02 o                         
  -5  -3   4        376.45        404.43         6.76 o                         
  -4  -3   4        843.76        901.16        13.01 o                         
  -3  -3   4       5267.57       5064.27       101.80 o                         
  -2  -3   4       1421.31       1372.31        23.79 o                         
  -1  -3   4        917.68        958.44        20.10 o                         
   0  -3   4       4277.26       3936.08       319.55 o                         
   1  -3   4       3443.16       3605.36       100.63 o                         
   2  -3   4       1531.48       1528.59        64.70 o                         
   3  -3   4       2399.58       2269.81        85.53 o                         
   4  -3   4        693.81        720.83        19.91 o                         
   5  -3   4        617.83        725.91        21.51 o                         
   6  -3   4         33.84         23.80         6.60 o                         
   7  -3   4       1697.93       1734.05        46.50 o                         
   8  -3   4        104.80         92.34         5.42 o                         
   9  -3   4        461.18        467.26        12.69 o                         
  10  -3   4       1171.24       1108.92        28.64 o                         
  11  -3   4        229.20        243.70        11.74 o                         
  14  -3   4          8.62         18.54         9.32 o                         
 -14  -2   4         68.35         59.15         8.11 o                         
 -13  -2   4        294.31        295.04        12.63 o                         
 -12  -2   4         27.38         19.48         6.45 o                         
 -11  -2   4        150.57        128.75         8.18 o                         
 -10  -2   4        280.63        240.03        11.26 o                         
  -9  -2   4        247.07        246.01        10.90 o                         
  -8  -2   4        183.92        169.49         8.34 o                         
  -7  -2   4        315.37        302.80         5.98 o                         
  -6  -2   4        211.49        213.52         4.34 o                         
  -5  -2   4       4150.21       4175.26        64.57 o                         
  -4  -2   4       1482.85       1495.93        21.50 o                         
  -3  -2   4        378.26        386.95         6.22 o                         
  -2  -2   4        517.03        543.81         8.14 o                         
  -1  -2   4        268.67        271.64         6.75 o                         
   0  -2   4       1986.52       1828.98        35.57 o                         
   1  -2   4        882.53        839.39        31.62 o                         
   2  -2   4        311.07        341.97        10.77 o                         
   3  -2   4        457.66        462.94        11.51 o                         
   4  -2   4        845.00        882.24        19.05 o                         
   5  -2   4        663.38        742.69        16.06 o                         
   6  -2   4        208.29        191.80         6.25 o                         
   7  -2   4        349.52        363.88         9.52 o                         
   8  -2   4        704.82        728.09        16.42 o                         
   9  -2   4         98.18        108.72         4.88 o                         
  10  -2   4        242.67        258.09        12.06 o                         
  11  -2   4        192.87        197.27        10.57 o                         
  13  -2   4          1.03          8.04        11.45 o                         
  14  -2   4         18.35         19.49         9.27 o                         
 -13  -1   4         17.01         20.80         7.79 o                         
 -12  -1   4        148.92        139.34         9.13 o                         
 -11  -1   4         10.75         13.52         9.51 o                         
 -10  -1   4       1084.66       1033.55        27.39 o                         
  -9  -1   4       1630.02       1607.78        39.51 o                         
  -8  -1   4        883.96        904.34        23.97 o                         
  -7  -1   4       1110.87       1086.08        17.41 o                         
  -6  -1   4        414.98        411.81         7.93 o                         
  -5  -1   4       3642.29       3667.42        57.06 o                         
  -4  -1   4       1457.56       1488.53        20.99 o                         
  -3  -1   4        285.20        283.51         4.75 o                         
  -2  -1   4        231.63        232.43         3.73 o                         
  -1  -1   4       1304.20       1315.45        20.06 o                         
   0  -1   4       4604.33       4595.85       161.42 o                         
   1  -1   4        756.31        776.69        13.91 o                         
   2  -1   4        771.85        777.17        24.58 o                         
   3  -1   4        641.04        650.83        14.06 o                         
   4  -1   4        238.70        251.49         7.04 o                         
   5  -1   4       3528.18       3877.96        81.18 o                         
   6  -1   4        170.94        170.15         6.70 o                         
   7  -1   4         69.16         81.84        11.60 o                         
   8  -1   4        717.94        705.22        16.16 o                         
   9  -1   4       1437.20       1445.81        31.79 o                         
  10  -1   4        747.81        749.42        30.03 o                         
  11  -1   4        105.56         97.63        11.45 o                         
  13  -1   4          8.73          2.21        11.43 o                         
  14  -1   4          7.86         28.51        11.55 o                         
 -14   0   4         26.36         33.39         7.83 o                         
 -13   0   4        293.99        284.28        11.56 o                         
 -12   0   4         25.82         20.73         7.33 o                         
 -11   0   4         41.77         43.48         7.20 o                         
 -10   0   4         59.60         73.25         8.47 o                         
  -9   0   4        586.09        579.43        17.85 o                         
  -8   0   4        371.82        399.53        13.49 o                         
  -7   0   4         96.19         88.28         2.78 o                         
  -6   0   4        264.35        290.69         5.80 o                         
  -5   0   4        745.07        754.02        11.40 o                         
  -4   0   4        694.09        689.52        10.28 o                         
  -3   0   4       2249.24       2337.51        29.87 o                         
  -2   0   4       2654.18       2495.49        31.73 o                         
  -1   0   4         52.69         46.98         4.22 o                         
   0   0   4      32116.52      24517.24      1245.48 o                         
   1   0   4          0.36         -3.24         3.24 o                         
   2   0   4       4590.26       4451.38       106.78 o                         
   3   0   4       1298.31       1245.05        25.77 o                         
   4   0   4        188.87        197.53         5.99 o                         
   5   0   4       2358.63       2482.66        51.93 o                         
   6   0   4        952.69        994.75        21.44 o                         
   7   0   4         38.08         42.07         3.72 o                         
   8   0   4        628.40        638.74        14.90 o                         
   9   0   4         87.42         71.34         4.20 o                         
  10   0   4        221.78        201.80         8.54 o                         
  11   0   4          0.66         -7.67        10.76 o                         
  12   0   4         19.99         19.57         7.82 o                         
  13   0   4        323.56        308.08        18.68 o                         
 -14   1   4         22.06         48.68         8.52 o                         
 -13   1   4         17.10          6.98         7.23 o                         
 -12   1   4        149.13        141.86        17.36 o                         
 -11   1   4         10.71         14.61         9.72 o                         
 -10   1   4       1083.45       1019.92        27.21 o                         
  -9   1   4       1631.13       1559.66        38.89 o                         
  -8   1   4        883.62        884.61        23.71 o                         
  -7   1   4       1112.28       1058.52        16.02 o                         
  -6   1   4        414.89        406.17         6.88 o                         
  -5   1   4       3642.73       3683.29        52.49 o                         
  -4   1   4       1457.13       1494.84        18.18 o                         
  -3   1   4        285.07        282.66         4.44 o                         
  -2   1   4        232.21        229.90         4.49 o                         
  -1   1   4       1300.34       1299.78        20.53 o                         
   0   1   4       4604.49       4740.40        79.10 o                         
   1   1   4        758.00        794.93        26.91 o                         
   2   1   4        771.12        758.86        29.31 o                         
   3   1   4        640.25        635.34        14.08 o                         
   4   1   4        238.68        264.73         6.18 o                         
   5   1   4       3529.60       3809.10        69.41 o                         
   6   1   4        170.56        179.37         4.98 o                         
   7   1   4         69.65         76.48         3.42 o                         
   8   1   4        716.74        701.26        16.11 o                         
   9   1   4       1439.26       1409.44        37.38 o                         
  10   1   4        747.93        719.77        20.43 o                         
  11   1   4        105.56         93.23         8.69 o                         
  12   1   4         46.18         47.56        16.43 o                         
  13   1   4          8.70         28.34        10.66 o                         
  14   1   4          7.83         28.69        11.40 o                         
 -14   2   4         68.57         55.91         8.23 o                         
 -13   2   4        294.19        283.25        12.65 o                         
 -12   2   4         27.53         29.51         6.83 o                         
 -11   2   4        150.53        136.48         9.31 o                         
 -10   2   4        281.17        266.21         9.63 o                         
  -9   2   4        247.16        250.57         9.24 o                         
  -8   2   4        184.20        174.30         7.06 o                         
  -7   2   4        315.16        303.41         5.64 o                         
  -6   2   4        212.10        218.65         4.52 o                         
  -5   2   4       4148.59       4119.62        58.24 o                         
  -4   2   4       1483.11       1492.03        19.58 o                         
  -3   2   4        377.22        398.94         6.41 o                         
  -2   2   4        518.67        550.44         8.13 o                         
  -1   2   4        269.59        271.75         4.96 o                         
   0   2   4       1986.18       1744.95        61.27 o                         
   1   2   4        881.63        793.34        48.50 o                         
   2   2   4        309.90        348.55         8.70 o                         
   3   2   4        457.48        474.12        14.87 o                         
   4   2   4        845.37        884.54        17.73 o                         
   5   2   4        662.92        718.20        13.83 o                         
   6   2   4        208.41        196.65         6.49 o                         
   7   2   4        349.43        349.82         8.10 o                         
   8   2   4        705.30        715.31        16.42 o                         
   9   2   4         98.29        109.80         9.43 o                         
  10   2   4        242.24        243.56         9.18 o                         
  11   2   4        193.22        189.71        10.25 o                         
  12   2   4        361.89        319.19        17.90 o                         
  13   2   4          1.02         -2.87         9.90 o                         
  14   2   4         18.32         13.31        10.52 o                         
 -14   3   4         46.60         78.14         7.71 o                         
 -13   3   4         53.69         59.65         8.86 o                         
 -12   3   4         35.19          7.85        10.35 o                         
 -11   3   4        170.63        158.59         8.15 o                         
 -10   3   4         16.14         10.90         4.60 o                         
  -9   3   4       1088.76       1057.70        22.34 o                         
  -8   3   4          2.60          7.08         5.87 o                         
  -7   3   4        429.27        461.01        10.09 o                         
  -6   3   4         48.68         48.23         2.57 o                         
  -5   3   4        376.65        394.18         6.74 o                         
  -4   3   4        843.61        887.56        15.43 o                         
  -3   3   4       5271.81       5153.75        88.23 o                         
  -2   3   4       1419.64       1364.37        20.97 o                         
  -1   3   4        916.46        964.57        23.58 o                         
   0   3   4       4277.11       4299.50        74.41 o                         
   1   3   4       3445.67       3546.88        63.77 o                         
   2   3   4       1531.67       1506.62        30.86 o                         
   3   3   4       2396.20       2523.75        50.10 o                         
   4   3   4        693.57        724.73        26.77 o                         
   5   3   4        618.93        692.81        15.80 o                         
   6   3   4         33.83         30.50         3.01 o                         
   7   3   4       1696.52       1723.71        30.82 o                         
   8   3   4        105.40        105.85         6.17 o                         
   9   3   4        461.33        455.47         9.99 o                         
  10   3   4       1171.28       1149.30        24.68 o                         
  11   3   4        229.84        236.34        11.09 o                         
  12   3   4        112.91        120.82        11.35 o                         
  13   3   4          4.65          8.65        10.32 o                         
  14   3   4          8.51         11.77        10.42 o                         
 -14   4   4         34.75         43.44         8.64 o                         
 -13   4   4         64.12         53.20         6.42 o                         
 -12   4   4        159.89        151.05        10.18 o                         
 -11   4   4        120.18        111.20        11.17 o                         
 -10   4   4        163.76        165.77        18.29 o                         
  -9   4   4        552.54        539.81        16.44 o                         
  -8   4   4        979.76        967.30        20.98 o                         
  -7   4   4        102.04         90.96         3.82 o                         
  -6   4   4         63.69         72.64         3.76 o                         
  -5   4   4        979.40        988.41        15.91 o                         
  -4   4   4        661.70        683.35        12.76 o                         
  -3   4   4       1633.05       1531.53        27.73 o                         
  -2   4   4       1663.24       1672.62        29.38 o                         
  -1   4   4        776.70        802.35        21.95 o                         
   0   4   4       7343.53       7046.28       315.34 o                         
   1   4   4        312.30        323.94         7.58 o                         
   2   4   4       2335.62       2437.16        58.37 o                         
   3   4   4        326.50        321.35         8.09 o                         
   4   4   4       1700.29       1740.74        35.79 o                         
   5   4   4        520.09        536.37         9.22 o                         
   6   4   4        259.95        278.94         6.36 o                         
   7   4   4        399.35        405.30         8.05 o                         
   8   4   4        351.18        343.14         8.15 o                         
   9   4   4         81.32         74.63         4.21 o                         
  10   4   4        557.38        529.16        17.01 o                         
  11   4   4         54.64         62.52         9.90 o                         
  12   4   4          3.08         -7.89         7.89 o                         
  13   4   4         12.62          2.90         6.77 o                         
  14   4   4         59.37         77.99        11.62 o                         
 -14   5   4         19.95         21.84         6.51 o                         
 -13   5   4         67.54         99.55        11.65 o                         
 -12   5   4        301.53        280.42        13.40 o                         
 -11   5   4         62.58         66.81         9.22 o                         
 -10   5   4       1155.55       1110.79        29.88 o                         
  -9   5   4        517.12        546.07        21.23 o                         
  -8   5   4       1393.02       1423.47        29.54 o                         
  -7   5   4       1494.91       1480.08        40.84 o                         
  -6   5   4        102.74        114.68         3.60 o                         
  -5   5   4        240.36        232.29        10.23 o                         
  -4   5   4        331.81        341.06         7.32 o                         
  -3   5   4        556.17        584.82        11.20 o                         
  -2   5   4       3621.62       3825.51        78.20 o                         
  -1   5   4       1131.12       1009.82        61.08 o                         
   0   5   4       7286.86       6789.58       590.47 o                         
   1   5   4       1524.50       1409.12        57.93 o                         
   2   5   4       1608.81       1728.91        46.49 o                         
   3   5   4       1114.65       1172.01        27.62 o                         
   4   5   4        196.09        198.11         6.55 o                         
   5   5   4        187.69        180.72         4.98 o                         
   6   5   4        114.71        114.48         4.58 o                         
   7   5   4        833.84        872.38        14.68 o                         
   8   5   4        407.95        416.16         9.30 o                         
   9   5   4         18.98         13.63         5.53 o                         
  10   5   4        410.18        404.49        10.99 o                         
  11   5   4        289.13        304.26        15.84 o                         
  12   5   4          5.74          8.68         6.47 o                         
  13   5   4         84.06         83.04        10.27 o                         
  14   5   4          7.92         -4.46         7.01 o                         
 -14   6   4         11.83         -4.69         6.04 o                         
 -13   6   4        162.68        149.68        11.27 o                         
 -12   6   4         35.10         11.55        10.64 o                         
 -11   6   4        165.04        162.45        13.97 o                         
 -10   6   4         68.52         68.35        10.62 o                         
  -9   6   4        242.90        232.47        10.59 o                         
  -8   6   4        824.64        816.46        18.40 o                         
  -7   6   4         91.19        137.17        12.28 o                         
  -6   6   4        770.34        763.89        14.37 o                         
  -5   6   4        173.82        166.99         4.79 o                         
  -4   6   4       1921.08       1941.59        35.38 o                         
  -3   6   4       1750.79       1796.44        30.79 o                         
  -2   6   4       1836.57       1933.13        47.04 o                         
  -1   6   4       1624.03       1509.54        41.27 o                         
   0   6   4      13081.29      12261.85       603.39 o                         
   1   6   4       1613.02       1525.05        40.63 o                         
   2   6   4        517.35        514.79        16.08 o                         
   3   6   4       1800.89       1735.35        47.45 o                         
   4   6   4        367.18        376.25         7.86 o                         
   5   6   4         39.65         48.26         3.05 o                         
   6   6   4       1341.99       1382.42        21.88 o                         
   7   6   4         65.25         72.50         4.05 o                         
   8   6   4        130.76        136.21         6.50 o                         
   9   6   4        369.51        360.36         9.60 o                         
  10   6   4         59.37         68.36         5.53 o                         
  11   6   4        418.22        409.42        14.07 o                         
  12   6   4         17.92         18.68         7.58 o                         
  13   6   4         35.97         34.30         9.71 o                         
 -14   7   4         16.42         16.54         6.20 o                         
 -13   7   4          9.81         12.53         7.87 o                         
 -12   7   4         82.90         80.25        14.35 o                         
 -11   7   4         29.49         37.29        10.32 o                         
 -10   7   4        179.28        186.27         9.81 o                         
  -9   7   4        261.05        257.12        12.76 o                         
  -8   7   4       1764.04       1789.53        45.36 o                         
  -7   7   4       1760.25       1813.64        45.23 o                         
  -6   7   4        399.23        400.00         8.83 o                         
  -5   7   4        154.56        170.30         5.02 o                         
  -4   7   4       2429.24       2420.90        43.05 o                         
  -3   7   4         27.45         28.90         3.72 o                         
  -2   7   4        465.43        531.24        16.33 o                         
  -1   7   4        286.16        310.15        11.11 o                         
   0   7   4        576.23        447.31        48.30 o                         
   1   7   4        387.84        400.77        41.73 o                         
   2   7   4       1118.15       1187.57        32.41 o                         
   3   7   4        379.76        402.06        15.58 o                         
   4   7   4       2358.02       2408.58        41.38 o                         
   5   7   4        759.82        838.41        15.41 o                         
   6   7   4        133.77        148.41         7.19 o                         
   7   7   4        132.70        126.42         4.17 o                         
   8   7   4         69.38         61.62         4.39 o                         
   9   7   4        117.08        117.63         5.39 o                         
  10   7   4        355.59        351.72        19.69 o                         
  11   7   4        148.78        151.08        11.55 o                         
  12   7   4        168.30        153.40        11.65 o                         
  13   7   4        108.82        129.94        12.14 o                         
 -14   8   4         23.10         31.80         7.79 o                         
 -13   8   4          9.59         14.71        10.69 o                         
 -12   8   4          0.95          2.37         6.43 o                         
 -11   8   4        319.53        320.86        17.95 o                         
  -9   8   4         46.81         62.76        10.91 o                         
  -8   8   4        734.15        712.72        30.94 o                         
  -7   8   4        226.44        234.35        14.29 o                         
  -6   8   4         13.26         27.22         3.77 o                         
  -5   8   4        654.13        702.72        13.65 o                         
  -4   8   4        415.95        419.86        10.65 o                         
  -3   8   4        391.28        432.54        10.91 o                         
  -2   8   4       1211.64       1268.66        46.24 o                         
  -1   8   4         33.08         29.12         4.99 o                         
   0   8   4        618.13        580.59        31.93 o                         
   1   8   4        139.39        149.96         8.26 o                         
   2   8   4        910.27        942.66        26.84 o                         
   3   8   4        799.79        877.30        30.12 o                         
   4   8   4        316.09        343.41        12.10 o                         
   5   8   4       1340.67       1453.53        31.00 o                         
   6   8   4        609.39        609.48        12.15 o                         
   7   8   4         99.15        102.55         4.55 o                         
   8   8   4         38.17         53.63         4.11 o                         
   9   8   4         48.93         57.94         4.97 o                         
  10   8   4        309.85        331.25        16.55 o                         
  11   8   4         10.72         10.37         5.76 o                         
  12   8   4         30.77         33.02         8.63 o                         
 -12   9   4          2.58          0.51        10.69 o                         
  -7   9   4         40.88         40.27         6.10 o                         
  -6   9   4        507.74        498.78        15.31 o                         
  -5   9   4        619.34        687.73        13.67 o                         
  -4   9   4        406.32        405.46        10.46 o                         
  -3   9   4        207.77        201.26         6.44 o                         
  -2   9   4        529.90        534.72        17.15 o                         
  -1   9   4        980.46        961.43        27.11 o                         
   0   9   4       2412.40       2337.59        69.60 o                         
   1   9   4        666.91        634.06        24.42 o                         
   2   9   4        515.53        565.91        23.82 o                         
   3   9   4        518.47        462.86        15.25 o                         
   4   9   4         88.08         79.62         6.25 o                         
   5   9   4        178.17        177.27        17.54 o                         
   6   9   4       1954.96       1883.71        39.12 o                         
   7   9   4       1541.70       1508.53        31.58 o                         
   8   9   4        414.04        420.97        15.06 o                         
   9   9   4         36.48         51.83         4.89 o                         
  10   9   4          4.43          4.40         5.48 o                         
  11   9   4         94.45         92.64         7.78 o                         
  12   9   4        130.22        123.59        10.44 o                         
 -12  10   4         54.38         66.81        12.28 o                         
 -11  10   4         40.07         63.52        12.23 o                         
  -9  10   4          3.76         -2.55        11.16 o                         
  -8  10   4        340.87        328.19        17.58 o                         
  -7  10   4        170.72        169.53         8.92 o                         
  -6  10   4        212.68        235.91        10.60 o                         
  -5  10   4        133.12        129.44        11.65 o                         
  -4  10   4        468.55        490.41        12.02 o                         
  -3  10   4        533.64        523.89        12.76 o                         
  -2  10   4        925.33        917.36        36.02 o                         
  -1  10   4       1809.35       1851.75        60.62 o                         
   0  10   4        148.22        163.53        10.96 o                         
   1  10   4       1402.29       1322.04        64.82 o                         
   2  10   4        279.60        256.57        10.97 o                         
   3  10   4        229.75        216.47        16.76 o                         
   4  10   4         37.81         30.53         6.91 o                         
   5  10   4        168.79        167.91         8.84 o                         
   6  10   4        389.85        356.12        29.05 o                         
   7  10   4        378.94        392.32        21.08 o                         
   8  10   4        542.24        525.71        13.31 o                         
   9  10   4         61.74         75.41         5.41 o                         
  10  10   4         83.92         85.01         5.85 o                         
  11  10   4        320.06        330.31        12.52 o                         
  12  10   4        103.22         86.50        16.01 o                         
  13  10   4        134.17        154.56        17.90 o                         
 -13  11   4         11.81          1.13        13.63 o                         
 -12  11   4         48.35         49.65        11.03 o                         
 -11  11   4         24.67         33.56        11.43 o                         
  -9  11   4        377.99        350.11        20.50 o                         
  -8  11   4        639.56        582.97        25.72 o                         
  -7  11   4        199.79        195.20        10.05 o                         
  -6  11   4        619.71        636.16        28.05 o                         
  -5  11   4         30.18         36.16        10.17 o                         
  -4  11   4         73.33         83.90        12.04 o                         
  -3  11   4        247.25        250.59        14.88 o                         
  -2  11   4        931.23       1052.57        42.66 o                         
  -1  11   4       1168.56       1229.07        49.40 o                         
   0  11   4        485.49        449.47        27.21 o                         
   1  11   4       1874.26       1776.74        75.24 o                         
   2  11   4        156.53        160.07        14.66 o                         
   3  11   4        363.67        316.39        19.49 o                         
   4  11   4         55.48         40.60        11.57 o                         
   5  11   4        101.83        101.67        13.26 o                         
   6  11   4        510.05        512.63        24.81 o                         
   7  11   4        286.81        292.37        18.22 o                         
   8  11   4        133.51        112.89         9.48 o                         
   9  11   4         37.54         39.44        12.17 o                         
  10  11   4         51.60         57.06         8.13 o                         
  11  11   4         28.72         40.82        14.20 o                         
  12  11   4          6.73         27.51        14.47 o                         
 -12  12   4        135.13        132.44        15.13 o                         
 -11  12   4        222.57        257.58        18.61 o                         
 -10  12   4        301.18        337.92        20.72 o                         
  -9  12   4         64.60         65.53        12.68 o                         
  -8  12   4        145.95        158.09        13.39 o                         
  -7  12   4        193.91        164.04        14.05 o                         
  -6  12   4        103.18        121.04         8.16 o                         
  -5  12   4        664.47        709.38        31.70 o                         
  -4  12   4         80.42         87.97         9.98 o                         
  -3  12   4        372.75        355.99        20.69 o                         
  -2  12   4        434.02        470.98        24.47 o                         
  -1  12   4        108.01        105.50        14.15 o                         
   0  12   4       1743.78       1690.68        66.96 o                         
   1  12   4        209.58        193.32        16.99 o                         
   2  12   4        895.69        891.59        39.28 o                         
   3  12   4        249.43        224.53        17.36 o                         
   4  12   4        162.71        157.29         5.79 o                         
   5  12   4        898.05        915.13        38.84 o                         
   6  12   4        498.02        473.01        24.52 o                         
   7  12   4        139.10        158.48        14.59 o                         
   8  12   4         95.32         87.09        12.85 o                         
   9  12   4        195.57        204.38        17.53 o                         
  10  12   4         59.60         53.65        14.83 o                         
  11  12   4         50.01         74.43        13.24 o                         
  12  12   4        130.28        136.44        14.27 o                         
 -12  13   4          1.86          5.44        13.29 o                         
 -11  13   4        119.45        138.64        16.23 o                         
 -10  13   4          9.55         20.47        12.90 o                         
  -9  13   4          1.58         19.64        11.52 o                         
  -8  13   4         48.56         48.10         9.12 o                         
  -7  13   4         65.83         36.53        10.98 o                         
  -6  13   4        457.49        440.89        21.70 o                         
  -5  13   4         52.57         53.25         9.37 o                         
  -4  13   4        667.24        715.24        32.66 o                         
  -3  13   4        174.27        200.80        14.64 o                         
  -2  13   4        248.82        221.27        18.17 o                         
  -1  13   4        444.76        372.74        20.55 o                         
   0  13   4         24.98         13.78        12.55 o                         
   1  13   4        506.07        433.02        22.80 o                         
   2  13   4        292.50        279.13        19.88 o                         
   3  13   4        311.16        301.00        18.46 o                         
   4  13   4         35.04         35.47         8.79 o                         
   5  13   4        290.06        270.82        19.07 o                         
   6  13   4        290.26        290.75        19.76 o                         
   7  13   4         55.47         65.53        12.92 o                         
   8  13   4        205.00        200.35        15.52 o                         
   9  13   4        227.15        215.41        12.16 o                         
  10  13   4        386.63        427.18        21.05 o                         
  11  13   4         79.36         90.32        15.47 o                         
  12  13   4          4.91         -9.12        14.29 o                         
 -11  14   4         98.15         85.93        15.10 o                         
  -9  14   4        152.77        143.87        15.03 o                         
  -8  14   4        129.85        122.54        12.82 o                         
  -7  14   4         54.01         59.36        11.33 o                         
  -6  14   4        258.87        264.66        16.30 o                         
  -5  14   4        382.04        363.71        20.91 o                         
  -4  14   4        407.46        437.61        24.25 o                         
  -3  14   4        851.05        867.47        38.74 o                         
  -2  14   4       1312.47       1301.47        54.23 o                         
  -1  14   4        420.13        431.72        24.08 o                         
   0  14   4        112.29         75.78        15.27 o                         
   1  14   4         76.48         66.54        14.81 o                         
   2  14   4       2257.91       2143.74        92.80 o                         
   3  14   4       1237.83       1270.04        52.44 o                         
   4  14   4         72.93         76.05        15.30 o                         
   5  14   4        156.82        139.01        15.89 o                         
   7  14   4         42.85         24.32        11.74 o                         
   8  14   4         62.66         62.76        10.91 o                         
   9  14   4         59.68         61.55         9.33 o                         
  10  14   4        133.43        135.95        12.96 o                         
  11  14   4          0.13         12.31        14.05 o                         
 -11  15   4          8.92         -6.42        10.08 o                         
 -10  15   4         58.76         82.77        11.67 o                         
  -9  15   4        174.62        171.77        16.01 o                         
  -8  15   4        117.55        125.70        13.68 o                         
  -7  15   4        132.97        152.62        12.77 o                         
  -5  15   4        128.12        131.36        15.08 o                         
  -4  15   4        202.44        194.20        17.90 o                         
  -3  15   4        158.42        118.76        17.06 o                         
  -2  15   4        146.16        151.08        17.70 o                         
  -1  15   4        410.27        344.86        22.68 o                         
   0  15   4        320.05        308.08        20.35 o                         
   1  15   4        773.81        727.01        34.62 o                         
   2  15   4        149.57        149.92        17.63 o                         
   3  15   4         74.87         40.60        16.16 o                         
   4  15   4        595.16        561.98        28.22 o                         
   5  15   4        335.73        314.73        21.11 o                         
   6  15   4         12.32         11.23        12.38 o                         
   7  15   4        194.36        168.90        15.47 o                         
   8  15   4         65.60         77.16        13.21 o                         
   9  15   4         43.23         47.57         9.83 o                         
  10  15   4         44.40         50.31        15.10 o                         
  11  15   4         92.46         97.63        12.99 o                         
 -10  16   4         26.90         55.31        14.69 o                         
  -9  16   4         55.19         72.55        12.53 o                         
  -8  16   4         91.73        118.76        13.31 o                         
  -7  16   4        109.62        147.64        13.71 o                         
  -4  16   4        455.11        411.79        24.79 o                         
  -3  16   4         85.71         75.24        15.76 o                         
  -2  16   4        125.55        141.98        16.79 o                         
  -1  16   4         12.47        -10.79        10.79 o                         
   0  16   4        159.14        142.35        17.19 o                         
   1  16   4         37.71         39.42        11.60 o                         
   2  16   4         17.80         -2.08        10.47 o                         
   3  16   4        156.46        116.38        14.20 o                         
   4  16   4         74.54         68.60        15.05 o                         
   5  16   4         10.22         26.70        14.56 o                         
   6  16   4        106.75        106.80        15.86 o                         
   7  16   4         60.51         68.35        14.49 o                         
   8  16   4        191.80        222.67        18.68 o                         
   9  16   4        123.10        158.48        16.94 o                         
 -10  17   4         85.44         84.19        14.66 o                         
  -9  17   4        185.66        176.30        17.46 o                         
  -8  17   4         10.76         10.81        12.55 o                         
  -4  17   4          3.66         -5.15        13.21 o                         
  -3  17   4        194.54        206.61        19.81 o                         
  -2  17   4        201.69        204.82        19.71 o                         
  -1  17   4        638.08        632.35        31.50 o                         
   0  17   4         53.27         53.69        15.37 o                         
   1  17   4        280.65        291.29        21.92 o                         
   2  17   4        198.11        211.14        19.12 o                         
   3  17   4        275.66        262.14        21.80 o                         
   4  17   4         62.40         80.78        16.33 o                         
   5  17   4         28.43         12.53        12.97 o                         
   6  17   4         59.42         65.29        15.45 o                         
   7  17   4         84.62         77.72        16.01 o                         
   8  17   4         84.21        101.06        15.74 o                         
  10  17   4          1.54         13.53        11.87 o                         
  -9  18   4        109.90        116.73        15.91 o                         
  -8  18   4         15.26         29.35        11.03 o                         
  -3  18   4        348.46        327.62        23.24 o                         
  -2  18   4         99.34         84.76        12.97 o                         
  -1  18   4         20.82         35.60        15.89 o                         
   0  18   4         26.28        -16.06        16.33 o                         
   1  18   4          4.64          6.42        16.28 o                         
   2  18   4        134.59        123.59        18.46 o                         
   3  18   4        379.25        354.81        24.79 o                         
   4  18   4         50.02         48.54        15.94 o                         
   5  18   4          1.64        -11.62        11.62 o                         
   6  18   4        113.03        127.10        17.65 o                         
  -8  19   4          9.00         26.70        13.75 o                         
  -2  19   4        174.85        176.30        16.62 o                         
  -1  19   4          3.36        -15.08        15.08 o                         
   0  19   4          6.15         -6.13        15.03 o                         
   1  19   4         39.71         38.64        15.96 o                         
   2  19   4        131.07        163.65        19.64 o                         
   3  19   4        145.57        155.34        19.52 o                         
   4  19   4        243.92        260.10        23.24 o                         
   5  19   4         19.18         34.84        14.24 o                         
   6  19   4        118.94        134.99        18.93 o                         
  -8  20   4          8.96          0.22        13.21 o                         
   0  20   4        187.76        192.46        17.82 o                         
   1  20   4         87.21        104.54        18.56 o                         
   2  20   4         43.33         67.32        17.48 o                         
   3  20   4        208.97        216.63        21.67 o                         
   4  20   4        148.90        149.92        19.93 o                         
  -3 -23   5         19.20        -18.27        18.61 o                         
  -2 -23   5         66.33         32.31        17.43 o                         
  -1 -23   5         11.68        -12.40        12.40 o                         
   0 -23   5        147.70        122.54        20.79 o                         
   1 -23   5         19.34         27.96        16.12 o                         
   2 -23   5         20.72         21.87        10.73 o                         
  -5 -22   5          5.06         -9.52         9.83 o                         
  -4 -22   5         43.76         25.25        16.21 o                         
  -3 -22   5         11.35         -7.63         8.90 o                         
  -2 -22   5         52.30         30.13        10.55 o                         
  -1 -22   5        151.39        148.06        15.61 o                         
   0 -22   5         28.93         15.36        33.00 o                         
   1 -22   5         96.69         82.42        10.84 o                         
   2 -22   5         13.78         15.42        10.11 o                         
   3 -22   5         32.11         23.74        10.48 o                         
   4 -22   5         26.86         36.18        11.50 o                         
  -6 -21   5         68.44         66.99        11.84 o                         
  -5 -21   5         23.52          8.04        17.31 o                         
  -4 -21   5         49.39         39.42        12.97 o                         
  -3 -21   5         18.25          4.16         9.11 o                         
  -2 -21   5         72.05         53.00        11.88 o                         
  -1 -21   5         18.85         14.47        12.38 o                         
   0 -21   5         35.67         26.70        16.18 o                         
   1 -21   5          1.51         28.34        16.84 o                         
   2 -21   5         50.65         55.31        17.70 o                         
   3 -21   5         39.95         22.51        14.42 o                         
   4 -21   5         53.50         60.80        13.19 o                         
   5 -21   5         41.54         47.69        14.27 o                         
   6 -21   5         10.52         -0.37        11.77 o                         
  -7 -20   5         14.82         22.50        11.62 o                         
  -6 -20   5        159.06        184.94        15.30 o                         
  -5 -20   5        102.64        110.57        25.44 o                         
  -4 -20   5          1.41         -1.66         9.80 o                         
  -3 -20   5        112.80         98.85        14.69 o                         
  -2 -20   5         90.93         79.93        17.36 o                         
  -1 -20   5         44.63         38.64        17.14 o                         
   0 -20   5         34.66          4.88        15.08 o                         
   1 -20   5         22.17         26.21        16.52 o                         
   2 -20   5        128.97        120.13        18.88 o                         
   3 -20   5        133.61        123.59        14.98 o                         
   4 -20   5         86.26         96.08        13.80 o                         
   5 -20   5          9.41          7.01        12.92 o                         
   6 -20   5        124.16        123.93        17.77 o                         
   7 -20   5         19.60         31.95        13.97 o                         
  -8 -19   5        106.10        143.83        10.95 o                         
  -7 -19   5         21.06          7.46         9.50 o                         
  -6 -19   5         12.29          4.29        14.28 o                         
  -5 -19   5        200.75        197.65        12.85 o                         
  -4 -19   5         67.03         61.54        15.72 o                         
  -3 -19   5         10.85          6.20        15.27 o                         
  -2 -19   5         79.59         58.87        16.82 o                         
  -1 -19   5         13.86         -3.31        16.03 o                         
   0 -19   5         26.91         30.21        11.87 o                         
   1 -19   5         24.86         11.45        15.99 o                         
   2 -19   5         48.80         57.91        15.96 o                         
   3 -19   5         38.71         36.53        12.11 o                         
   4 -19   5          2.90         -4.54        10.66 o                         
   5 -19   5         34.13         27.02        14.49 o                         
   6 -19   5        135.79        146.12        18.17 o                         
   7 -19   5        102.55        120.13        13.39 o                         
   8 -19   5         74.67         78.26        15.52 o                         
  -9 -18   5         27.97         12.53        12.97 o                         
  -8 -18   5         46.00         56.90        12.80 o                         
  -7 -18   5         72.69         70.73        10.61 o                         
  -6 -18   5          3.81         -4.18         9.90 o                         
  -5 -18   5         31.93         18.45        24.81 o                         
  -4 -18   5         15.61          5.22        14.54 o                         
  -3 -18   5        184.08        167.67        19.47 o                         
  -2 -18   5         71.14         58.87        15.86 o                         
  -1 -18   5         79.28         70.71        16.33 o                         
   0 -18   5        194.97        165.66        15.72 o                         
   1 -18   5        126.95        152.62        18.95 o                         
   2 -18   5         65.73         69.38        16.70 o                         
   3 -18   5         89.43         86.79        14.59 o                         
   4 -18   5        128.71        108.76        16.01 o                         
   5 -18   5         45.95         35.04        14.83 o                         
   6 -18   5        110.20        110.38        17.11 o                         
   7 -18   5        113.25         99.17        15.59 o                         
   8 -18   5         15.37         27.51        10.84 o                         
  -9 -17   5        124.39        130.57        10.47 o                         
  -8 -17   5         37.14         23.71        12.97 o                         
  -7 -17   5         58.63         68.66        10.08 o                         
  -6 -17   5        147.56        134.23        20.62 o                         
  -5 -17   5         42.21         30.03        14.24 o                         
  -4 -17   5         58.58         66.05        15.52 o                         
  -3 -17   5         32.14         35.77        16.30 o                         
  -2 -17   5        132.39        140.48        17.82 o                         
  -1 -17   5         13.04          5.52        14.20 o                         
   0 -17   5         22.75          6.28        10.05 o                         
   1 -17   5          3.47          2.60        13.88 o                         
   2 -17   5        300.10        287.56        21.77 o                         
   3 -17   5         11.37          5.44        14.47 o                         
   4 -17   5        109.87        139.01        16.99 o                         
   5 -17   5         25.79         32.85        14.54 o                         
   6 -17   5         72.78         71.76        11.40 o                         
   7 -17   5         48.16         64.53        13.83 o                         
   8 -17   5        135.86        168.09        17.06 o                         
   9 -17   5        133.77        136.44        15.37 o                         
 -10 -16   5        179.50        196.38        16.23 o                         
  -9 -16   5          2.19        -10.22        12.25 o                         
  -8 -16   5         53.17         54.37         8.76 o                         
  -7 -16   5         79.93         93.51         9.84 o                         
  -6 -16   5        166.60        163.65        14.42 o                         
  -5 -16   5        285.94        305.90        21.35 o                         
  -4 -16   5        381.10        383.08        22.07 o                         
  -3 -16   5        659.56        652.21        32.78 o                         
  -2 -16   5        254.95        277.56        21.92 o                         
  -1 -16   5        646.68        669.10        34.03 o                         
   0 -16   5         42.42         47.69        14.49 o                         
   1 -16   5        493.66        488.80        26.99 o                         
   2 -16   5        548.14        579.93        30.16 o                         
   3 -16   5        499.19        462.17        26.92 o                         
   4 -16   5         24.01         28.17        14.47 o                         
   5 -16   5        192.12        169.71        16.72 o                         
   6 -16   5        149.44        138.64        15.49 o                         
   7 -16   5         82.99         79.09        11.13 o                         
   9 -16   5          2.85         11.33        10.22 o                         
 -11 -15   5          3.80         15.69        12.65 o                         
 -10 -15   5         22.80         18.54        12.80 o                         
  -9 -15   5         99.25        108.51         9.29 o                         
  -8 -15   5         63.61         61.25         8.77 o                         
  -7 -15   5          6.35         15.39         8.00 o                         
  -6 -15   5          7.50          8.21        12.11 o                         
  -5 -15   5        172.06        171.35        17.21 o                         
  -4 -15   5         39.36         31.60        13.02 o                         
  -3 -15   5        504.05        511.21        25.50 o                         
  -2 -15   5        376.62        383.69        22.70 o                         
  -1 -15   5        228.21        228.30        17.04 o                         
   0 -15   5        741.12        678.05        33.44 o                         
   1 -15   5        111.79         88.85        12.70 o                         
   2 -15   5        119.71        130.28        16.45 o                         
   3 -15   5        104.14         95.15        16.50 o                         
   4 -15   5        262.16        289.16        19.71 o                         
   5 -15   5        447.07        481.22        26.11 o                         
   6 -15   5         18.48          7.33        11.20 o                         
   8 -15   5         48.26         47.24        11.84 o                         
   9 -15   5         79.11         95.47        12.85 o                         
 -11 -14   5         11.22          8.75        11.13 o                         
 -10 -14   5        109.43         95.76        13.78 o                         
  -9 -14   5         63.03         75.71        16.16 o                         
  -8 -14   5        235.11        240.38        11.66 o                         
  -7 -14   5         66.11         61.05        12.23 o                         
  -6 -14   5        392.93        372.12        22.36 o                         
  -5 -14   5        444.67        481.22        25.42 o                         
  -4 -14   5         37.90         36.33        13.21 o                         
  -3 -14   5        476.71        548.70        27.88 o                         
  -2 -14   5        414.36        429.79        24.03 o                         
  -1 -14   5        958.55       1040.41        43.44 o                         
   0 -14   5         20.80        -13.07        13.07 o                         
   1 -14   5        421.64        393.58        23.61 o                         
   2 -14   5        630.12        595.13        30.55 o                         
   3 -14   5        998.14        972.87        42.00 o                         
   4 -14   5        446.12        447.49        24.52 o                         
   5 -14   5        422.25        428.49        23.98 o                         
   6 -14   5         65.40         48.99        11.62 o                         
   7 -14   5        145.43        151.47        15.03 o                         
   8 -14   5         82.38         85.34        12.72 o                         
   9 -14   5        106.76        116.04        12.82 o                         
 -12 -13   5         34.66         50.31        14.44 o                         
 -11 -13   5         13.29         16.45        12.82 o                         
 -10 -13   5         47.61         37.85        12.33 o                         
  -9 -13   5         65.69         71.93         6.51 o                         
  -8 -13   5        269.91        271.98        12.23 o                         
  -7 -13   5         59.16         65.78        11.18 o                         
  -6 -13   5        198.15        203.91        15.20 o                         
  -5 -13   5        487.18        490.20        26.36 o                         
  -4 -13   5        126.40        108.42        14.02 o                         
  -3 -13   5        176.89        183.44        16.97 o                         
  -2 -13   5        333.15        340.79        21.97 o                         
  -1 -13   5         42.68         30.72        12.68 o                         
   0 -13   5        175.17        157.69        16.13 o                         
   1 -13   5         60.22         56.73        12.26 o                         
   2 -13   5         47.41         62.27        13.83 o                         
   3 -13   5        197.81        205.72        17.06 o                         
   4 -13   5        142.72        129.57        12.11 o                         
   5 -13   5        381.58        403.58        22.65 o                         
   6 -13   5        154.43        132.81        13.71 o                         
   7 -13   5        112.80        125.70        11.60 o                         
   8 -13   5         38.75         23.71        10.52 o                         
   9 -13   5         22.84         33.93        10.22 o                         
 -12 -12   5          2.15         23.56        12.45 o                         
 -11 -12   5         28.60         19.37        12.68 o                         
 -10 -12   5         37.52         59.82        13.09 o                         
  -9 -12   5        256.04        280.85         9.55 o                         
  -8 -12   5        221.31        239.31        15.49 o                         
  -7 -12   5        195.18        199.03        14.15 o                         
  -6 -12   5        343.32        340.79        20.23 o                         
  -5 -12   5        758.87        779.43        33.22 o                         
  -4 -12   5       1001.68       1018.30        41.97 o                         
  -3 -12   5        685.96        691.14        32.12 o                         
  -2 -12   5        570.32        592.83        28.98 o                         
  -1 -12   5         71.38         85.34        13.31 o                         
   0 -12   5        542.31        452.15        24.64 o                         
   1 -12   5         98.72         97.63        13.93 o                         
   2 -12   5        750.25        737.18        33.17 o                         
   3 -12   5        805.27        773.32        34.84 o                         
   4 -12   5        721.54        783.79        34.20 o                         
   5 -12   5       1003.76       1007.34        41.75 o                         
   7 -12   5         98.29        111.70        10.25 o                         
   8 -12   5        274.62        254.07        16.48 o                         
   9 -12   5          1.77         -5.44         9.19 o                         
  10 -12   5         15.28         13.09         8.95 o                         
 -13 -11   5         36.87         51.66        14.42 o                         
 -12 -11   5          5.06         20.77        12.85 o                         
 -11 -11   5         71.54         94.54        14.61 o                         
 -10 -11   5         70.40         73.94         7.65 o                         
  -9 -11   5         74.55         81.06         6.20 o                         
  -8 -11   5        264.96        268.44        11.43 o                         
  -7 -11   5        673.97        696.46        24.81 o                         
  -6 -11   5        566.21        575.42        27.04 o                         
  -5 -11   5        399.21        369.72        21.08 o                         
  -4 -11   5        613.64        602.02        29.20 o                         
  -3 -11   5        178.10        160.47        13.88 o                         
  -2 -11   5        331.56        355.99        20.08 o                         
  -1 -11   5        134.76        139.38        11.84 o                         
   0 -11   5       1374.31       1344.77        53.96 o                         
   1 -11   5         18.87         -7.85        10.62 o                         
   2 -11   5         94.92         85.34        10.13 o                         
   3 -11   5        555.01        575.42        27.80 o                         
   4 -11   5        318.51        299.36        18.41 o                         
   5 -11   5        138.09        131.02        13.97 o                         
   6 -11   5         46.69         52.56         9.54 o                         
   7 -11   5         68.49         65.53        10.64 o                         
   8 -11   5         39.71         52.79        10.00 o                         
   9 -11   5        174.04        162.84        12.80 o                         
  10 -11   5         75.77        101.35        10.40 o                         
 -13 -10   5         42.63         20.91         9.88 o                         
 -12 -10   5        139.07        109.08        12.43 o                         
 -11 -10   5         22.62         38.64        10.32 o                         
 -10 -10   5         40.97         53.60         6.11 o                         
  -9 -10   5        581.92        620.77        29.49 o                         
  -8 -10   5        427.50        395.41         9.63 o                         
  -7 -10   5       2120.99       2053.72        43.33 o                         
  -6 -10   5       2472.18       2410.77        79.07 o                         
  -5 -10   5         20.17          2.11         9.27 o                         
  -4 -10   5       1177.84       1112.90        31.00 o                         
  -3 -10   5        651.62        686.69        20.89 o                         
  -2 -10   5        283.74        284.68        11.51 o                         
  -1 -10   5        400.45        366.70        19.79 o                         
   0 -10   5       2189.75       2303.20        84.17 o                         
   1 -10   5        294.33        278.61        16.21 o                         
   2 -10   5        314.87        316.39        17.26 o                         
   3 -10   5        951.42        969.93        39.99 o                         
   4 -10   5       1571.99       1590.48        59.94 o                         
   5 -10   5         38.46         39.82        10.27 o                         
   6 -10   5        300.29        273.39        17.09 o                         
   7 -10   5        401.04        399.19        20.03 o                         
   8 -10   5        181.29        182.16        12.68 o                         
   9 -10   5         88.71         86.50        10.49 o                         
  10 -10   5        146.35        141.61        11.55 o                         
 -13  -9   5          5.69         23.41        14.24 o                         
 -12  -9   5         52.67         41.02        13.44 o                         
 -11  -9   5        227.51        239.80        17.95 o                         
 -10  -9   5          3.34          9.51        11.20 o                         
  -9  -9   5        589.20        572.97        14.26 o                         
  -8  -9   5        236.99        237.55         6.67 o                         
  -7  -9   5        302.07        298.83         7.96 o                         
  -6  -9   5         25.92         26.75         4.45 o                         
  -5  -9   5        326.95        354.26        12.09 o                         
  -4  -9   5        285.27        306.27        17.48 o                         
  -3  -9   5        120.72        143.75         8.06 o                         
  -2  -9   5         91.15         85.39         7.15 o                         
  -1  -9   5        117.31        136.23         5.05 o                         
   0  -9   5       3298.51       2970.03       179.16 o                         
   1  -9   5        167.28        182.76        11.96 o                         
   2  -9   5        166.39        160.47        14.11 o                         
   3  -9   5        235.91        249.12        15.32 o                         
   4  -9   5         11.89          4.14         7.01 o                         
   5  -9   5        186.80        180.50        13.88 o                         
   6  -9   5       1041.70       1100.87        43.64 o                         
   7  -9   5        835.09        846.38        34.62 o                         
   8  -9   5        269.26        265.18        16.33 o                         
   9  -9   5          2.06         -4.34         7.77 o                         
  10  -9   5         23.33         15.94         7.50 o                         
 -13  -8   5        150.48        151.11        10.45 o                         
 -12  -8   5         29.70         48.74        11.18 o                         
 -11  -8   5        328.37        330.77        13.22 o                         
 -10  -8   5         10.52         -6.28        11.52 o                         
  -9  -8   5         11.01         26.81         5.72 o                         
  -8  -8   5        961.85        916.88        18.00 o                         
  -7  -8   5        133.88        149.18         6.38 o                         
  -6  -8   5        578.97        569.75        14.08 o                         
  -5  -8   5        473.88        462.63        11.89 o                         
  -4  -8   5        119.08        119.50         5.51 o                         
  -3  -8   5        636.82        695.15        15.41 o                         
  -2  -8   5        640.74        666.32        14.98 o                         
  -1  -8   5       1385.89       1428.42        30.05 o                         
   0  -8   5        119.26        156.10        10.82 o                         
   1  -8   5       1021.64       1080.65        43.21 o                         
   2  -8   5        405.97        390.45        22.20 o                         
   3  -8   5        223.34        221.43         9.39 o                         
   4  -8   5        340.83        367.47        12.94 o                         
   5  -8   5        751.29        788.34        28.99 o                         
   6  -8   5        374.85        389.24        19.15 o                         
   7  -8   5       1399.75       1378.26        51.14 o                         
   8  -8   5        401.53        384.31        19.64 o                         
   9  -8   5        148.79        160.86        12.70 o                         
  10  -8   5         87.58         96.99         9.24 o                         
 -14  -7   5          8.44         24.90         7.58 o                         
 -13  -7   5        219.91        216.24        17.42 o                         
 -12  -7   5         48.86         66.55         7.58 o                         
 -11  -7   5         78.56         79.04         8.15 o                         
 -10  -7   5        120.24        109.66         6.77 o                         
  -9  -7   5        424.02        448.52        10.07 o                         
  -8  -7   5         10.56         15.29         3.54 o                         
  -7  -7   5        566.92        536.89        14.02 o                         
  -6  -7   5       2402.37       2557.69        53.16 o                         
  -5  -7   5        258.52        277.21         7.99 o                         
  -4  -7   5        202.97        216.92         5.89 o                         
  -3  -7   5        613.48        605.64        11.75 o                         
  -2  -7   5       1115.67       1143.93        30.26 o                         
  -1  -7   5        188.84        216.12         6.12 o                         
   0  -7   5       1593.70       1524.35       114.14 o                         
   1  -7   5        459.56        434.18        25.88 o                         
   2  -7   5        570.53        564.23        21.54 o                         
   3  -7   5        191.77        203.03         9.08 o                         
   4  -7   5        447.54        452.82        15.07 o                         
   5  -7   5        211.81        211.45         9.27 o                         
   6  -7   5        174.35        190.23         8.84 o                         
   7  -7   5        153.81        157.36         7.63 o                         
   8  -7   5        329.43        322.17        24.68 o                         
   9  -7   5       1771.60       1774.09        65.95 o                         
  10  -7   5         20.53         18.41         7.26 o                         
 -14  -6   5          1.40         15.15        10.73 o                         
 -13  -6   5         62.63         61.25         7.30 o                         
 -12  -6   5         44.56         44.04         7.74 o                         
 -11  -6   5        146.43        152.47         9.00 o                         
 -10  -6   5         62.86         66.86         7.62 o                         
  -9  -6   5        167.44        152.46         4.37 o                         
  -8  -6   5         48.04         41.56         3.17 o                         
  -7  -6   5       1579.83       1549.09        28.43 o                         
  -6  -6   5        217.39        224.29         6.23 o                         
  -5  -6   5        843.63        969.90        17.89 o                         
  -4  -6   5        209.37        177.91         5.45 o                         
  -3  -6   5       2009.99       2234.52        39.03 o                         
  -2  -6   5        262.38        269.74         7.26 o                         
  -1  -6   5        120.16        141.28         6.40 o                         
   0  -6   5      13333.92      12419.70       744.02 o                         
   1  -6   5        482.21        516.19        23.49 o                         
   2  -6   5        227.44        224.27         9.08 o                         
   3  -6   5        642.56        724.60        21.16 o                         
   4  -6   5        282.84        253.17        10.39 o                         
   5  -6   5       1750.08       1879.87        59.70 o                         
   6  -6   5        501.74        519.71        17.28 o                         
   7  -6   5        137.52        147.51         7.51 o                         
   8  -6   5        318.90        291.40        10.76 o                         
   9  -6   5        610.86        571.56        43.33 o                         
  10  -6   5        171.08        181.75        11.40 o                         
 -14  -5   5         12.74         19.91        12.85 o                         
 -13  -5   5          2.09         20.20        12.68 o                         
 -12  -5   5        126.49        137.45        16.51 o                         
 -11  -5   5        126.21        118.33         8.41 o                         
 -10  -5   5        281.45        261.21         9.32 o                         
  -9  -5   5        364.81        329.38         7.30 o                         
  -8  -5   5        176.81        179.98         5.42 o                         
  -7  -5   5         65.82         63.35         4.11 o                         
  -6  -5   5        166.07        168.93         4.96 o                         
  -5  -5   5        213.59        192.96         4.77 o                         
  -4  -5   5       1657.71       1659.00        32.74 o                         
  -3  -5   5       2950.29       3168.50        55.62 o                         
  -2  -5   5        478.87        480.88        16.39 o                         
  -1  -5   5        202.53        195.32         9.46 o                         
   0  -5   5       3768.98       3239.92       116.04 o                         
   1  -5   5         99.45         94.84         9.39 o                         
   2  -5   5        210.28        226.61         9.32 o                         
   3  -5   5       1261.99       1349.77        40.06 o                         
   4  -5   5        894.38        918.52        28.70 o                         
   5  -5   5         36.23         33.73        13.70 o                         
   6  -5   5       2697.92       2796.02       107.07 o                         
   7  -5   5       1230.98       1183.78        56.32 o                         
   8  -5   5         20.96         16.92         6.08 o                         
   9  -5   5          7.34         16.31         3.22 o                         
  10  -5   5         96.59        106.48         8.73 o                         
 -14  -4   5         51.13         56.33         7.52 o                         
 -13  -4   5        197.61        195.48        11.08 o                         
 -12  -4   5        179.69        181.44        10.19 o                         
 -11  -4   5        461.90        432.48        14.72 o                         
 -10  -4   5         80.84         87.82        12.64 o                         
  -9  -4   5        423.77        407.66         7.60 o                         
  -8  -4   5        538.22        536.60        10.92 o                         
  -7  -4   5       1699.66       1805.86        36.83 o                         
  -6  -4   5        146.04        147.17         4.75 o                         
  -5  -4   5       1566.12       1612.80        26.31 o                         
  -4  -4   5       1002.29        999.89        16.16 o                         
  -3  -4   5       1851.17       1852.70        31.81 o                         
  -2  -4   5       5437.12       5645.24       184.46 o                         
  -1  -4   5       4055.70       4025.75       192.60 o                         
   0  -4   5        787.63        829.03        23.26 o                         
   1  -4   5       2452.37       2439.33        70.01 o                         
   2  -4   5       7028.79       7380.74       200.15 o                         
   3  -4   5       2202.35       2338.35        66.81 o                         
   4  -4   5       1949.34       1967.40        55.06 o                         
   5  -4   5       1243.78       1379.32        38.73 o                         
   6  -4   5         67.38         80.66         8.10 o                         
   7  -4   5        599.19        611.49        13.89 o                         
   8  -4   5        572.62        578.10        12.85 o                         
   9  -4   5        195.43        189.34         5.69 o                         
  10  -4   5        175.07        173.12        10.59 o                         
 -14  -3   5         30.10         35.64         7.51 o                         
 -13  -3   5        190.77        209.03        11.15 o                         
 -12  -3   5         60.23         65.91         8.67 o                         
 -11  -3   5        130.35        127.58         8.06 o                         
 -10  -3   5        309.17        304.80        11.81 o                         
  -9  -3   5        200.59        205.33         9.76 o                         
  -8  -3   5        116.78        117.08         4.12 o                         
  -7  -3   5        503.94        508.62         9.68 o                         
  -6  -3   5        665.86        730.08        11.16 o                         
  -5  -3   5        921.55        947.07        13.81 o                         
  -4  -3   5       2083.64       2121.14        29.46 o                         
  -3  -3   5        394.29        413.30         7.54 o                         
  -2  -3   5        958.28       1039.05        18.33 o                         
  -1  -3   5        209.20        199.41         8.42 o                         
   0  -3   5       3062.95       2776.90       111.53 o                         
   1  -3   5        381.58        359.26        16.49 o                         
   2  -3   5       2505.88       2630.67        79.81 o                         
   3  -3   5       1207.95       1253.43        26.39 o                         
   4  -3   5        506.16        499.61        15.34 o                         
   5  -3   5        690.14        723.25        20.24 o                         
   6  -3   5        411.71        456.47        14.20 o                         
   7  -3   5        375.63        393.86        23.89 o                         
   8  -3   5        817.31        822.87        22.87 o                         
   9  -3   5       1328.53       1243.54        35.51 o                         
  10  -3   5        104.34        108.28         5.33 o                         
 -14  -2   5         13.30         14.07         6.56 o                         
 -13  -2   5          6.70          8.48        10.13 o                         
 -12  -2   5        290.44        278.03        12.54 o                         
 -11  -2   5         65.63         72.66         8.39 o                         
 -10  -2   5        881.84        811.26        23.31 o                         
  -9  -2   5       1387.43       1343.90        34.49 o                         
  -8  -2   5       1268.06       1255.37        23.11 o                         
  -7  -2   5        643.75        657.53        11.34 o                         
  -6  -2   5         85.76         84.88         3.07 o                         
  -5  -2   5        192.27        215.90         4.56 o                         
  -4  -2   5        146.74        159.05         3.75 o                         
  -3  -2   5        656.04        611.93        10.04 o                         
  -2  -2   5        303.16        299.87         5.04 o                         
  -1  -2   5       2427.81       2461.32        51.56 o                         
   0  -2   5       6415.67       6481.43       241.45 o                         
   1  -2   5       1305.99       1245.01        38.86 o                         
   2  -2   5        936.93        898.31        15.93 o                         
   3  -2   5        390.12        389.47         9.43 o                         
   4  -2   5        548.46        559.20        13.21 o                         
   5  -2   5        886.95        907.10        24.43 o                         
   6  -2   5        449.70        462.76        11.53 o                         
   7  -2   5        917.35        921.34        20.47 o                         
   8  -2   5        315.82        319.69         8.94 o                         
   9  -2   5        123.69        127.76         5.55 o                         
  10  -2   5        567.25        584.47        23.46 o                         
  14  -2   5         59.41         72.82        13.36 o                         
 -14  -1   5         73.05         74.87        11.34 o                         
 -13  -1   5         28.11         38.44        11.06 o                         
 -12  -1   5         31.58         37.68         7.87 o                         
 -11  -1   5         68.75         72.92        13.30 o                         
 -10  -1   5        134.92        133.17        18.28 o                         
  -9  -1   5        398.58        351.38        12.45 o                         
  -8  -1   5        528.66        513.53        11.13 o                         
  -7  -1   5        452.52        460.41         9.72 o                         
  -6  -1   5       1152.21       1198.40        17.18 o                         
  -5  -1   5        737.31        757.61        11.42 o                         
  -4  -1   5       3710.47       3779.68        52.27 o                         
  -3  -1   5       1454.53       1461.26        20.69 o                         
  -2  -1   5       1436.11       1514.99        21.01 o                         
  -1  -1   5       1719.31       1688.38        26.23 o                         
   0  -1   5       3001.98       2917.84        59.09 o                         
   1  -1   5       1658.11       1607.20        57.60 o                         
   2  -1   5        345.03        345.38         6.91 o                         
   3  -1   5       1356.64       1335.97        51.51 o                         
   4  -1   5       1404.93       1480.16        30.49 o                         
   5  -1   5        447.67        494.56        11.89 o                         
   6  -1   5        424.76        432.49        11.01 o                         
   7  -1   5         45.74         59.61         4.94 o                         
   8  -1   5        399.11        393.06        10.50 o                         
   9  -1   5        236.50        231.89         7.53 o                         
  10  -1   5        513.29        496.20        15.69 o                         
  11  -1   5        155.25        159.26        13.83 o                         
  13  -1   5         64.18         61.78        12.55 o                         
  14  -1   5         63.97         12.19        11.92 o                         
 -14   0   5          5.00          8.75         7.70 o                         
 -13   0   5         20.92         11.19         8.57 o                         
 -12   0   5          0.01         -2.01         6.22 o                         
 -11   0   5        202.34        221.98        10.42 o                         
 -10   0   5         54.87         56.18        12.65 o                         
  -9   0   5         66.95         75.18         8.05 o                         
  -8   0   5       1801.19       1828.51        32.78 o                         
  -7   0   5        228.14        215.06         5.87 o                         
  -6   0   5         28.63         24.80         2.20 o                         
  -5   0   5        154.36        171.22         4.00 o                         
  -4   0   5        667.91        714.73        10.87 o                         
  -3   0   5         33.34         38.96         2.04 o                         
  -2   0   5       3161.04       3292.40        45.52 o                         
  -1   0   5        690.87        736.88        11.81 o                         
   0   0   5          1.04         -2.77         2.77 o                         
   1   0   5       1133.24       1170.30        24.55 o                         
   2   0   5       1641.80       1697.44        45.69 o                         
   3   0   5        221.03        236.83         6.59 o                         
   4   0   5        169.60        159.10         6.95 o                         
   5   0   5       5280.46       5373.32       113.37 o                         
   6   0   5          0.03         -3.61         7.78 o                         
   7   0   5        592.97        597.66        14.13 o                         
   8   0   5        506.95        500.73        15.92 o                         
   9   0   5        894.89        944.11        21.11 o                         
  10   0   5        156.74        139.70        12.83 o                         
  11   0   5        336.94        341.38        18.51 o                         
  12   0   5          0.00          8.21         8.13 o                         
  13   0   5         16.73         17.48         8.12 o                         
  14   0   5          7.60         27.85        11.57 o                         
 -14   1   5         72.97         81.81        15.51 o                         
 -13   1   5         28.03         39.82        12.06 o                         
 -12   1   5         31.50         27.65         6.72 o                         
 -11   1   5         68.94         60.40         7.19 o                         
 -10   1   5        135.20        121.79         8.89 o                         
  -9   1   5        398.36        392.99        16.91 o                         
  -8   1   5        528.54        520.21        10.52 o                         
  -7   1   5        452.88        448.06         8.27 o                         
  -6   1   5       1152.67       1159.11        19.01 o                         
  -5   1   5        737.74        757.36        12.07 o                         
  -4   1   5       3710.55       3730.07        52.29 o                         
  -3   1   5       1455.57       1470.22        22.79 o                         
  -2   1   5       1436.91       1481.70        23.27 o                         
  -1   1   5       1718.28       1687.17        26.13 o                         
   0   1   5       3001.76       2975.89        51.62 o                         
   1   1   5       1657.93       1500.47        53.44 o                         
   2   1   5        345.27        344.02        11.28 o                         
   3   1   5       1358.34       1355.64        37.42 o                         
   4   1   5       1405.90       1443.23        30.79 o                         
   5   1   5        447.84        491.52        11.86 o                         
   6   1   5        425.59        448.66        10.97 o                         
   7   1   5         45.47         60.53         6.19 o                         
   8   1   5        399.69        390.45        10.57 o                         
   9   1   5        236.23        234.14         7.64 o                         
  10   1   5        514.55        488.06        17.32 o                         
  11   1   5        155.54        177.57        17.09 o                         
  12   1   5          2.14         -0.51        11.34 o                         
  13   1   5         64.18         93.04        12.38 o                         
 -14   2   5         13.38         13.66        11.92 o                         
 -13   2   5          6.78          6.71         7.94 o                         
 -12   2   5        290.61        274.08        12.45 o                         
 -11   2   5         65.68         72.03        13.06 o                         
 -10   2   5        882.50        853.45        23.60 o                         
  -9   2   5       1385.99       1379.24        80.69 o                         
  -8   2   5       1267.73       1282.14        20.77 o                         
  -7   2   5        643.38        633.96        10.29 o                         
  -6   2   5         85.85         84.12         3.00 o                         
  -5   2   5        191.77        220.50         4.27 o                         
  -4   2   5        147.18        159.46         3.29 o                         
  -3   2   5        658.02        603.45        10.22 o                         
  -2   2   5        303.09        304.47         5.70 o                         
  -1   2   5       2428.30       2468.97        37.65 o                         
   0   2   5       6414.70       6458.81       154.90 o                         
   1   2   5       1305.41       1271.88        33.55 o                         
   2   2   5        937.70        861.96        27.57 o                         
   3   2   5        389.24        401.34        22.21 o                         
   4   2   5        547.59        583.78        11.26 o                         
   5   2   5        885.98        918.52        20.15 o                         
   6   2   5        449.95        479.86         9.91 o                         
   7   2   5        917.70        922.42        17.56 o                         
   8   2   5        315.44        318.51         9.19 o                         
   9   2   5        124.11        118.77         6.59 o                         
  10   2   5        566.90        551.75        13.84 o                         
  11   2   5        175.49        146.62         9.47 o                         
  12   2   5         37.71         30.38        10.17 o                         
  13   2   5         30.68         10.62         7.36 o                         
  14   2   5         59.61         77.72        12.14 o                         
 -13   3   5        190.54        194.47        15.31 o                         
 -12   3   5         60.22         67.48        17.82 o                         
 -11   3   5        130.47        120.43        18.42 o                         
 -10   3   5        307.94        292.18        11.45 o                         
  -9   3   5        200.96        201.52         9.69 o                         
  -8   3   5        116.54        112.65         4.34 o                         
  -7   3   5        503.48        498.34         9.42 o                         
  -6   3   5        665.90        725.58        11.30 o                         
  -5   3   5        922.10        912.23        12.75 o                         
  -4   3   5       2081.57       2093.06        36.44 o                         
  -3   3   5        394.30        411.03         7.40 o                         
  -2   3   5        958.22       1016.93        14.64 o                         
  -1   3   5        209.07        207.71         4.41 o                         
   0   3   5       3062.82       3043.68        52.51 o                         
   1   3   5        381.68        362.40        13.73 o                         
   2   3   5       2505.81       2689.02        54.30 o                         
   3   3   5       1207.56       1254.05        51.36 o                         
   4   3   5        506.80        492.59        11.65 o                         
   5   3   5        689.73        690.77        14.63 o                         
   6   3   5        411.94        436.68         9.46 o                         
   7   3   5        375.37        370.46         8.59 o                         
   8   3   5        816.18        800.65        18.58 o                         
   9   3   5       1328.90       1250.00        23.47 o                         
  10   3   5        104.06        100.18         6.14 o                         
  11   3   5        228.20        216.44        10.23 o                         
  12   3   5         46.77         48.54        10.25 o                         
  13   3   5         23.98         31.95        10.44 o                         
  14   3   5          3.32          3.41         8.04 o                         
 -14   4   5         50.94         43.44         9.71 o                         
 -13   4   5        197.96        183.00        10.30 o                         
 -12   4   5        179.20        158.52         9.45 o                         
 -11   4   5        461.31        457.90        12.50 o                         
 -10   4   5         81.21         79.30         6.53 o                         
  -9   4   5        424.24        402.14         9.26 o                         
  -8   4   5        536.90        520.34         9.81 o                         
  -7   4   5       1697.43       1759.54        31.47 o                         
  -6   4   5        146.25        144.85         4.51 o                         
  -5   4   5       1564.54       1630.48        28.36 o                         
  -4   4   5       1002.29        998.17        18.11 o                         
  -3   4   5       1849.49       1830.40        28.14 o                         
  -2   4   5       5441.04       5679.65        94.82 o                         
  -1   4   5       4057.46       4138.45        74.32 o                         
   0   4   5        788.03        832.24        28.72 o                         
   1   4   5       2450.65       2476.31        51.56 o                         
   2   4   5       7024.50       7340.36       309.93 o                         
   3   4   5       2204.08       2468.51        48.93 o                         
   4   4   5       1949.16       1931.24        60.92 o                         
   5   4   5       1243.64       1374.11        26.02 o                         
   6   4   5         67.46         72.05         4.23 o                         
   7   4   5        599.00        626.70        12.58 o                         
   8   4   5        573.38        577.19        12.09 o                         
   9   4   5        195.57        188.28         7.48 o                         
  10   4   5        174.82        172.40         7.28 o                         
  11   4   5         40.74         43.23         7.34 o                         
  12   4   5         98.48        107.12        11.01 o                         
  13   4   5         70.02         75.38         8.26 o                         
 -14   5   5         12.94          6.30         7.00 o                         
 -13   5   5          2.03         11.03         5.25 o                         
 -12   5   5        126.89        142.96         9.25 o                         
 -11   5   5        126.05        133.49         8.84 o                         
 -10   5   5        281.90        274.62        11.92 o                         
  -9   5   5        364.33        341.67         9.44 o                         
  -8   5   5        176.63        170.94         5.23 o                         
  -7   5   5         65.73         71.49         5.24 o                         
  -6   5   5        166.30        172.14         5.06 o                         
  -5   5   5        214.26        194.36         5.21 o                         
  -4   5   5       1657.47       1699.38        29.73 o                         
  -3   5   5       2949.56       3196.01        54.97 o                         
  -2   5   5        478.22        471.94         9.61 o                         
  -1   5   5        203.07        195.66         6.36 o                         
   0   5   5       3769.10       3583.08        73.85 o                         
   1   5   5         99.00         98.13         3.76 o                         
   2   5   5        210.35        232.95         6.52 o                         
   3   5   5       1262.16       1369.42        26.67 o                         
   4   5   5        894.91        918.86        16.66 o                         
   5   5   5         35.95         43.36         2.76 o                         
   6   5   5       2698.09       2765.18        42.66 o                         
   7   5   5       1230.81       1162.23        19.02 o                         
   8   5   5         20.98         13.02         3.54 o                         
   9   5   5          7.40          5.29         4.04 o                         
  10   5   5         96.68         99.07         6.01 o                         
  11   5   5        146.77        145.73        10.59 o                         
  12   5   5         56.46         54.03         7.00 o                         
  13   5   5        269.72        271.85        16.01 o                         
 -14   6   5          1.40          2.84         5.96 o                         
 -13   6   5         63.12         58.28         7.99 o                         
 -12   6   5         44.60         42.13         7.79 o                         
 -11   6   5        147.05        133.18        11.20 o                         
 -10   6   5         62.68         62.18         9.45 o                         
  -9   6   5        167.70        161.00         6.04 o                         
  -8   6   5         47.91         52.21         7.07 o                         
  -7   6   5       1580.97       1632.21        33.32 o                         
  -6   6   5        216.46        212.92        10.34 o                         
  -5   6   5        843.13        951.60        17.68 o                         
  -4   6   5        209.30        177.02         5.11 o                         
  -3   6   5       2009.02       2230.30        38.62 o                         
  -2   6   5        262.43        250.04         7.38 o                         
  -1   6   5        119.59        130.15         7.56 o                         
   0   6   5      13332.51      13805.87       353.57 o                         
   1   6   5        483.45        529.00        20.33 o                         
   2   6   5        227.79        223.18         9.39 o                         
   3   6   5        641.98        734.43        28.64 o                         
   4   6   5        283.65        267.79         6.03 o                         
   5   6   5       1751.53       1909.42        33.17 o                         
   6   6   5        503.35        522.98        11.41 o                         
   7   6   5        137.51        141.89         4.46 o                         
   8   6   5        320.01        298.95         7.57 o                         
   9   6   5        611.42        580.12        22.67 o                         
  10   6   5        170.60        182.47         8.52 o                         
  11   6   5        182.89        198.59        12.80 o                         
  12   6   5        106.91         93.95        10.32 o
[truncated: 520,183 more chars]
